# Supplementary material for: Metabolomic Analysis of Key Metabolites and Regulatory Mechanisms in the Transition of Uterine Receptivity in Water Buffalo (Bubalus bubalis)
Source: Metabolites. 2025 Sep 17;15(9):615. doi: 10.3390/metabo15090615 (PMC12471821; doi:10.3390/metabo15090615)
Supplement: Supplementary file 1 [file metabolites-15-00615-s001.zip]

Archive with 1 entries (1 files):
- metabolites-3816813-supplementary.xlsx
