# Supplementary material for: Metabolomic Analysis of Key Metabolites and Regulatory Mechanisms in the Transition of Uterine Receptivity in Water Buffalo (Bubalus bubalis)
Source: Metabolites. 2025 Sep 17;15(9):615. doi: 10.3390/metabo15090615 (PMC12471821; doi:10.3390/metabo15090615)
Supplement: Supplementary file 1 [file metabolites-15-00615-s001.zip › metabolites-3816813-supplementary.xlsx]

## Sheet: Table S1
Table S1: Serum PAG Concertration (ng/ml)
Groups	Preg(n=8)	Non(n=8)
	（Mean±SEM)(95% CI)	（Mean±SEM)(95% CI)
D15	(29.52±0.22)(28.99-30.04)	(29.31±0.22)(28.79-29.83）
D18	(30.09±0.32)(29.33-30.86)	(29.94±0.29)(29.25-30.63）
D21	(30.14±0.26)(29.52-30.75)	(29.76±0.38)(28.87-30.65）

## Sheet: Table S2
Table S2: Serum P4 Concertration (ng/μL)
Groups	Preg(n=8)	Non(n=8)
	（Mean±SEM)(95% CI)	（Mean±SEM)(95% CI)
D15	(0.75±0.07)(0.59-0.93)	(0.79±0.05)(0.67-0.91）
D18	(0.99±0.08)(0.81-1.17)	(0.80±0.05)(0.69-0.92）
D21	(0.88±0.06)(0.75-1.01)	(0.75±0.06)(0.60-0.89）

## Sheet: Table S3
Table S3: Serum E2 Concertration (ng/μL)
Groups	Preg(n=11)	Non(n=10)
	（Mean±SEM)(95% CI)	（Mean±SEM)(95% CI)
D15	(0.33±0.02)(0.29-0.37)	(0.32±0.01)(0.29-0.35）
D18	(0.34±0.02)(0.30-0.37)	(0.31±0.01)(0.28-0.34）
D21	(0.32±0.01)(0.29-0.35)	(0.31±0.01)(0.28-0.33）

## Sheet: Table S4
Table S4: White Blood Cell Count（WBC） (109/L)
Groups	Preg(n=3)（Mean±SEM)(95% CI)				Non(n=5)（Mean±SEM)(95% CI)
D15	(9.87±0.28)(8.66-11.07)				(18.52±2.59)(11.32-25.72)
D18	(10.78±0.67)(7.89-13.68)				(20.41±3.25)(11.39-29.43)
D21	(11.03±0.94)(6.97-15.08)				(20.40±3.09)(11.81-28.98)
Lymphocyte percentage (LYM%)
Groups	Preg(n=3)（Mean±SEM)(95% CI)				Non(n=5)（Mean±SEM)(95% CI)
D15	(32.81±3.16)(19.23-46.38)				(60.04±3.30)(50.89-69.19)
D18	(40.75±2.69)(29.20-52.31)				(64.68±3.25)(55.67-73.70)
D21	(41.14±2.72)(29.41-52.86)				(66.15±3.13)(57.44-74.85)
Monocytes percentage (MON%)
Groups	Preg(n=3)（Mean±SEM)(95% CI)				Non(n=5)（Mean±SEM)(95% CI)
D15	(7.39±0.33)(5.99-8.80)				(8.07±0.96)(5.42-10.72)
D18	(5.86±0.23)(4.87-6.86)				(8.36±1.15)(5.16-11.55)
D21	(6.70±0.32)(5.23-8.07)				(7.82±0.75)(5.73-9.91)
Neutrophil percentage（NEU%）
Groups	Preg(n=3)（Mean±SEM)(95% CI)				Non(n=5)（Mean±SEM)(95% CI)
D15	(25.85±1.00)(21.53-30.16)				(39.87±1.44)(35.87-43.87)
D18	(24.08±2.13)(14.93-33.23)				(37.89±1.84)(32.78-43.00)
D21	(22.54±2.35)(12.42-32.67)				(35.56±2.19)(29.47-41.65)
Eosinophils percentage (EOS%)
Groups	Preg(n=3)（Mean±SEM)(95% CI)				Non(n=5)（Mean±SEM)(95% CI)
D15	(0.20±0.04)(0.02-0.37)				(0.24±0.05)(0.10-0.39)
D18	(0.27±0.04)(0.08-0.45)				(0.24±0.03)(0.15-0.32)
D21	(0.21±0.01)(0.18-0.24)				(0.18±0.03)(0.09-0.27)
Basophils percentage (BASO%)
Groups	Preg(n=3)（Mean±SEM)(95% CI)				Non(n=5)（Mean±SEM)(95% CI)
D15	(0.13±0.01)(0.08-0.19)				(0.23±0.04)(0.10-0.35)
D18	(0.25±0.01)(0.20-0.31)				(0.24±0.03)(0.15-0.33)
D21	(0.15±0.02)(0.08-0.23)				(0.20±0.03)(0.09-0.31)

## Sheet: Table S5
Table S5: Serum metabolites
Name	preg_D15_1	preg_D15_2	preg_D15_3	preg_D15_4	preg_D15_5	preg_D15_6	preg_D15_7	preg_D15_8	preg_D15_9	preg_D15_10	preg_D15_11	Non_D15_1	Non_D15_2	Non_D15_3	Non_D15_4	Non_D15_5	Non_D15_6	Non_D15_7	Non_D15_8	Non_D15_9	Non_D15_10	preg_D18_1	preg_D18_2	preg_D18_3	preg_D18_4	preg_D18_5	preg_D18_6	preg_D18_7	preg_D18_8	preg_D18_9	preg_D18_10	preg_D18_11	preg_D18_12	Non_D18_1	Non_D18_2	Non_D18_3	Non_D18_4	Non_D18_5	Non_D18_6	Non_D18_7	Non_D18_8	Non_D18_9	Non_D18_10	preg_D21_1	preg_D21_2	preg_D21_3	preg_D21_4	preg_D21_5	preg_D21_6
Glycodeoxycholic acid	4.97979e+08	6.95679e+08	2.11207e+09	6.72349e+08	7.13903e+08	6.59925e+08	8.71133e+08	1.05885e+09	1.89217e+08	1.1725e+09	6.80637e+08	3.21224e+08	2.50777e+09	1.58385e+09	6.57114e+08	4.7843e+08	1.63102e+09	7.29377e+08	8.66205e+08	7.52604e+08	1.08298e+09	8.93444e+08	1.12774e+09	1.58423e+09	1.06734e+09	6.36391e+08	1.039e+09	4.25961e+09	2.08809e+09	3.20294e+08	1.42781e+09	1.78601e+09	2.94437e+09	3.03573e+08	1.05695e+09	1.03728e+09	3.47383e+08	3.10442e+09	3.30661e+09	2.07282e+09	2.35146e+09	1.19365e+09	2.7385e+09	9.50232e+08	1.41163e+09	7.85644e+08	9.23851e+08	5.05119e+08	1.01587e+09
11,12-Epoxy-(5Z,8Z,11Z)-icosatrienoic acid	7.88698e+08	2.75263e+08	4.56523e+08	3.02978e+08	5.74875e+08	2.35696e+08	8.85366e+08	3.42377e+08	1.51062e+07	1.06888e+09	5.97671e+08	2.7151e+08	2.09391e+08	2.47411e+07	2.22193e+08	6.80774e+08	1.29248e+09	5.34243e+08	3.8071e+08	2.19273e+08	1.64702e+08	1.30008e+09	6.13359e+08	3.97121e+08	4.62887e+08	6.19907e+08	8.52184e+08	5.68831e+08	3.79267e+08	1.64326e+08	2.27609e+08	1.16185e+09	6.54631e+08	3.0401e+08	4.77212e+08	5.63159e+08	5.29135e+08	5.9788e+08	1.5646e+09	1.00702e+09	4.69817e+08	1.99679e+08	1.60208e+08	8.64051e+08	5.43809e+08	8.94476e+08	4.18796e+08	5.51062e+08	3.85516e+08
3-Indoxyl sulphate	1.86233e+08	5.47171e+08	5.59665e+08	5.65308e+08	2.38218e+08	7.1751e+08	2.9726e+08	5.99322e+08	4.67891e+08	5.25573e+08	2.26368e+08	3.30569e+08	6.13346e+08	5.66183e+08	1.0305e+09	3.16212e+08	5.22413e+08	6.88711e+08	3.39647e+08	4.60666e+08	4.45986e+08	1.79973e+08	8.77072e+08	6.07504e+08	4.87074e+08	2.30143e+08	1.15075e+09	1.06791e+09	5.48326e+08	3.78354e+08	6.0075e+08	6.07398e+08	2.60272e+08	1.16956e+08	3.38187e+08	5.11724e+08	6.92663e+08	5.04291e+08	5.86302e+08	7.66548e+08	6.22432e+08	2.41785e+08	5.23343e+08	1.32499e+08	8.8538e+08	6.92699e+08	6.98526e+08	3.7712e+08	1.47832e+09
(±)12(13)-DiHOME	2.63233e+07	2.23006e+07	6.41292e+07	4.29194e+07	4.0088e+07	5.15682e+07	5.92563e+07	2.23784e+07	2.13609e+07	7.82821e+07	3.40311e+07	2.04442e+07	5.10127e+07	6.95812e+07	4.30316e+07	4.06029e+07	5.94673e+07	5.27619e+07	1.37178e+09	6.26495e+07	3.69641e+07	3.18489e+07	5.67171e+07	5.42961e+07	7.1882e+07	3.24377e+07	5.83926e+07	7.4826e+07	8.99431e+07	3.53046e+07	7.58073e+07	5.5296e+07	6.53201e+07	2.90932e+07	2.75673e+07	9.13489e+07	3.46548e+07	3.70535e+07	7.76119e+07	4.85554e+07	9.95677e+07	7.84238e+07	4.39456e+07	3.45964e+07	8.19522e+07	6.18556e+07	4.69326e+07	4.68304e+07	7.42027e+07
Dodecanedioic acid	1.86322e+08	2.6787e+08	2.17426e+08	1.94849e+08	2.07526e+08	1.52067e+08	1.10659e+08	1.83233e+08	2.15948e+08	1.00064e+08	6.99012e+07	1.04985e+08	1.41561e+08	1.62587e+08	2.07423e+08	2.07923e+08	1.49156e+08	1.45958e+08	2.0143e+08	7.1943e+07	1.76077e+08	2.90978e+08	3.00344e+08	2.67292e+08	2.36934e+08	2.40635e+08	1.4299e+08	1.85922e+08	2.23126e+08	1.25264e+08	1.72851e+08	1.18131e+08	1.51361e+08	2.2026e+08	1.47859e+08	1.36827e+08	2.37707e+08	3.34268e+08	2.30798e+08	1.99741e+08	2.49768e+08	2.88938e+08	2.23826e+08	2.69337e+08	3.46659e+08	3.23705e+08	1.86585e+08	1.85456e+08	1.96347e+08
Ethyl-β-D-glucuronide	7.5616e+06	9.64164e+07	1.71227e+08	5.54722e+06	4.86267e+06	1.13088e+07	6.60797e+06	2.25473e+07	5.89353e+06	6.22223e+06	3.67105e+06	4.91265e+06	2.82898e+07	5.26799e+06	6.08111e+06	5.24688e+06	5.66214e+06	5.16644e+06	6.23005e+06	6.35394e+06	6.15396e+06	5.82507e+06	1.87123e+08	5.63236e+07	5.02978e+06	1.25651e+07	1.96854e+07	5.57098e+06	5.15561e+06	5.64442e+06	6.06388e+06	8.58356e+06	5.0399e+06	5.98069e+06	1.72249e+07	1.3665e+07	6.24811e+07	1.65351e+07	6.38794e+06	4.79985e+06	5.16884e+06	6.11995e+06	5.73898e+06	4.94765e+06	1.28526e+08	2.44671e+07	2.18492e+07	2.29154e+07	1.34873e+07
Acetaminophen glucuronide	1.78427e+06	3.39367e+06	3.23851e+06	3.45548e+06	859190	2.47915e+06	582613	1.14484e+06	1.33226e+06	1.12431e+06	324162	484859	7.44974e+06	2.5051e+06	1.95571e+06	1.90962e+06	2.25884e+06	897627	1.25989e+06	447716	1.48421e+06	1.2531e+06	7.02415e+06	3.88033e+06	2.34733e+06	981188	3.6265e+06	1.7544e+06	2.06367e+06	496471	2.41057e+06	989757	945381	1.34451e+06	3.4362e+06	3.32636e+06	2.9478e+06	2.91361e+06	1.99358e+06	1.44342e+06	2.03561e+06	1.38169e+06	1.75849e+06	3.31262e+06	7.88317e+06	3.51211e+06	2.18042e+06	2.8947e+06	4.75036e+06
Chlorogenic acid	605717	640637	656539	630325	505811	658322	745487	677482	620092	680854	373574	449423	624156	610156	852853	789271	572435	592326	696542	552412	681681	606525	700566	697593	704045	666344	689435	646600	648363	579798	689996	639496	1.11327e+06	722832	663004	729560	856334	1.04611e+06	594428	651040	734085	890745	706516	600548	675230	666980	857850	742337	859637
(±)11(12)-EET	1.27053e+07	4.45793e+06	6.18215e+06	3.4984e+06	3.63373e+06	3.59102e+06	1.27118e+07	2.35742e+06	471234	1.56599e+07	1.70059e+06	1.5726e+06	3.53802e+06	464182	3.30017e+06	8.25987e+06	1.71763e+07	7.23122e+06	4.68491e+06	2.95983e+06	1.62586e+06	1.84299e+07	5.97782e+06	3.76182e+06	6.26738e+06	8.08466e+06	1.41795e+07	8.29726e+06	5.57742e+06	2.7063e+06	3.11357e+06	3.44807e+06	8.51088e+06	3.60201e+06	5.296e+06	8.67801e+06	6.83143e+06	6.98061e+06	1.88255e+07	1.21058e+07	6.31405e+06	2.54931e+06	2.47707e+06	1.35827e+07	5.98482e+06	1.0648e+07	5.94e+06	7.92933e+06	5.13931e+06
Glycitein	490544	419365	340593	665646	304515	305240	732875	501113	1.00018e+06	273348	202822	726656	382186	295619	319468	397545	303489	1.64832e+06	403827	1.76006e+06	594128	425766	558688	493738	1.17307e+06	395102	287061	1.06801e+06	202072	1.23333e+06	497431	208537	207658	369593	286568	408396	282566	629018	482181	1.6693e+06	199606	612871	415971	503989	563334	379260	859355	299723	431137
N-Phenylacetylglutamine	1.93988e+06	1.37999e+07	2.11401e+07	3.27412e+07	4.5893e+06	6.0414e+06	6.21945e+06	7.01633e+06	4.24841e+06	7.95348e+06	1.75008e+06	5.8609e+06	9.12164e+06	1.02071e+07	1.43427e+07	6.22622e+06	6.30776e+06	7.50689e+06	2.48268e+06	4.29834e+06	2.31454e+07	1.8755e+06	2.14563e+07	5.83776e+07	5.65061e+07	2.63552e+06	6.51239e+06	8.86576e+06	1.05207e+07	1.86244e+06	9.47664e+06	7.56035e+06	5.14879e+06	2.15916e+06	8.18822e+06	9.23723e+06	2.12627e+07	1.50359e+07	5.56299e+06	6.09044e+06	8.7124e+06	2.9667e+06	1.20945e+07	3.47191e+06	1.63441e+07	4.06991e+07	2.15084e+07	9.83358e+06	1.33602e+07
Indole-3-lactic acid	1.35748e+07	4.03746e+07	6.68656e+07	2.37869e+07	9.15942e+06	3.31479e+07	3.1186e+07	3.10705e+07	1.64101e+07	3.01317e+07	2.20931e+07	2.27995e+07	3.25234e+07	2.59257e+07	5.87405e+07	7.9715e+07	2.32568e+07	2.52871e+07	5.64904e+07	1.55576e+07	4.06478e+07	1.52235e+07	7.18396e+07	1.06451e+08	3.42316e+07	2.56596e+07	3.58025e+07	3.31585e+07	3.05858e+07	2.08364e+07	3.65132e+07	2.94743e+07	2.98201e+07	5.5389e+07	4.14863e+07	3.42864e+07	3.48513e+07	1.27071e+08	2.46887e+07	3.25522e+07	6.09942e+07	3.56578e+07	2.75402e+07	1.62481e+07	5.61087e+07	1.03946e+08	4.63759e+07	2.56969e+07	5.52265e+07
Cinnamoylglycine	1.35082e+07	4.37018e+07	2.57925e+07	1.46714e+07	4.99805e+06	4.1158e+07	2.02107e+07	2.58447e+07	1.22893e+07	2.26612e+07	5.34768e+06	7.19537e+06	3.57877e+07	1.94647e+07	2.02848e+07	2.97962e+07	1.87508e+07	7.31443e+06	3.03834e+07	8.93815e+06	1.38717e+07	1.11132e+07	8.56047e+07	3.06429e+07	9.45664e+06	1.38816e+07	3.77415e+07	1.5537e+07	2.66089e+07	1.14778e+07	2.01217e+07	1.40571e+07	1.0033e+07	1.42188e+07	2.96722e+07	2.24892e+07	2.14046e+07	3.73831e+07	2.10717e+07	7.64125e+06	2.71723e+07	3.22557e+07	2.64397e+07	1.98131e+07	9.28253e+07	2.97999e+07	2.49306e+07	1.0978e+07	3.84143e+07
Adrenic acid	2.12943e+07	1.73061e+07	1.72451e+07	1.48808e+07	1.41932e+07	1.98569e+07	5.49189e+07	1.49666e+07	2.8046e+07	3.28326e+07	2.36764e+07	5.6276e+07	1.07729e+07	2.10507e+07	6.69919e+07	2.36906e+07	2.27206e+07	3.77471e+07	2.33482e+07	3.96506e+07	6.07192e+06	2.61039e+07	1.64259e+07	2.85242e+07	3.01913e+07	1.90673e+07	2.7257e+07	4.54658e+07	3.81592e+07	8.571e+07	6.5708e+07	1.91843e+07	2.39482e+07	3.24824e+07	1.12171e+07	1.90256e+07	1.47941e+08	4.00474e+07	5.42445e+07	4.62679e+07	2.94153e+07	4.65112e+07	1.29025e+07	2.82477e+07	3.16269e+07	2.02177e+07	4.16114e+07	2.75393e+07	2.85021e+07
Thromboxane B2	4.22293e+06	2.64458e+06	1.66997e+06	2.18479e+06	3.15223e+06	1.53751e+06	7.03842e+06	1.23095e+06	746254	6.67259e+06	2.23457e+06	2.0492e+06	1.38927e+06	598378	1.27002e+06	2.61741e+06	8.29877e+06	2.21787e+06	1.88859e+06	2.24003e+06	1.69491e+06	9.63148e+06	4.83338e+06	1.69175e+06	3.1137e+06	3.15362e+06	5.81058e+06	2.52765e+06	1.90833e+06	965198	2.14587e+06	6.32514e+06	2.45664e+06	2.54109e+06	2.45972e+06	9.17971e+06	4.83145e+06	2.7692e+06	9.67949e+06	4.15999e+06	2.44346e+06	2.26466e+06	1.52141e+06	5.26229e+06	4.66446e+06	3.54935e+06	2.1324e+06	2.24586e+06	2.42956e+06
Docosahexaenoic Acid	5.19308e+06	5.84196e+06	1.53845e+07	8.06823e+06	9.63099e+06	1.20223e+07	4.93231e+06	4.29446e+06	2.17485e+07	1.65728e+07	3.49852e+06	5.69061e+07	4.70001e+06	5.36403e+06	7.70746e+06	3.03916e+06	3.05309e+06	1.173e+07	9.61602e+06	6.74614e+06	3.51991e+06	7.59904e+06	4.84715e+06	2.0027e+07	1.35561e+07	1.04976e+07	1.45371e+07	1.0029e+07	7.00353e+06	5.26709e+07	6.40173e+06	7.7748e+06	4.02567e+06	3.27913e+07	4.55865e+06	4.0004e+06	1.04775e+07	4.89593e+06	5.783e+06	1.14588e+07	1.21783e+07	8.96612e+06	8.28002e+06	6.78752e+06	7.40622e+06	1.26757e+07	1.47187e+07	1.34734e+07	1.44242e+07
Citric acid	3.96755e+08	1.68422e+09	3.52456e+09	1.04593e+09	1.66517e+09	2.54116e+09	1.22402e+09	2.07275e+09	5.16055e+08	2.73375e+09	9.35114e+08	1.36573e+09	7.1926e+08	1.79522e+09	1.19762e+09	9.17342e+08	1.1992e+09	2.3582e+09	2.9358e+09	9.12133e+08	1.37884e+09	1.21417e+09	2.38011e+09	4.43052e+09	2.66034e+09	2.29787e+09	2.19917e+09	2.18604e+09	2.79525e+09	1.57654e+09	2.19687e+09	2.12012e+09	9.16937e+08	1.15499e+09	1.12135e+09	2.51184e+09	1.90668e+09	2.79567e+09	3.14037e+08	2.60862e+09	2.54502e+09	2.08207e+09	1.65666e+09	1.75244e+09	2.34633e+09	3.18552e+09	3.48525e+09	2.28303e+09	2.98603e+09
2-Hydroxyvaleric acid	1.97176e+08	6.5306e+08	1.71483e+09	4.64362e+08	1.40801e+08	6.52218e+08	4.7378e+08	3.62648e+08	1.93776e+08	3.65731e+08	1.67828e+08	2.56558e+08	3.27855e+08	4.46298e+08	9.7846e+08	2.23671e+09	7.23345e+08	2.21286e+08	7.16366e+08	2.32854e+08	1.64474e+08	1.42988e+08	1.16623e+09	2.71547e+09	8.29263e+08	8.06696e+08	5.1757e+08	3.02585e+08	4.56537e+08	2.13857e+08	5.79876e+08	3.02619e+08	1.90763e+08	1.10559e+09	6.14863e+08	6.82677e+08	9.28081e+08	3.9833e+09	4.56898e+08	1.80472e+08	5.99856e+08	4.42492e+08	1.86158e+08	2.13389e+08	8.15982e+08	1.6558e+09	1.0277e+09	3.05892e+08	5.90627e+08
6-Hydroxycaproic acid	6.52094e+07	1.51531e+08	3.30494e+08	1.99467e+08	3.05643e+07	1.0208e+08	1.23628e+08	5.6112e+07	1.16058e+08	1.10708e+08	2.47738e+07	2.91443e+07	1.23058e+08	1.47955e+08	2.77425e+08	3.45357e+08	1.97168e+08	4.42356e+07	4.63156e+08	4.42479e+07	2.79079e+07	3.91892e+07	3.16153e+08	8.65473e+08	2.40957e+08	2.15669e+08	8.19882e+07	8.42515e+07	6.52613e+07	5.47126e+07	1.48394e+08	1.19791e+08	7.06866e+07	1.88658e+08	2.64432e+08	3.19777e+08	2.26565e+08	6.07611e+08	6.02606e+07	4.28322e+07	1.00014e+08	1.2477e+08	4.92457e+07	7.44571e+07	3.17934e+08	6.07693e+08	3.29035e+08	1.41954e+08	1.26496e+08
3-Hydroxyvaleric acid	1.54128e+08	2.96135e+08	3.00707e+08	3.54545e+08	1.36337e+08	4.51394e+08	2.92661e+08	4.35333e+08	1.01527e+08	6.1277e+08	1.39312e+08	6.46725e+07	2.94379e+08	3.13119e+08	9.23033e+08	3.58496e+08	2.43753e+08	2.96995e+08	4.86764e+08	2.3726e+08	4.35108e+08	1.47154e+08	5.56276e+08	5.57766e+08	4.80595e+08	5.56383e+08	4.32916e+08	4.85046e+08	6.54996e+08	1.05068e+08	6.19071e+08	7.767e+08	2.59037e+08	3.38693e+08	3.62804e+08	6.86836e+08	1.11958e+09	1.07889e+09	3.57837e+08	3.0434e+08	5.49215e+08	4.2251e+08	8.12396e+08	3.09964e+08	5.05987e+08	4.2368e+08	8.32109e+08	3.5851e+08	7.79048e+08
(±)13-HODE	3.37115e+07	5.10006e+07	3.52359e+07	3.72451e+07	3.35091e+07	3.76274e+07	8.44015e+07	3.50749e+07	2.27643e+07	7.67339e+07	2.74349e+07	2.89935e+07	3.18681e+07	4.79147e+07	2.4685e+07	2.62307e+07	4.97021e+07	3.77257e+07	1.38511e+09	2.63521e+07	2.59913e+07	3.15516e+07	3.26947e+07	4.66852e+07	4.05895e+07	2.6349e+07	3.88847e+07	3.75142e+07	6.64019e+07	3.46786e+07	4.33459e+07	4.17784e+07	3.80577e+07	2.05734e+07	3.00113e+07	7.4837e+07	4.07619e+07	3.991e+07	6.48669e+07	5.37656e+07	3.9317e+07	4.09234e+07	3.24902e+07	3.50703e+07	6.25924e+07	4.80387e+07	4.59814e+07	3.56712e+07	4.23891e+07
Lysopc 17:0	4.43705e+08	7.68967e+08	5.68363e+08	3.30456e+08	6.2746e+08	1.00561e+09	5.05181e+08	6.3315e+08	9.79192e+08	8.32566e+08	5.72666e+08	4.53378e+08	7.29165e+08	6.71164e+08	4.44774e+08	5.38752e+08	5.5697e+08	5.39618e+08	5.70299e+08	4.52483e+08	3.9921e+08	5.76614e+08	7.52541e+08	8.36285e+08	4.02276e+08	5.9824e+08	9.3901e+08	5.40285e+08	6.31472e+08	5.56345e+08	7.40394e+08	3.73671e+08	6.65483e+08	3.89101e+08	5.83666e+08	4.36997e+08	1.08233e+09	9.73353e+08	8.05158e+08	4.97834e+08	6.0495e+08	4.32079e+08	7.78957e+08	4.16834e+08	1.01955e+09	5.28743e+08	4.84956e+08	6.59773e+08	9.30093e+08
methadone-d9	6.25458e+08	6.5186e+08	7.00491e+08	5.9525e+08	6.29984e+08	8.29558e+08	7.24824e+08	6.42918e+08	8.52313e+08	7.85626e+08	4.87107e+08	6.83838e+08	6.60282e+08	7.15054e+08	8.04986e+08	5.61885e+08	7.41209e+08	7.61148e+08	7.84395e+08	6.67009e+08	6.64376e+08	6.90147e+08	7.52395e+08	7.74616e+08	6.86162e+08	8.00191e+08	8.10775e+08	7.87483e+08	8.0254e+08	9.27222e+08	8.41316e+08	6.85628e+08	6.50544e+08	7.25208e+08	6.38761e+08	8.16088e+08	8.69558e+08	7.98449e+08	8.8551e+08	7.31893e+08	7.36175e+08	8.31126e+08	7.31887e+08	7.93253e+08	7.99782e+08	7.27883e+08	8.22602e+08	8.16508e+08	8.44802e+08
3-(methylsulfanyl)-5H-[1,2,4]triazino[5,6-b]indole	6.33987e+08	1.93531e+08	3.66237e+08	2.97318e+08	9.46364e+08	4.43014e+08	3.25607e+08	5.21314e+08	1.09242e+09	2.59829e+08	1.97239e+08	6.83488e+08	3.0521e+08	4.41886e+08	7.35533e+08	5.83159e+08	3.68738e+08	5.88233e+08	4.201e+08	3.98981e+08	6.37348e+08	7.78343e+08	1.89215e+08	5.0324e+08	3.63119e+08	1.09947e+09	7.81722e+08	4.59912e+08	6.46035e+08	1.04164e+09	5.26172e+08	3.2369e+08	3.02498e+08	8.45605e+08	2.30152e+08	4.26709e+08	6.44788e+08	7.3979e+08	6.31563e+08	7.33081e+08	4.93768e+08	5.74173e+08	8.75648e+08	5.33539e+08	3.16084e+08	5.63494e+08	5.756e+08	7.62869e+08	6.04994e+08
5-nitro-2-{[5-(trifluoromethyl)-4H-1,2,4-triazol-3-yl]thio}pyridine	1.80368e+08	2.33478e+08	5.39564e+08	3.11362e+08	1.07993e+08	1.86833e+08	2.76914e+07	1.13261e+07	1.60548e+08	1.11318e+07	1.73118e+07	2.54305e+08	7.93253e+07	7.16775e+08	4.72345e+08	2.25633e+08	1.95939e+08	1.04896e+08	1.28271e+08	1.82265e+08	1.54937e+08	3.30333e+08	2.56403e+08	3.63685e+08	1.92326e+08	1.23435e+08	6.59217e+07	4.28359e+06	9.76626e+07	2.2404e+08	1.83387e+08	7.62605e+07	1.50177e+08	2.74999e+08	1.15666e+08	7.20242e+08	4.97845e+08	2.53396e+08	2.94819e+08	3.1964e+08	3.33944e+08	1.19062e+08	1.54915e+08	1.54811e+08	2.25586e+08	1.81776e+08	7.08256e+07	1.89349e+08	1.23672e+07
Catechol	1.81118e+08	1.84555e+08	2.1557e+08	2.62667e+08	1.98981e+08	1.43187e+08	1.31399e+08	1.53911e+08	1.72949e+08	1.6743e+08	4.11264e+07	3.63768e+07	1.48729e+08	1.19606e+08	1.99938e+08	3.09287e+08	1.05397e+08	9.16321e+07	1.53337e+08	8.22853e+07	1.26196e+08	1.67598e+08	2.63075e+08	2.67369e+08	2.04504e+08	3.45533e+08	2.05656e+08	1.53274e+08	2.33751e+08	1.40532e+08	1.82959e+08	1.56633e+08	1.27063e+08	1.63744e+08	1.49639e+08	3.25087e+08	2.4795e+08	5.07621e+08	1.08519e+08	1.42177e+08	2.52032e+08	5.00576e+08	3.02591e+08	2.82835e+08	3.45064e+08	3.35656e+08	3.51661e+08	3.96964e+08	2.51323e+08
SM 8:1;2O/26:0	7.3289e+09	7.54831e+09	3.54321e+09	5.37533e+09	5.31213e+09	5.42791e+09	2.94031e+09	5.75528e+09	6.17352e+09	6.50398e+09	2.29201e+09	5.01515e+09	4.51805e+09	4.60381e+09	7.0179e+09	6.8076e+09	5.1799e+09	8.54107e+09	6.25833e+09	7.78215e+09	3.34295e+09	8.64513e+09	4.04535e+09	2.45929e+09	4.97352e+09	6.15545e+09	5.90396e+09	3.87138e+09	8.75655e+09	6.84742e+09	6.21272e+09	3.11129e+09	4.21003e+09	3.56759e+09	4.43251e+09	3.31581e+09	5.527e+09	1.31886e+09	3.73788e+09	6.11244e+09	5.80244e+09	7.60791e+09	7.69778e+09	3.62612e+09	5.1697e+09	1.45303e+09	4.99933e+09	7.65807e+09	4.73599e+09
D-(-)-Fructose	1.24564e+08	1.02265e+08	1.38327e+08	1.06312e+08	9.72813e+07	1.384e+08	9.79497e+07	8.71063e+07	1.48892e+08	1.24086e+08	6.57222e+07	1.32444e+08	1.30981e+08	1.21798e+08	1.36414e+08	9.95425e+07	1.28034e+08	1.3522e+08	1.00968e+08	1.03958e+08	9.78509e+07	1.06523e+08	1.03513e+08	1.22918e+08	9.38096e+07	1.1055e+08	1.23039e+08	1.01417e+08	1.13539e+08	1.54587e+08	1.11704e+08	1.01849e+08	8.55902e+07	1.36293e+08	1.98075e+08	8.83197e+07	1.13207e+08	1.30846e+08	1.45559e+08	2.5364e+08	1.12049e+08	1.12651e+08	1.01378e+08	9.59727e+07	1.11733e+08	1.43202e+08	1.30135e+08	1.21057e+08	1.51518e+08
PE O-24:5_18:2	8.07936e+08	7.66661e+08	6.1486e+08	9.08481e+08	7.12537e+08	8.56419e+08	6.49846e+08	8.08251e+08	9.52398e+08	8.61087e+08	3.84153e+08	9.40959e+08	8.18033e+08	7.05453e+08	1.09176e+09	7.76181e+08	4.90053e+08	9.75543e+08	1.00523e+09	8.60919e+08	5.51439e+08	1.1732e+09	8.83931e+08	6.08598e+08	9.40626e+08	9.84257e+08	9.09989e+08	6.42829e+08	1.02465e+09	7.90992e+08	9.20841e+08	5.20059e+08	7.69441e+08	8.50362e+08	8.75276e+08	5.64675e+08	1.10865e+09	5.18206e+08	8.08997e+08	9.86449e+08	7.85488e+08	8.23169e+08	9.75136e+08	6.60162e+08	8.5085e+08	3.99363e+08	1.01289e+09	1.00846e+09	7.82311e+08
ST 24:1;O2;G	4.60582e+07	2.36785e+07	4.21601e+07	4.59434e+07	3.82724e+07	5.48264e+07	3.8399e+07	5.0847e+07	1.8479e+07	3.02357e+07	7.27854e+06	2.54026e+07	5.49907e+07	4.24029e+07	4.81573e+07	1.67363e+07	3.56016e+07	3.47504e+07	3.46246e+07	2.33391e+07	3.20926e+07	4.7098e+07	4.42603e+07	3.63617e+07	1.05227e+08	3.51326e+07	8.07208e+07	3.45256e+08	5.3124e+07	4.02396e+07	4.58165e+07	3.40127e+07	2.84979e+07	3.92892e+07	3.92807e+07	3.46129e+07	3.24668e+07	5.43202e+07	6.42752e+07	9.90816e+07	4.86152e+07	1.02885e+08	9.05686e+07	5.43172e+07	5.73349e+07	3.70788e+07	8.06925e+07	3.37551e+07	9.67949e+07
3-Phenyllactic acid	5.1181e+07	9.05436e+07	1.2043e+07	9.81217e+07	3.21089e+07	6.19727e+07	3.95894e+07	3.64895e+07	7.83231e+07	4.98397e+07	1.54093e+07	1.88766e+07	8.55569e+07	8.60543e+07	1.05801e+08	9.72594e+07	1.14609e+08	2.85613e+07	2.76749e+08	2.46959e+07	2.8943e+07	3.40322e+07	1.5444e+08	3.56951e+08	1.42234e+08	1.24364e+08	4.55994e+07	5.12109e+07	3.90656e+07	3.02324e+07	5.9215e+07	5.51784e+07	3.93163e+07	5.96852e+07	1.77108e+08	1.58287e+08	9.32015e+07	2.08787e+08	3.62404e+07	3.81343e+07	6.45676e+07	8.75068e+07	4.85509e+07	5.70089e+07	1.89633e+08	2.76773e+08	1.76325e+08	1.35635e+08	5.64642e+07
Acetylcarnitine	1.94159e+09	6.4373e+07	1.3296e+08	3.97259e+08	1.89229e+09	4.15257e+07	1.89293e+07	4.20713e+07	1.43525e+09	3.10412e+07	1.00628e+07	5.7924e+07	2.05249e+08	9.10043e+07	2.58577e+08	1.33879e+09	6.75014e+07	3.81576e+07	3.11146e+07	3.07883e+07	2.10274e+07	1.53632e+09	4.38807e+07	5.82243e+07	4.49153e+07	3.56791e+09	3.25717e+07	6.29435e+07	2.7763e+07	5.19176e+08	2.30823e+07	2.77657e+07	1.96531e+07	7.37939e+08	3.86597e+07	2.64374e+08	4.33476e+08	2.55955e+09	3.53073e+07	6.71191e+07	2.69833e+07	1.83133e+09	1.24362e+09	3.51692e+09	8.86038e+07	2.96613e+08	5.71584e+08	4.81883e+09	2.29e+07
LPC 15:0	2.10434e+08	2.55632e+08	2.52861e+08	2.08127e+08	2.75181e+08	2.56828e+08	2.19878e+08	2.98392e+08	3.70381e+08	2.77508e+08	1.87221e+08	2.60832e+08	1.91697e+08	2.77096e+08	2.75557e+08	2.00384e+08	2.15408e+08	2.65041e+08	2.5968e+08	2.0744e+08	1.95991e+08	2.01657e+08	2.53207e+08	3.54693e+08	2.52715e+08	2.6498e+08	3.16197e+08	1.5132e+08	3.10888e+08	2.09517e+08	2.12383e+08	1.73333e+08	2.20092e+08	1.87377e+08	1.76711e+08	3.05013e+08	3.35829e+08	2.88791e+08	2.61083e+08	2.69243e+08	2.40297e+08	2.24049e+08	1.66067e+08	1.91998e+08	2.86625e+08	2.39505e+08	2.64048e+08	2.50285e+08	2.46689e+08
4-Hydroxybenzoic acid	5.76595e+07	3.44237e+07	3.69353e+07	5.74899e+07	1.22695e+08	3.97191e+07	3.45674e+07	4.7083e+07	1.28115e+08	5.84396e+07	2.36836e+07	5.39957e+07	7.56817e+07	4.63353e+07	4.43448e+07	5.92164e+07	5.33988e+07	4.62431e+07	5.79731e+07	6.70907e+07	4.7742e+07	1.08419e+08	5.40096e+07	4.86254e+07	5.06752e+07	2.39565e+08	7.38963e+07	4.78144e+07	5.56275e+07	1.52289e+08	8.14724e+07	5.4854e+07	5.41831e+07	6.42747e+07	4.7669e+07	7.72333e+07	7.64719e+07	1.89083e+08	6.50406e+07	6.02533e+07	6.70479e+07	1.45284e+08	1.14144e+08	1.16305e+08	5.3097e+07	7.6311e+07	8.44531e+07	2.44855e+08	7.55225e+07
PE O-24:5_20:4	6.00872e+08	6.04873e+08	4.21948e+08	7.55107e+08	4.16448e+08	5.7682e+08	4.32291e+08	6.25266e+08	7.34441e+08	6.49818e+08	3.60621e+08	4.1404e+08	4.85526e+08	3.13892e+08	5.34589e+08	4.57283e+08	1.33908e+08	8.99994e+08	4.92104e+08	6.41922e+08	3.69013e+08	6.68489e+08	3.47009e+08	1.12985e+08	8.54973e+08	5.10817e+08	4.81487e+08	4.77827e+08	6.97662e+08	3.36701e+08	6.07066e+08	2.69546e+08	5.26585e+08	2.7786e+08	2.22811e+08	5.03012e+08	5.0598e+08	1.1305e+08	2.7569e+08	7.86322e+08	5.66738e+08	5.27614e+08	5.4161e+08	3.47544e+08	4.04388e+08	8.58957e+07	8.02058e+08	4.58325e+08	4.97435e+08
Cannabidiolic acid	871483	1.21456e+07	7.9811e+07	3.67349e+07	858239	4.20052e+07	3.37944e+07	2.43728e+07	1.03525e+06	6.35559e+07	4.20798e+07	1.03287e+06	1.48709e+07	2.41471e+07	9.83117e+06	3.40928e+07	5.73069e+07	8.77139e+07	2.04545e+08	1.64665e+07	2.22425e+07	993647	5.03521e+07	1.33177e+08	7.24691e+07	992670	4.97701e+07	7.24678e+07	4.83536e+07	1.02124e+06	4.04205e+07	4.67908e+07	8.22772e+07	979412	4.43548e+07	5.57858e+07	2.95566e+07	3.88883e+07	6.98914e+07	1.046e+08	8.17366e+07	1.78396e+07	2.65883e+07	1.16964e+06	9.34441e+07	6.08036e+07	3.63763e+07	976223	6.95174e+07
4-Ethylphenol	3.86766e+07	1.32339e+08	8.42321e+07	7.28625e+07	6.54732e+07	8.98525e+07	1.33248e+08	9.30811e+07	4.81946e+07	1.1918e+08	6.27105e+07	4.19832e+07	7.0734e+07	1.33243e+08	8.55547e+07	6.70189e+07	1.24856e+08	1.09724e+08	2.73871e+08	5.56503e+07	1.74559e+08	6.8414e+07	1.59324e+08	2.81473e+08	1.47293e+08	7.60797e+07	1.13867e+08	2.12091e+08	1.87812e+08	5.26785e+07	1.87506e+08	8.47437e+07	1.45026e+08	5.0763e+07	1.24395e+08	2.09007e+08	1.47668e+08	1.2656e+08	2.33467e+08	1.59285e+08	1.64926e+08	1.09513e+08	1.00153e+08	4.01759e+07	1.73793e+08	1.35241e+08	1.32845e+08	3.66896e+07	1.52081e+08
4-Methylphenol	8.88483e+07	2.25785e+08	2.21089e+08	1.9415e+08	9.92456e+07	1.6068e+08	9.81167e+07	1.47005e+08	1.95739e+08	1.15417e+08	6.75632e+07	1.39944e+08	1.11104e+08	2.49444e+08	2.31634e+08	2.07686e+08	1.61125e+08	1.6361e+08	7.12486e+07	1.24477e+08	1.91926e+08	7.50029e+07	2.52352e+08	3.45936e+08	2.58577e+08	2.24873e+08	2.06345e+08	2.50223e+08	1.44483e+08	1.67104e+08	1.46485e+08	1.21144e+08	1.00256e+08	1.64329e+08	1.14487e+08	2.48287e+08	2.48822e+08	1.85443e+08	1.79897e+08	1.42816e+08	1.55839e+08	8.53906e+07	2.24715e+08	9.08145e+07	3.15091e+08	3.45695e+08	2.33354e+08	1.28738e+08	2.7824e+08
Prostaglandin D1	9.7475e+07	2.58535e+07	3.45367e+07	2.00731e+07	7.77123e+07	2.18945e+07	2.67617e+07	1.12329e+07	9.44821e+07	1.76264e+07	2.9235e+07	9.31383e+07	2.0955e+07	4.08538e+07	4.43898e+07	3.10141e+07	4.56057e+07	4.80429e+07	3.26249e+07	3.96508e+07	1.76123e+07	3.85706e+07	1.95423e+07	2.50803e+07	5.47132e+07	3.86235e+07	4.0631e+07	3.2426e+07	2.12164e+07	9.25616e+07	6.7814e+07	3.61217e+07	6.56972e+07	3.01257e+07	1.92363e+07	2.44013e+07	3.41864e+07	2.20622e+07	6.5694e+07	7.09883e+07	5.92989e+07	3.92936e+07	2.68183e+07	3.96985e+07	1.96262e+07	4.96851e+07	3.68467e+07	6.28401e+07	2.13379e+07
Lysopc 14:0	9.94285e+07	1.46439e+08	1.52971e+08	1.25139e+08	1.54622e+08	1.52844e+08	1.24669e+08	1.68255e+08	2.18947e+08	1.55439e+08	1.06124e+08	1.25122e+08	1.03151e+08	1.49804e+08	1.47463e+08	1.13113e+08	1.24104e+08	1.40375e+08	1.53041e+08	1.13779e+08	1.14539e+08	1.08133e+08	1.41735e+08	2.06559e+08	1.41027e+08	1.45931e+08	1.76863e+08	8.8004e+07	1.76297e+08	1.18243e+08	1.13376e+08	1.02138e+08	1.31297e+08	9.31142e+07	9.6516e+07	1.72511e+08	1.86418e+08	1.67619e+08	1.53055e+08	1.55728e+08	1.32942e+08	1.15491e+08	8.8016e+07	9.34515e+07	1.69624e+08	1.26155e+08	1.44372e+08	1.40579e+08	1.40479e+08
FAHFA 18:0/20:2	2.26321e+07	2.40521e+07	7.28422e+07	2.42693e+07	3.04612e+07	6.20825e+07	3.60805e+07	3.16483e+07	4.44194e+07	5.63478e+07	3.36765e+07	6.00819e+07	2.40196e+07	4.11399e+07	2.90157e+07	2.47707e+07	3.85311e+07	3.94824e+07	4.00847e+07	3.30986e+07	1.83834e+07	5.81122e+07	3.44188e+07	5.44398e+07	3.20712e+07	4.16855e+07	6.55593e+07	5.58474e+07	5.29416e+07	1.01e+08	6.17681e+07	5.17654e+07	3.82856e+07	5.35821e+07	3.26504e+07	7.3835e+07	3.879e+07	6.30034e+07	8.22837e+07	6.37099e+07	8.349e+07	7.54014e+07	5.94542e+07	4.81893e+07	5.78847e+07	7.84756e+07	5.59793e+07	6.64786e+07	1.30552e+08
LPC 17:0	7.51381e+07	1.49038e+08	1.07036e+08	1.04532e+08	1.01945e+08	1.10504e+08	1.11339e+08	1.57315e+08	1.62213e+08	1.59856e+08	9.72248e+07	1.28138e+08	1.09606e+08	1.19328e+08	1.8841e+08	1.12317e+08	1.12177e+08	1.116e+08	1.26529e+08	1.03243e+08	8.64571e+07	9.67995e+07	1.30422e+08	1.52465e+08	1.22442e+08	1.1264e+08	1.32908e+08	9.21797e+07	1.53942e+08	1.15251e+08	1.12621e+08	8.85875e+07	1.12779e+08	9.37627e+07	9.49502e+07	9.94282e+07	1.97549e+08	1.3527e+08	1.415e+08	1.37196e+08	1.20507e+08	1.08465e+08	1.00861e+08	7.92653e+07	1.35533e+08	1.16361e+08	1.35981e+08	1.19099e+08	1.21976e+08
2,3-Dinor prostaglandin E1	1.13707e+07	4.58742e+07	3.4158e+07	2.88065e+07	9.84027e+06	1.46854e+08	2.19025e+07	1.07591e+08	1.13359e+07	2.08475e+07	1.3087e+07	9.94256e+06	3.28234e+07	4.32965e+07	3.43594e+07	2.57735e+07	3.08656e+07	3.521e+07	3.79632e+07	1.07474e+07	1.20161e+07	1.15494e+07	4.29834e+07	3.94861e+07	4.07946e+07	1.05247e+07	3.85201e+07	6.62614e+07	5.63682e+07	1.13602e+07	2.73419e+07	1.28068e+07	1.9665e+07	7.39824e+06	2.93987e+07	5.10376e+07	2.81316e+07	4.01933e+07	4.03572e+07	2.38465e+07	3.35477e+07	1.9703e+07	1.83262e+07	1.51246e+07	5.90471e+07	4.00976e+07	4.14536e+07	1.1386e+07	5.88417e+07
Hexadecanedioic acid	1.07417e+08	6.91614e+07	8.22946e+07	5.2304e+07	8.54614e+07	4.25598e+07	4.74248e+07	3.67173e+07	7.13784e+07	5.97576e+07	4.6965e+07	5.34386e+07	4.01781e+07	7.04589e+07	7.48447e+07	6.49552e+07	7.78433e+07	9.24127e+07	8.81998e+07	3.51095e+07	4.23916e+07	6.81584e+07	5.75122e+07	7.38566e+07	9.01133e+07	6.28434e+07	5.81778e+07	7.29057e+07	5.60602e+07	5.86564e+07	9.06641e+07	5.6514e+07	9.63709e+07	4.53409e+07	4.88234e+07	6.18856e+07	6.18118e+07	6.80297e+07	1.07917e+08	1.24594e+08	9.94366e+07	8.19875e+07	4.93531e+07	6.12175e+07	6.0274e+07	8.42757e+07	8.12047e+07	8.9096e+07	5.67228e+07
4-Nitrophenol	1.999e+07	2.38811e+07	1.13386e+07	1.11208e+07	1.29385e+07	2.30159e+07	2.60243e+07	1.68836e+07	2.69121e+07	3.15832e+07	2.06427e+07	2.28192e+07	2.55763e+07	3.41657e+07	2.96924e+07	2.47994e+07	3.14111e+07	2.73693e+07	3.68299e+07	2.62679e+07	2.26681e+07	3.23211e+07	1.52524e+07	2.53993e+07	2.43725e+07	3.89652e+07	4.12323e+07	3.29002e+07	3.44653e+07	4.09641e+07	3.80908e+07	3.7229e+07	2.97937e+07	3.18327e+07	1.92615e+07	3.10227e+07	3.62668e+07	3.41109e+07	4.12206e+07	3.13358e+07	2.88858e+07	4.27853e+07	1.08565e+08	3.26726e+07	3.6692e+07	3.78131e+07	3.49267e+07	3.87266e+07	3.86311e+07
N'1-[1-(2-hydroxyphenyl)ethylidene]-3-methoxybenzene-1-carbohydrazide	1.309e+08	2.20631e+08	3.02157e+08	1.52637e+08	1.72407e+08	2.71495e+08	1.52904e+08	2.26349e+08	1.79497e+07	2.35836e+07	2.86782e+07	1.77831e+07	1.55138e+07	3.22488e+07	1.87775e+07	1.38678e+07	2.23448e+07	3.59452e+07	2.52044e+07	3.85097e+07	2.75746e+07	2.51101e+07	2.69575e+07	2.47968e+07	1.85374e+07	2.18457e+07	4.54242e+07	4.41455e+07	3.48453e+07	2.30153e+07	4.50463e+07	2.17988e+07	1.64267e+07	2.02362e+07	8.64458e+07	3.10935e+07	2.27343e+07	4.58842e+07	5.59553e+07	6.08387e+07	4.65925e+07	6.51677e+07	4.8763e+07	4.06066e+07	4.06025e+07	4.30026e+07	3.69406e+07	4.38706e+07	6.98548e+07
Taurolithocholic acid	8.1301e+07	2.10241e+07	5.31209e+07	3.87318e+07	3.61967e+07	4.89818e+07	3.12143e+07	2.40517e+07	2.89192e+07	2.22132e+07	9.54042e+06	1.65486e+07	5.94271e+07	6.55937e+07	1.15688e+07	7.92072e+06	4.26266e+07	4.53878e+07	3.18188e+07	3.58162e+07	1.78592e+07	9.49168e+07	3.33445e+07	3.2283e+07	6.9914e+07	3.32187e+07	6.56128e+07	2.59845e+08	4.29569e+07	4.66394e+07	3.52189e+07	3.76819e+07	3.55873e+07	1.92828e+07	3.53167e+07	3.90464e+07	8.29321e+06	5.20295e+07	8.64605e+07	9.88176e+07	5.50094e+07	7.54516e+07	3.49167e+07	1.18905e+08	3.81125e+07	3.16285e+07	7.08419e+07	3.44288e+07	5.70327e+07
LPC 17:1	1.05804e+08	1.2807e+08	1.21621e+08	1.08178e+08	1.51155e+08	1.06834e+08	1.19387e+08	1.25044e+08	1.16846e+08	1.2213e+08	9.15555e+07	1.67928e+08	1.00038e+08	1.00973e+08	1.81904e+08	1.06317e+08	1.15893e+08	1.54521e+08	1.18563e+08	7.01725e+07	1.15464e+08	1.36276e+08	1.30808e+08	1.63958e+08	1.28061e+08	1.42012e+08	1.27679e+08	1.1952e+08	1.48405e+08	1.05625e+08	1.24566e+08	9.45475e+07	1.27193e+08	1.07541e+08	9.6219e+07	8.26833e+07	1.97125e+08	1.43868e+08	1.50271e+08	1.6619e+08	1.16697e+08	1.10097e+08	1.15242e+08	1.0003e+08	1.37727e+08	1.1201e+08	1.33342e+08	1.21976e+08	1.14582e+08
(±)9-HpODE	6.44344e+06	1.0895e+07	8.29061e+06	8.77965e+06	6.26095e+06	1.04267e+07	1.18231e+07	7.88251e+06	5.42403e+06	1.10096e+07	1.36607e+07	5.7303e+06	7.60904e+06	1.31724e+07	5.40784e+06	8.76852e+06	9.2793e+06	3.28856e+07	1.75523e+08	9.0704e+06	9.73231e+06	8.08308e+06	8.51185e+06	9.68872e+06	7.16732e+06	8.60896e+06	1.1845e+07	9.63065e+06	1.04694e+07	6.11467e+06	1.42224e+07	5.91832e+06	4.10836e+07	5.99146e+06	8.24886e+06	1.83077e+07	7.62534e+06	1.22812e+07	1.12723e+07	7.58074e+06	1.09418e+07	1.42402e+07	1.04346e+07	1.01184e+07	1.12365e+07	1.08446e+07	9.25042e+06	9.9052e+06	1.13602e+07
Ethylmalonic acid	1.14618e+07	2.08344e+07	2.99574e+07	2.41642e+07	1.32329e+07	3.41925e+07	1.09127e+07	4.19073e+07	1.7277e+07	4.59752e+07	1.7961e+07	3.33986e+07	2.04078e+07	3.18804e+07	8.52338e+07	2.01636e+07	2.946e+07	3.66899e+07	4.95161e+07	2.3025e+07	3.26262e+07	1.80974e+07	3.76136e+07	5.43404e+07	5.60611e+07	3.30199e+07	3.83338e+07	3.24239e+07	5.72108e+07	3.67132e+07	2.6032e+07	4.19027e+07	8.64272e+06	1.39584e+07	1.99777e+07	3.50058e+07	6.56123e+07	6.94039e+07	2.94013e+07	4.64967e+07	5.47262e+07	2.51755e+07	4.89699e+07	2.4931e+07	3.37594e+07	5.15445e+07	7.32648e+07	2.78167e+07	5.14369e+07
Methyl acetoacetate	7.07325e+07	1.21907e+08	1.25873e+08	9.06538e+07	7.467e+07	1.41336e+08	1.32728e+08	1.00719e+08	1.01631e+08	1.19375e+08	5.75088e+07	6.13731e+07	1.00216e+08	6.92558e+07	1.39912e+08	6.33166e+07	1.14799e+08	1.10246e+08	1.22911e+08	1.10908e+08	8.3001e+07	1.07046e+08	1.17916e+08	1.96902e+08	9.5252e+07	2.14258e+08	1.63124e+08	1.16149e+08	1.19513e+08	1.28472e+08	1.61555e+08	1.21364e+08	4.14142e+07	8.99174e+07	1.06624e+08	1.47227e+08	1.96358e+08	2.22045e+08	1.23669e+08	1.27947e+08	1.27172e+08	1.6357e+08	1.79908e+08	1.98812e+08	1.2929e+08	1.22808e+08	1.57767e+08	1.86246e+08	1.70957e+08
LPC 22:5	5.28424e+07	7.24282e+07	5.77297e+07	4.07593e+07	6.17689e+07	7.20204e+07	4.26934e+07	4.98162e+07	1.05133e+08	4.93445e+07	3.09366e+07	1.40018e+08	5.0351e+07	5.03986e+07	5.01642e+07	3.01191e+07	4.28879e+07	5.707e+07	5.471e+07	3.96942e+07	3.55615e+07	6.21497e+07	6.96782e+07	5.63999e+07	4.9536e+07	6.2499e+07	7.37735e+07	8.83733e+07	5.07013e+07	1.26565e+08	3.97128e+07	3.70835e+07	4.50076e+07	8.89081e+07	4.26529e+07	4.03537e+07	4.38606e+07	4.8616e+07	5.69326e+07	6.62236e+07	5.8063e+07	5.80033e+07	3.90953e+07	4.77628e+07	7.44922e+07	4.59428e+07	6.04075e+07	6.74502e+07	6.5658e+07
PC 16:0_20:4	4.51419e+08	4.64884e+08	3.4144e+08	6.06076e+08	3.22612e+08	4.84602e+08	3.52051e+08	4.7634e+08	5.46687e+08	4.57315e+08	2.81522e+08	3.40127e+08	3.96326e+08	2.79686e+08	4.33954e+08	3.52908e+08	1.26244e+08	6.25708e+08	3.88078e+08	5.04752e+08	2.92121e+08	5.77022e+08	3.03533e+08	2.41115e+08	6.48451e+08	4.1845e+08	4.01504e+08	4.01999e+08	5.74778e+08	1.78351e+08	4.89435e+08	4.34271e+08	4.52345e+08	2.66967e+08	2.62499e+08	5.26764e+08	4.33003e+08	9.65639e+07	2.58011e+08	5.70586e+08	4.3663e+08	4.23175e+08	4.52323e+08	3.00018e+08	3.56151e+08	1.81248e+08	6.00705e+08	4.09982e+08	3.88352e+08
1-Palmitoyl-Sn-Glycero-3-Phosphocholine	7.14584e+07	1.13677e+08	8.51012e+07	7.11573e+07	8.34066e+07	1.08249e+08	8.95549e+07	1.04654e+08	1.65843e+08	1.1494e+08	8.27454e+07	1.18336e+08	9.57146e+07	9.33724e+07	1.36928e+08	7.91304e+07	9.58206e+07	8.98527e+07	9.59484e+07	6.72714e+07	6.77092e+07	8.9543e+07	8.73727e+07	1.38719e+08	8.35236e+07	1.01019e+08	1.18332e+08	8.80396e+07	1.11436e+08	1.17257e+08	9.61612e+07	7.49356e+07	8.92338e+07	7.45195e+07	7.56118e+07	8.13289e+07	1.79092e+08	1.1108e+08	1.21666e+08	9.62382e+07	1.04872e+08	8.08988e+07	8.75823e+07	7.96851e+07	9.85263e+07	8.9218e+07	8.90946e+07	1.11411e+08	9.85513e+07
2,3-Dinor-8-epi-prostaglandin F2α	7.19099e+06	4.24932e+06	3.64121e+06	5.11738e+06	6.82502e+06	5.46155e+06	5.65407e+06	4.80508e+06	8.15993e+06	6.16213e+06	4.49154e+06	5.03696e+06	5.15874e+06	5.3686e+06	5.35769e+06	5.20725e+06	5.00362e+06	6.39484e+06	1.30877e+08	4.28308e+06	5.48983e+06	6.49498e+06	5.09579e+06	7.02322e+06	7.25127e+06	8.02135e+06	6.02827e+06	5.82182e+06	4.60458e+06	6.14321e+06	6.40248e+06	4.30303e+06	6.44616e+06	8.07151e+06	5.7399e+06	7.80934e+06	5.56181e+06	8.36328e+06	8.09722e+06	9.93848e+06	6.37895e+06	8.52922e+06	8.06877e+06	8.1586e+06	6.3073e+06	6.45428e+06	7.83985e+06	1.08998e+07	7.88594e+06
Elaidic acid	1.15801e+08	1.23923e+08	1.39393e+08	1.00672e+08	1.3933e+08	1.47048e+08	1.08396e+08	1.15239e+08	1.43246e+08	1.01196e+08	8.57775e+07	1.49592e+08	1.36965e+08	1.36649e+08	1.07726e+08	8.68304e+07	1.37313e+08	1.26927e+08	1.3058e+08	1.04746e+08	1.43022e+08	1.24891e+08	1.24442e+08	1.6798e+08	1.30908e+08	1.28063e+08	1.48872e+08	1.42764e+08	1.2455e+08	1.19563e+08	1.3547e+08	8.33723e+07	1.2442e+08	9.8252e+07	1.15803e+08	1.18546e+08	1.14525e+08	1.40333e+08	1.58135e+08	1.30916e+08	1.34543e+08	1.38076e+08	1.54655e+08	1.02735e+08	1.26174e+08	1.29296e+08	1.28352e+08	1.1553e+08	1.34158e+08
16-Hydroxyhexadecanoic acid	1.12825e+07	4.18602e+07	2.44515e+07	1.17791e+07	1.45683e+07	3.68413e+07	2.14116e+07	1.88078e+07	2.71514e+07	3.4797e+07	1.47732e+07	3.94745e+07	1.13499e+07	3.39128e+07	2.61147e+07	1.38233e+07	2.00222e+07	3.66474e+07	2.47603e+07	3.39139e+07	2.30173e+07	2.14169e+07	2.77472e+07	4.3114e+07	2.57535e+07	2.41762e+07	3.97329e+07	3.93381e+07	3.24542e+07	1.07516e+08	3.03444e+07	2.41384e+07	2.08753e+07	3.08577e+07	2.22774e+07	2.11623e+07	3.90452e+07	2.47156e+07	7.30815e+07	4.76755e+07	5.74945e+07	3.43097e+07	3.69256e+07	2.38279e+07	4.41381e+07	4.47871e+07	2.89423e+07	3.98877e+07	4.63771e+07
5-Sulfosalicylic acid	6.21159e+06	8.75412e+06	1.46921e+07	1.09045e+07	4.35047e+06	5.98944e+06	2.06617e+07	4.71158e+06	3.22875e+06	5.36802e+06	2.94153e+06	3.97492e+06	7.33609e+06	6.76293e+06	1.5108e+07	5.26304e+07	7.80758e+06	3.62872e+06	9.20216e+06	6.08743e+06	8.05211e+06	3.43323e+06	1.03235e+07	1.4436e+07	8.84592e+06	1.24429e+07	5.82464e+06	5.3006e+06	5.73763e+06	3.19827e+06	6.97371e+06	4.75301e+06	2.24932e+07	3.19383e+07	1.71575e+07	1.01769e+07	8.28033e+06	1.96461e+07	6.13856e+06	2.82341e+06	6.33977e+06	5.12432e+06	5.03765e+06	3.05793e+06	4.69933e+06	8.86935e+06	7.68591e+06	5.0483e+06	6.38883e+06
Suberic acid	3.22214e+07	2.56118e+07	3.84794e+07	2.79142e+07	2.20707e+07	2.42231e+07	2.24036e+07	5.17673e+07	3.20312e+07	3.09848e+07	1.4139e+07	3.12001e+07	2.99915e+07	4.42342e+07	3.04733e+07	4.18663e+07	3.54805e+07	3.05196e+07	5.74803e+07	2.43882e+07	5.11567e+07	5.06376e+07	4.59617e+07	6.34579e+07	5.18881e+07	4.54721e+07	3.2819e+07	2.75084e+07	4.24483e+07	5.15192e+07	3.76746e+07	2.44398e+07	2.70015e+07	3.11595e+07	3.91217e+07	6.71392e+07	3.0634e+07	4.46123e+07	4.19003e+07	5.22526e+07	3.91346e+07	5.3367e+07	9.40389e+07	5.41601e+07	5.10346e+07	5.30868e+07	3.94797e+07	4.53026e+07	6.40951e+07
4-Oxoproline	1.1783e+08	2.0495e+08	2.26452e+08	1.33619e+08	2.79597e+08	2.03198e+08	1.5946e+08	2.36165e+08	2.59063e+08	3.32366e+08	1.50584e+08	2.28281e+08	9.03134e+07	2.19583e+08	2.24926e+08	1.10195e+08	2.12768e+08	2.36431e+08	2.94813e+08	7.59807e+07	3.20322e+08	2.17034e+08	2.20347e+08	4.14586e+08	2.58142e+08	2.5774e+08	2.48335e+08	2.62424e+08	3.14601e+08	3.38566e+08	3.13711e+08	2.40925e+08	1.15246e+08	1.20696e+08	1.08957e+08	3.14824e+08	4.3679e+08	2.59397e+08	1.8035e+08	2.65543e+08	2.29251e+08	2.39788e+08	7.02137e+08	2.77834e+08	3.02917e+08	3.43919e+08	2.43001e+08	2.6964e+08	2.48408e+08
Perfluorooctanoic acid (PFOA)	5.72711e+07	3.28919e+07	4.90981e+07	4.00307e+07	6.42687e+07	6.21384e+07	7.55605e+07	5.70197e+07	7.28367e+07	5.11402e+07	2.34554e+07	6.79338e+07	4.36088e+07	2.19927e+07	4.1778e+07	2.26327e+07	2.18378e+07	4.61016e+07	4.7921e+07	7.55196e+07	5.65835e+07	1.17026e+08	3.79441e+07	4.15739e+07	6.10226e+07	8.35481e+07	4.97964e+07	3.24347e+07	4.79617e+07	7.61762e+07	3.17164e+07	3.05479e+07	7.14434e+07	3.69386e+07	2.58535e+07	5.3997e+07	7.11677e+07	4.46561e+07	4.30129e+07	2.30361e+07	4.16367e+07	5.41114e+07	7.0521e+07	7.3423e+07	4.24782e+07	3.059e+07	3.14949e+07	6.27829e+07	4.7825e+07
LPC 20:5	4.39739e+07	7.62707e+07	4.11226e+07	3.25515e+07	5.77251e+07	7.75045e+07	4.26394e+07	3.14154e+07	9.46593e+07	3.26831e+07	3.39355e+07	8.42672e+07	4.92326e+07	4.64497e+07	1.42052e+07	2.97961e+07	3.6535e+07	6.52164e+07	4.4471e+07	3.19212e+07	4.7488e+07	5.35833e+07	7.56038e+07	5.1628e+07	4.27089e+07	6.45646e+07	8.21451e+07	9.46534e+07	3.03675e+07	9.84476e+07	3.99905e+07	2.6922e+07	3.64646e+07	6.4762e+07	3.35938e+07	3.53917e+07	1.36388e+07	4.38873e+07	4.56866e+07	7.44314e+07	4.35854e+07	4.57061e+07	3.46144e+07	4.09274e+07	7.80104e+07	4.15145e+07	4.73452e+07	6.38157e+07	7.93635e+07
N-Tigloylglycine	6.574e+06	4.56998e+07	3.21932e+07	1.90586e+07	1.94223e+06	7.86113e+07	2.49487e+07	5.92792e+07	6.49571e+06	2.07744e+07	6.94931e+06	6.21716e+06	3.02315e+07	2.45474e+07	1.94186e+07	2.46246e+07	3.25695e+07	1.26771e+07	2.92755e+07	1.64015e+07	1.41465e+07	5.13234e+06	8.8531e+07	3.6202e+07	1.12924e+07	3.86609e+06	6.53048e+07	5.35212e+07	4.38266e+07	6.46356e+06	3.69306e+07	1.92978e+07	6.19012e+06	7.27587e+06	2.81447e+07	3.81967e+07	3.22853e+07	4.30774e+07	2.73437e+07	1.0783e+07	3.12221e+07	2.70576e+07	2.46806e+07	7.50788e+06	7.06754e+07	3.43043e+07	3.16839e+07	3.53114e+06	1.01006e+08
Arachidic acid	1.92272e+07	1.98304e+07	4.08496e+07	1.96253e+07	3.68098e+07	2.44117e+07	2.03298e+07	2.15078e+07	3.87331e+07	2.90307e+07	2.45539e+07	5.70935e+07	2.46405e+07	4.1653e+07	3.29885e+07	1.51399e+07	2.62372e+07	4.5511e+07	3.19823e+07	2.68055e+07	1.82772e+07	2.72518e+07	2.03371e+07	4.68239e+07	2.97504e+07	3.20658e+07	3.00678e+07	4.23438e+07	2.96559e+07	7.09704e+07	3.11684e+07	1.9241e+07	3.54443e+07	2.61244e+07	2.2912e+07	1.58894e+07	3.3599e+07	2.56155e+07	3.61797e+07	7.68155e+07	3.60266e+07	5.08711e+07	3.74796e+07	3.04589e+07	2.6453e+07	5.45185e+07	3.73532e+07	5.51337e+07	3.21177e+07
PC 18:0_20:3	4.961e+06	3.74105e+06	1.68287e+07	2.15598e+07	9.38579e+06	3.41794e+06	1.27693e+07	7.37353e+06	4.98393e+06	6.71666e+06	1.70129e+06	3.17463e+06	1.35197e+07	8.69175e+06	473358	1.02929e+06	1.30091e+06	1.37669e+07	2.31027e+06	1.90121e+06	1.18072e+07	1.59708e+06	1.83458e+07	1.00293e+07	3.29816e+07	5.86387e+06	1.02318e+07	6.73028e+07	1.04627e+07	9.86497e+06	1.07007e+07	1.03492e+07	1.29912e+07	955567	7.70136e+06	8.85904e+06	417008	2.55281e+07	1.61293e+07	4.27177e+07	1.462e+07	2.37474e+07	2.0026e+07	2.00818e+07	1.9186e+07	8.45311e+06	2.69241e+07	9.24028e+06	1.49612e+07
Adipic acid	5.03254e+07	5.06832e+07	8.41722e+07	4.34586e+07	4.19815e+07	2.83759e+07	2.31632e+07	6.60063e+07	5.22489e+07	4.78365e+07	2.23904e+07	6.45797e+07	4.70493e+07	5.95178e+07	5.52548e+07	3.99742e+07	5.4646e+07	3.72811e+07	5.33429e+07	3.42693e+07	6.06147e+07	6.62234e+07	6.4546e+07	9.87749e+07	8.63548e+07	9.91594e+07	4.69078e+07	4.70966e+07	6.59347e+07	6.91037e+07	5.29165e+07	4.51985e+07	1.0813e+07	4.25105e+07	5.02942e+07	7.52968e+07	4.43612e+07	9.58602e+07	5.96142e+07	5.51341e+07	4.26859e+07	3.77462e+07	8.87597e+07	8.46243e+07	6.31369e+07	7.90255e+07	9.17528e+07	8.94271e+07	6.73687e+07
L-threo-3-Phenylserine	4.98528e+06	4.92808e+06	5.54639e+06	4.02526e+06	1.84216e+07	3.82064e+06	3.13001e+06	3.47146e+06	4.42104e+06	3.43428e+06	2.03849e+06	3.40539e+06	3.54845e+06	5.44206e+06	5.3872e+06	4.16956e+06	3.60065e+06	4.2502e+06	3.04125e+06	3.16374e+06	5.02942e+06	2.86632e+06	5.81907e+06	8.69253e+06	5.49813e+06	3.33617e+07	4.53844e+06	5.17146e+06	3.60722e+06	3.95271e+06	3.98769e+06	3.07398e+06	3.00338e+06	3.48219e+06	3.40824e+06	5.21838e+06	5.63495e+06	4.48718e+06	4.18199e+06	4.00635e+06	3.49818e+06	3.65934e+06	4.41444e+06	7.98346e+06	6.00375e+06	7.31788e+06	4.83718e+06	8.06323e+07	5.90974e+06
Hexanoylglycine	2.71943e+07	3.3194e+07	3.27146e+07	1.70013e+07	1.80755e+07	4.513e+07	3.77273e+07	4.4438e+07	3.64847e+07	3.52225e+07	3.01569e+07	3.29203e+07	4.85146e+07	5.5266e+07	2.42596e+07	3.19398e+07	2.26284e+07	1.92227e+07	5.63739e+07	3.53522e+07	1.97805e+07	5.80663e+07	5.85375e+07	5.32343e+07	1.60911e+07	2.22256e+07	4.3679e+07	3.94944e+07	4.81709e+07	7.5941e+07	4.55329e+07	2.74035e+07	2.86878e+07	3.69594e+07	4.86671e+07	5.9e+07	2.77711e+07	3.4636e+07	2.32042e+07	3.03483e+07	5.17594e+07	5.30316e+07	3.2729e+07	2.77547e+07	7.05087e+07	4.85479e+07	2.9463e+07	2.256e+07	7.32095e+07
13-Hpotre(R)	1.46923e+07	5.57041e+06	8.07754e+06	9.94779e+06	5.30573e+07	1.08837e+07	8.11019e+06	8.69082e+06	6.82387e+07	7.31371e+06	9.77005e+06	2.81223e+07	6.67195e+06	5.9539e+06	9.35072e+06	6.18428e+06	1.01916e+07	1.59935e+07	1.62722e+07	1.91097e+07	9.09255e+06	1.53729e+07	6.20655e+06	1.33945e+07	8.16239e+06	4.92982e+07	1.40259e+07	9.01289e+06	1.0069e+07	1.69364e+07	1.84347e+07	1.05464e+07	2.14427e+07	1.49334e+07	8.46175e+06	7.90093e+06	1.18793e+07	3.94659e+07	1.21376e+07	1.57526e+07	2.04071e+07	3.03803e+07	2.56099e+07	1.88924e+07	7.02137e+06	9.22854e+06	1.22504e+07	8.96146e+07	1.14127e+07
Guggulsterone	1.41997e+07	1.5696e+07	1.68597e+07	1.21829e+07	9.57573e+06	2.11931e+07	1.71247e+07	1.2466e+07	1.72718e+07	1.76337e+07	7.03619e+06	1.58315e+07	1.60606e+07	1.69154e+07	1.79777e+07	1.43023e+07	1.69218e+07	1.82687e+07	2.3382e+07	1.91907e+07	1.70988e+07	2.33579e+07	2.04223e+07	2.23537e+07	2.46177e+07	2.13413e+07	2.41248e+07	2.32055e+07	2.58692e+07	2.56713e+07	2.46448e+07	1.7867e+07	1.72426e+07	2.09275e+07	2.0868e+07	8.01108e+07	2.46667e+07	2.65106e+07	2.81291e+07	2.38715e+07	2.43202e+07	2.70243e+07	2.48512e+07	2.59073e+07	2.5488e+07	2.4923e+07	3.11423e+07	2.6258e+07	5.06485e+07
N-Oleoyl dopamine	2.12838e+06	3.22591e+06	7.31807e+06	7.02519e+06	706108	3.22498e+06	4.65293e+06	1.90767e+06	1.0853e+06	1.95248e+06	2.22556e+06	385637	1.01715e+07	2.12348e+07	478974	1.08869e+06	1.19071e+07	4.60292e+06	495797	5.55248e+06	8.05637e+06	3.5138e+06	7.44573e+06	9.10529e+06	7.49928e+06	524526	7.71134e+06	2.22806e+07	3.32932e+06	852774	7.50791e+06	3.25858e+06	1.48959e+07	351821	6.78801e+06	1.26839e+07	395824	1.00501e+07	2.34816e+07	1.51508e+07	2.53506e+06	7.96794e+06	1.8903e+07	3.46417e+06	6.68843e+06	2.49173e+06	5.15038e+06	407553	5.01074e+06
PC 15:0_18:2	3.29448e+08	3.0613e+08	1.96526e+08	4.43177e+08	3.21478e+08	3.98632e+08	2.45432e+08	3.43696e+08	3.29382e+08	4.78162e+08	7.25499e+07	3.72188e+08	1.53783e+08	1.82945e+08	3.97549e+08	4.22691e+08	1.26637e+08	4.76236e+08	3.13473e+08	3.81735e+08	1.7116e+08	4.89437e+08	1.35684e+08	1.35264e+08	4.61245e+08	5.31301e+08	4.01666e+08	2.14019e+08	4.91252e+08	1.49887e+08	4.92698e+08	8.40742e+07	2.39864e+08	2.81979e+08	3.8337e+08	1.54209e+08	5.05639e+08	1.58245e+08	1.30362e+08	1.52931e+08	3.44798e+08	3.34387e+08	5.01505e+08	1.5905e+08	2.80587e+08	8.27133e+07	4.97423e+08	4.8066e+08	3.50851e+08
Capryloylglycine	8.22307e+06	3.09994e+07	1.93594e+07	1.63011e+07	1.5768e+07	1.30035e+07	1.56465e+07	2.38434e+07	2.12736e+07	2.10488e+07	7.51754e+06	2.10666e+07	1.06861e+07	2.86934e+07	1.35726e+07	1.11238e+07	1.20139e+07	3.12006e+07	2.74339e+07	2.26813e+07	1.97946e+07	9.79843e+06	4.26642e+07	4.17672e+07	2.06149e+07	1.15417e+07	1.6354e+07	1.86006e+07	2.16227e+07	4.2594e+07	1.9355e+07	1.55652e+07	1.28211e+07	1.9522e+07	1.9667e+07	3.71732e+07	9.79751e+06	1.389e+07	1.30539e+07	3.77709e+07	2.86629e+07	3.13679e+07	1.63704e+07	7.64997e+06	5.73263e+07	2.661e+07	2.67423e+07	2.8524e+07	3.20328e+07
(2S)-4-Oxo-2-phenyl-3,4-dihydro-2H-chromen-7-yl beta-D-glucopyranoside	496646	558728	6.88876e+06	433877	520186	689395	626958	559584	1.37153e+08	610258	397004	607032	7.6805e+07	8.75653e+06	6.92147e+06	459002	524685	544533	687834	529996	539670	1.18297e+06	2.39054e+06	595785	492975	656913	720257	571178	590583	4.35199e+07	579006	492618	527898	463396	6.88121e+06	976631	625423	517068	543289	456518	485893	551734	615332	617634	561714	479182	477887	596041	590030
23-Norcholic acid	1.8823e+07	1.679e+07	2.38101e+07	3.1865e+07	4.24507e+07	1.52396e+07	2.33684e+07	1.53916e+07	2.7829e+07	1.36755e+07	1.19339e+07	1.46907e+07	1.806e+07	2.80975e+07	4.26713e+06	1.96324e+07	1.93181e+07	6.40417e+07	1.75366e+07	1.11342e+07	5.48292e+07	1.78653e+07	1.69522e+07	3.87271e+07	3.28049e+07	2.6716e+07	2.21558e+07	2.41138e+07	1.0448e+07	1.84574e+07	2.55058e+07	1.15243e+07	2.5341e+07	1.12441e+07	1.97742e+07	4.03728e+07	3.90232e+06	4.80339e+07	3.06164e+07	5.51281e+07	2.08384e+07	1.91285e+07	3.30384e+07	2.23734e+07	1.39595e+07	1.86033e+07	4.18887e+07	4.58469e+07	2.15281e+07
LPC O-14:1	6.4295e+06	1.71368e+07	9.63243e+06	8.92274e+06	9.20263e+06	1.26841e+07	1.29087e+07	1.55333e+07	1.58271e+07	1.16591e+07	9.46901e+06	9.7773e+06	1.4669e+07	1.17309e+07	9.6398e+06	9.45877e+06	1.01476e+07	1.40564e+07	1.55589e+07	9.71439e+06	5.2431e+06	8.00087e+06	1.31471e+07	1.4569e+07	8.66089e+06	1.09592e+07	1.48282e+07	1.59906e+07	1.56538e+07	1.11169e+07	1.32471e+07	8.79163e+06	9.89689e+06	6.60632e+06	1.04619e+07	1.35496e+07	1.04317e+07	1.28243e+07	1.24724e+07	1.218e+07	1.47777e+07	1.12653e+07	8.22416e+06	7.50973e+06	1.56272e+07	1.19204e+07	8.8089e+06	1.00904e+07	1.2387e+07
LNAPE 18:2/N-18:0	3.13965e+08	3.13043e+08	2.40487e+08	3.61974e+08	2.78908e+08	3.40325e+08	2.65667e+08	3.33258e+08	3.5815e+08	3.46424e+08	1.41408e+08	3.90585e+08	2.99893e+08	2.63385e+08	4.22733e+08	3.01928e+08	1.93085e+08	3.86155e+08	3.83948e+08	3.36234e+08	2.10503e+08	4.36247e+08	3.14408e+08	2.05792e+08	3.73917e+08	3.7144e+08	2.17373e+08	2.42721e+08	3.85398e+08	3.03478e+08	3.57885e+08	1.98221e+08	2.8375e+08	3.11293e+08	3.29603e+08	1.37773e+08	4.42893e+08	1.69678e+08	2.70867e+08	3.90767e+08	3.09136e+08	3.11496e+08	3.65154e+08	2.19543e+08	3.30948e+08	1.64276e+08	4.09829e+08	3.88512e+08	2.90136e+08
LPE O-16:1	3.66921e+07	3.20242e+07	2.55954e+07	1.97483e+07	2.13768e+07	3.00014e+07	4.79576e+07	2.3957e+07	2.49571e+07	3.81026e+07	9.25741e+06	2.23515e+07	2.41022e+07	2.66799e+07	3.86645e+07	3.2039e+07	4.18808e+07	2.64339e+07	3.06143e+07	2.70201e+07	1.20424e+07	3.41957e+07	2.56009e+07	3.30983e+07	2.66175e+07	2.76843e+07	3.60663e+07	4.16402e+07	3.00178e+07	2.70566e+07	4.34859e+07	2.30274e+07	3.0949e+07	1.86762e+07	2.42244e+07	2.43953e+07	4.10589e+07	4.4394e+07	7.19716e+07	3.4253e+07	2.99963e+07	3.38281e+07	1.88779e+07	3.02669e+07	3.64995e+07	2.70468e+07	2.69587e+07	2.89854e+07	3.24256e+07
Lysopc 16:1	5.43189e+07	5.30988e+07	6.6821e+07	5.64472e+07	7.50647e+07	5.36154e+07	6.57485e+07	6.37485e+07	5.84357e+07	6.33162e+07	4.79809e+07	8.52612e+07	5.13724e+07	5.18081e+07	9.24537e+07	5.57452e+07	6.20562e+07	8.04113e+07	6.01439e+07	4.15561e+07	6.08234e+07	6.37255e+07	6.64478e+07	8.24268e+07	6.29654e+07	7.48473e+07	6.44688e+07	6.17245e+07	7.82635e+07	5.33719e+07	6.23014e+07	4.68879e+07	6.37771e+07	5.40935e+07	4.99219e+07	4.33827e+07	1.00759e+08	7.28918e+07	8.07576e+07	8.6026e+07	1.71528e+07	5.31922e+07	5.69357e+07	4.87926e+07	7.13553e+07	5.74439e+07	6.93001e+07	6.36979e+07	6.07197e+07
SM 8:1;2O/26:1	1.26705e+08	4.99938e+07	1.51737e+08	1.2088e+08	7.9764e+07	7.43488e+07	1.49673e+08	1.10183e+08	1.26416e+08	7.18452e+07	6.32585e+07	9.69064e+07	1.09678e+08	1.50085e+08	1.48724e+08	6.79255e+07	1.94542e+08	9.63834e+07	1.39348e+08	1.50355e+08	1.37576e+08	9.31011e+07	5.51516e+07	1.34755e+08	1.55941e+08	1.02356e+08	7.83574e+07	1.82885e+08	1.19554e+08	1.32801e+08	7.38797e+07	1.16998e+08	5.75667e+07	9.74438e+07	7.98666e+07	1.12843e+08	3.49174e+07	6.9462e+07	2.04089e+08	9.16226e+07	1.1635e+08	1.84769e+08	6.5372e+07	1.1328e+08	3.26062e+07	1.15243e+08	1.76059e+08	9.68814e+07	7.09717e+07
(±)9(10)-EpOME	9.60108e+06	1.20856e+07	2.8262e+06	9.10773e+06	4.64601e+06	4.05828e+06	9.01322e+06	9.92636e+06	1.13909e+07	1.44035e+07	7.94899e+06	4.24577e+06	3.83183e+07	1.56348e+07	3.11511e+06	5.2931e+06	1.4949e+07	2.34425e+07	7.64341e+06	1.21495e+07	1.21911e+07	6.56701e+06	8.22387e+06	8.48893e+06	1.4458e+07	5.44341e+06	4.55968e+06	4.03471e+07	9.42613e+06	7.13037e+06	1.26954e+07	7.45234e+06	8.97388e+06	2.3096e+06	2.7539e+07	1.77852e+07	3.79422e+06	4.65756e+06	2.00325e+07	2.69685e+07	1.02034e+07	1.64167e+07	1.07755e+07	3.84626e+06	9.25908e+06	7.40676e+06	2.53726e+07	8.99956e+06	9.08058e+06
3-Hydroxybutyric acid	6.31793e+07	1.71104e+08	1.9158e+08	1.28968e+08	6.5409e+07	1.41213e+08	2.21146e+08	1.44381e+08	8.88915e+07	2.60035e+08	8.34517e+07	5.18484e+07	1.0892e+08	1.30521e+08	1.61845e+08	1.07185e+08	1.70836e+08	1.33602e+08	1.62221e+08	9.93975e+07	1.32402e+08	1.00918e+08	2.00847e+08	3.04772e+08	1.56167e+08	2.03822e+08	1.53581e+08	1.87673e+08	2.394e+08	1.24674e+08	3.62325e+08	2.68565e+08	1.34854e+08	1.21311e+08	1.04054e+08	2.92021e+08	2.49235e+08	2.56077e+08	1.85284e+08	1.50711e+08	1.69563e+08	2.51693e+08	2.69142e+08	1.47921e+08	1.84914e+08	2.33026e+08	2.20974e+08	2.19413e+08	2.09047e+08
3-Chloro-L-tyrosine	2.85306e+07	3.04372e+07	3.63392e+07	2.93707e+07	3.0288e+07	3.60424e+07	2.40398e+07	3.06309e+07	3.14745e+07	2.51609e+07	1.13774e+07	2.17193e+07	3.45356e+07	3.78762e+07	3.81731e+07	1.66893e+07	2.56127e+07	2.27438e+07	2.42322e+07	2.09397e+07	1.74885e+07	7.12195e+06	3.09428e+07	2.77402e+07	2.70926e+07	2.95964e+07	3.29566e+07	1.66559e+07	3.22178e+07	2.86126e+07	2.65145e+07	2.19507e+07	1.64086e+07	2.87492e+07	2.2153e+07	3.07023e+07	4.14559e+07	5.14801e+07	2.6372e+07	6.10623e+06	3.53001e+07	3.32081e+07	2.90165e+07	1.83348e+07	6.75622e+06	4.16706e+07	4.4426e+07	2.77933e+07	3.095e+07
Tyrosol	2.48497e+07	2.66841e+07	2.14951e+07	2.35839e+07	2.00417e+07	6.87454e+06	9.39673e+06	1.13904e+07	2.48029e+07	1.1894e+07	6.21713e+06	4.47689e+06	1.80943e+07	1.44545e+07	1.61237e+07	2.78876e+07	1.46928e+07	9.3069e+06	1.50829e+07	8.58032e+06	1.18693e+07	3.01248e+07	2.34365e+07	5.51021e+07	1.80153e+07	3.99118e+07	1.24829e+07	1.24412e+07	1.48762e+07	2.04122e+07	1.77296e+07	1.15801e+07	9.69975e+06	4.31904e+07	1.68849e+07	3.1501e+07	2.494e+07	3.67276e+07	1.20792e+07	1.81357e+07	2.19114e+07	3.31857e+07	2.75687e+07	3.81653e+07	5.33757e+07	3.49138e+07	4.43575e+07	3.89008e+07	1.48518e+07
2,4-Dihydroxybenzoic acid	5.48449e+06	3.30861e+06	4.40897e+06	1.3123e+07	4.41225e+07	6.98683e+06	3.66372e+06	4.71868e+06	4.35502e+07	5.63499e+06	2.55847e+06	3.36933e+06	4.66637e+06	5.44789e+06	3.62907e+06	5.47308e+06	4.8151e+06	5.85955e+06	1.29865e+07	6.72527e+06	6.43906e+06	9.82499e+06	4.11815e+06	6.82138e+06	4.39261e+06	3.59602e+07	6.76732e+06	3.62808e+06	5.35646e+06	4.04906e+06	5.86871e+06	4.71293e+06	7.06692e+06	7.99442e+06	3.81141e+06	1.00704e+07	9.48696e+06	5.45474e+07	6.19405e+06	5.96419e+06	1.27829e+07	2.70214e+07	1.80015e+07	9.20805e+06	4.97195e+06	4.57185e+06	1.62206e+07	2.81247e+07	6.0773e+06
SM 8:1;2O/27:0	1.20889e+08	9.59124e+07	3.57157e+07	1.01918e+08	4.68174e+07	8.04494e+07	2.87054e+07	6.88238e+07	5.36202e+07	9.98293e+07	2.46149e+07	7.80513e+07	3.5811e+07	5.90236e+07	7.43536e+07	4.75591e+07	5.36232e+07	1.1384e+08	6.1645e+07	7.20175e+07	3.64202e+07	1.02881e+08	5.51384e+07	3.19555e+07	6.724e+07	9.22199e+07	7.23431e+07	3.84801e+07	1.45706e+08	5.74191e+07	9.05353e+07	3.2946e+07	4.08507e+07	6.22276e+07	5.72529e+07	4.83108e+07	9.27724e+07	1.80046e+07	6.58443e+07	7.39607e+07	5.44316e+07	7.65189e+07	1.32908e+08	3.58379e+07	1.12446e+08	1.50848e+07	6.6694e+07	1.22559e+08	6.36805e+07
Caffeic acid	2.17828e+07	1.70773e+07	3.79291e+07	2.26583e+07	1.67012e+07	2.15075e+07	2.01819e+07	3.364e+07	2.88082e+07	2.89857e+07	1.43399e+07	3.43367e+07	2.70174e+07	2.084e+07	1.85308e+07	1.51523e+07	2.92326e+07	2.88384e+07	4.45346e+07	2.5392e+07	4.9209e+07	5.3555e+07	3.89419e+07	3.96212e+07	3.22068e+07	4.57788e+07	3.12133e+07	2.53296e+07	2.80534e+07	6.43185e+07	3.8063e+07	2.20706e+07	2.85399e+07	2.09506e+07	4.25383e+07	3.09856e+07	1.85812e+07	2.52289e+07	3.27939e+07	4.09595e+07	2.62585e+07	2.73402e+07	5.25617e+07	4.9262e+07	3.75691e+07	3.65637e+07	4.23053e+07	6.44668e+07	5.12914e+07
LPE O-18:1	3.25226e+07	1.97374e+07	1.81462e+07	1.63114e+07	1.63231e+07	1.89166e+07	3.86274e+07	1.57568e+07	1.76668e+07	2.93833e+07	2.47859e+07	1.80558e+07	1.39653e+07	1.69564e+07	2.13324e+07	2.16646e+07	4.1799e+07	2.03608e+07	3.08185e+07	2.51168e+07	8.5004e+06	2.36463e+07	1.48145e+07	2.32985e+07	1.83515e+07	2.23538e+07	2.92286e+07	4.18963e+07	1.81934e+07	2.73622e+07	2.4642e+07	2.01083e+07	1.86957e+07	1.10179e+07	1.03533e+07	8.36075e+06	1.87199e+07	3.1677e+07	6.49773e+07	2.1619e+07	3.04642e+07	3.38045e+07	1.11468e+07	1.86303e+07	1.91133e+07	2.09651e+07	2.10565e+07	2.12638e+07	2.01713e+07
1-(2,4-diphenyl-2,3-dihydro-1H-1,5-benzodiazepin-1-yl)propan-1-one	7.60376e+06	7.63937e+06	1.46743e+07	9.22278e+06	6.27824e+06	1.32529e+07	9.75318e+06	7.48773e+06	1.27119e+07	9.83733e+06	6.77332e+06	1.13025e+07	6.25026e+06	1.176e+07	1.11922e+07	7.66134e+06	1.08947e+07	8.16105e+06	1.09366e+07	9.44239e+06	7.85684e+06	1.07418e+07	8.18594e+06	1.28908e+07	7.39003e+06	8.95185e+06	9.56009e+06	9.0547e+06	1.03588e+07	1.86806e+07	1.09421e+07	1.05298e+07	7.88865e+06	1.00507e+07	7.67698e+06	1.69715e+07	7.95727e+06	1.09707e+07	1.72263e+07	1.12849e+07	1.94563e+07	1.32801e+07	8.92729e+06	6.71265e+06	9.18962e+06	1.11391e+07	8.8642e+06	1.0281e+07	2.02938e+07
(+/-)9,10-dihydroxy-12Z-octadecenoic acid	4.09429e+06	7.88848e+06	5.23362e+06	2.9587e+06	5.45153e+06	5.30529e+06	5.60525e+06	4.29365e+06	5.48724e+06	6.43845e+06	4.99171e+06	4.60536e+06	4.03311e+06	3.80745e+06	4.13547e+06	4.15583e+06	5.04323e+06	4.90423e+06	7.42972e+07	4.99216e+06	4.87732e+06	5.02538e+06	4.62644e+06	6.50716e+06	4.71047e+06	3.71222e+06	6.76934e+06	5.3499e+06	6.5157e+06	7.23734e+06	6.45064e+06	8.95787e+06	4.34675e+06	3.16297e+06	3.9272e+06	7.85999e+06	4.54474e+06	6.17641e+06	8.05037e+06	6.62628e+06	6.41136e+06	6.18488e+06	6.42868e+06	3.88583e+06	6.55323e+06	2.59914e+06	6.0402e+06	5.5596e+06	5.90759e+06
PE 18:0_18:1	1.14711e+08	4.75445e+07	1.3684e+08	1.06584e+08	6.94457e+07	6.97169e+07	1.333e+08	1.02332e+08	1.33145e+08	6.78325e+07	5.54114e+07	9.0874e+07	9.80207e+07	1.34813e+08	1.46232e+08	5.9138e+07	1.77019e+08	8.91672e+07	1.36177e+08	1.30402e+08	1.22813e+08	8.37496e+07	4.56804e+07	1.20996e+08	1.47218e+08	9.46424e+07	7.07863e+07	1.6158e+08	1.12427e+08	1.17075e+08	6.98685e+07	1.09778e+08	4.82103e+07	8.4434e+07	6.96775e+07	1.0115e+08	3.22758e+07	6.03843e+07	1.83153e+08	8.49967e+07	1.04534e+08	1.67375e+08	5.47382e+07	1.04758e+08	3.04928e+07	1.02186e+08	1.56485e+08	8.06529e+07	1.68103e+07
D-Sedoheptulose 7-phosphate	901925	3.71356e+06	2.85961e+06	7.02639e+06	1.26635e+06	4.53101e+06	1.68719e+07	5.71409e+06	475310	4.72177e+06	1.15342e+06	384084	4.85379e+06	4.37768e+06	1.64139e+07	2.27646e+07	2.21954e+06	2.90261e+06	5.01672e+06	4.09728e+06	1.39298e+07	765092	7.10318e+06	7.08473e+06	5.81527e+06	7.28291e+06	3.51512e+06	4.77724e+06	7.82288e+06	791888	6.50657e+06	1.1376e+07	1.29331e+07	2.1201e+07	1.64877e+07	1.18522e+07	1.82703e+07	1.48472e+07	3.81926e+06	2.49723e+06	6.08044e+06	3.92768e+06	1.26806e+07	1.83866e+06	4.97349e+06	3.42051e+06	9.1906e+06	2.125e+06	6.67687e+06
Ferulic acid	5.38323e+06	5.39479e+06	8.91296e+06	5.56048e+06	5.87392e+06	7.22884e+06	6.77177e+06	9.69035e+06	7.03641e+06	6.82601e+06	4.22741e+06	1.02472e+07	7.07772e+06	1.4223e+06	5.62747e+06	4.7375e+06	9.02569e+06	8.50695e+06	1.32018e+07	8.20922e+06	1.34221e+07	1.16049e+07	9.44433e+06	1.05398e+07	1.10659e+07	1.32535e+07	1.13229e+07	1.07555e+07	1.15968e+07	1.29754e+07	1.05324e+07	6.58135e+06	5.55739e+06	5.20707e+06	1.06511e+07	8.89253e+06	6.36432e+06	8.52498e+06	1.13044e+07	1.20657e+07	7.71583e+06	8.28074e+06	1.40804e+07	9.68358e+06	1.0003e+07	1.41594e+07	1.34704e+07	1.66569e+07	1.26005e+07
1-[6-(benzyloxy)-3-(tert-butyl)-2-hydroxyphenyl]ethan-1-one	6.90647e+07	1.01043e+08	1.04339e+08	7.05418e+07	6.22913e+07	8.17433e+07	9.07855e+07	1.18294e+08	1.9602e+08	1.2365e+08	1.5952e+08	8.78531e+07	6.02594e+07	1.03505e+08	8.04082e+07	5.63811e+07	4.60678e+08	8.32251e+07	1.66869e+08	1.08231e+08	1.11922e+08	9.74123e+07	1.89837e+08	9.66053e+07	9.50124e+08	3.62478e+08	1.35901e+08	1.12279e+08	8.09596e+07	7.55649e+07	2.2884e+08	1.16114e+08	7.44771e+07	1.08606e+08	8.41535e+07	2.87246e+08	9.77351e+07	9.9009e+07	3.04923e+08	1.35666e+08	8.89844e+07	9.66946e+07	1.425e+08	1.49377e+08	1.77702e+08	1.81007e+08	8.05765e+07	8.84164e+07	1.26187e+08
PE 18:0_20:5;O	1.01364e+07	1.80952e+07	2.08521e+07	1.07045e+07	1.2746e+07	1.93697e+07	1.41556e+07	1.67354e+07	1.8429e+07	2.84126e+07	9.96707e+06	1.34983e+07	1.34547e+07	1.29652e+07	2.23254e+07	1.74678e+07	1.26576e+07	1.74181e+07	1.6479e+07	6.54951e+06	1.17539e+07	1.3434e+07	1.47599e+07	1.15952e+07	1.8933e+07	1.55077e+07	1.86687e+07	1.42223e+07	2.95754e+07	3.41289e+07	1.41347e+07	1.16354e+07	9.08154e+06	1.13286e+07	1.33277e+07	1.387e+07	1.34886e+07	1.46865e+07	1.39619e+07	2.02081e+07	1.9581e+07	1.67054e+07	1.89608e+07	8.20051e+06	1.95687e+07	1.6667e+07	2.75997e+07	9.81424e+06	2.16299e+07
8-iso-15-keto Prostaglandin F2α	1.63303e+07	1.35803e+07	8.85584e+06	1.20879e+07	1.66893e+07	1.16693e+07	1.64642e+07	1.09504e+07	6.33101e+06	1.50923e+07	1.91429e+07	1.0239e+07	1.124e+07	1.66539e+07	1.19391e+07	1.33508e+07	1.55915e+07	1.70947e+07	1.57208e+07	1.44246e+07	1.38378e+07	2.49461e+07	1.9257e+07	1.4726e+07	1.68803e+07	1.54343e+07	1.70072e+07	1.81797e+07	1.37442e+07	1.13619e+07	2.57853e+07	1.51532e+07	2.83129e+07	1.09982e+07	1.65113e+07	2.3051e+07	1.54806e+07	2.10493e+07	1.88803e+07	2.33107e+07	1.77734e+07	2.46765e+07	1.96839e+07	2.33783e+07	2.50045e+07	1.37732e+07	2.27644e+07	1.72076e+07	1.98031e+07
(±)8(9)-DiHET	4.14016e+06	7.63104e+06	1.19101e+07	4.6158e+06	6.03927e+06	9.74728e+06	6.78144e+06	5.74013e+06	1.2311e+07	1.38989e+07	6.41716e+06	1.53511e+07	3.96489e+06	8.19544e+06	1.21969e+07	3.68089e+06	7.84952e+06	1.0163e+07	8.82832e+06	7.01526e+06	5.25058e+06	6.17198e+06	7.17413e+06	1.07741e+07	8.06491e+06	8.0745e+06	9.83944e+06	1.3517e+07	1.14523e+07	3.29482e+07	8.51245e+06	7.09478e+06	5.48015e+06	9.22488e+06	5.77051e+06	2.91456e+06	1.07243e+07	6.33917e+06	1.27965e+07	1.38329e+07	1.08368e+07	1.17076e+07	1.02218e+07	8.21577e+06	8.55124e+06	1.04702e+07	1.01383e+07	1.29723e+07	1.31889e+07
3-Phosphoglyceric acid	2.69362e+07	2.63565e+07	2.97768e+07	2.2393e+07	2.61765e+07	3.36242e+07	3.26187e+07	2.77747e+07	3.22338e+07	3.35504e+07	2.15511e+07	3.08009e+07	2.91003e+07	3.26475e+07	3.09162e+07	2.39238e+07	2.95011e+07	3.10029e+07	3.83601e+07	3.22804e+07	3.07149e+07	3.59268e+07	2.94861e+07	3.18026e+07	3.08959e+07	3.57061e+07	3.44255e+07	3.36315e+07	3.20609e+07	3.7646e+07	3.67948e+07	3.07599e+07	2.79035e+07	2.9998e+07	2.89486e+07	3.52347e+07	3.47291e+07	3.47221e+07	3.71455e+07	2.87654e+07	3.14503e+07	3.54789e+07	3.20001e+07	3.60389e+07	3.15807e+07	2.88182e+07	3.34973e+07	3.61592e+07	3.60956e+07
LPC 19:1	1.39683e+07	2.61504e+07	2.11757e+07	1.96437e+07	1.94921e+07	1.65359e+07	2.54547e+07	3.64273e+07	1.60792e+07	1.85793e+07	2.19935e+07	2.63288e+07	1.82781e+07	2.60946e+07	3.91323e+07	2.07177e+07	2.07575e+07	2.52325e+07	2.38747e+07	2.13844e+07	2.31945e+07	1.68106e+07	2.52048e+07	3.01702e+07	2.76859e+07	1.56678e+07	2.07751e+07	2.02472e+07	4.23458e+07	1.12429e+07	2.45994e+07	1.90264e+07	2.37375e+07	1.1708e+07	2.37471e+07	2.03275e+07	5.26166e+07	2.82041e+07	2.75865e+07	2.96797e+07	2.68551e+07	2.11459e+07	2.46528e+07	1.30286e+07	3.13572e+07	2.26947e+07	2.73072e+07	1.62076e+07	1.96719e+07
Ethyl myristate	5.25806e+06	6.13724e+06	8.33786e+06	5.56925e+06	5.5395e+06	8.00969e+06	6.82704e+06	6.3806e+06	7.8904e+06	7.68388e+06	4.77685e+06	7.02593e+06	6.34344e+06	7.23965e+06	7.23548e+06	6.17692e+06	7.0787e+06	6.92757e+06	9.20871e+06	7.25749e+06	7.0734e+06	8.40776e+06	7.83207e+06	8.44174e+06	7.17674e+06	7.74521e+06	8.3492e+06	8.03304e+06	8.47078e+06	1.07519e+07	8.82494e+06	7.60521e+06	7.20629e+06	8.02114e+06	7.62837e+06	1.08725e+07	9.19553e+06	9.93863e+06	1.18182e+07	9.39939e+06	1.06128e+07	1.05245e+07	9.60735e+06	9.177e+06	1.01696e+07	1.05338e+07	1.05706e+07	9.81848e+06	1.39867e+07
Levodopa	2.09797e+06	2.26615e+06	6.04088e+06	1.47658e+06	1.83816e+06	1.97751e+06	2.06439e+06	1.85325e+07	1.99489e+06	2.45985e+06	6.79951e+06	915622	8.63037e+06	3.38795e+06	1.12173e+07	9.83252e+06	2.12507e+06	3.65107e+06	4.55553e+06	1.33649e+06	1.23309e+06	3.85025e+06	1.38644e+06	1.16385e+07	2.12373e+06	3.34793e+06	2.23236e+06	1.51977e+06	2.34283e+07	836385	2.94231e+06	2.48638e+06	1.15641e+07	1.24387e+06	8.15655e+06	3.44434e+06	1.23016e+07	1.74885e+07	3.49453e+06	4.3805e+06	5.48581e+06	2.74271e+06	3.55584e+06	3.4902e+06	2.21933e+06	9.10222e+06	2.83472e+06	2.50217e+06	2.15729e+06
PC 18:1_20:4	1.1258e+08	1.0791e+08	8.45371e+07	1.60564e+08	8.9635e+07	1.19825e+08	1.00729e+08	1.15432e+08	1.09439e+08	1.27123e+08	6.15779e+07	1.04658e+08	8.94198e+07	1.50148e+08	1.21567e+08	7.88942e+07	1.02087e+08	1.74313e+08	9.9871e+07	1.0797e+08	6.95481e+07	1.1546e+08	7.40033e+07	6.75924e+07	1.92226e+08	1.16454e+08	7.27779e+07	9.93722e+07	1.22676e+08	9.12681e+07	1.23039e+08	7.98324e+07	1.01652e+08	5.92969e+07	9.77275e+07	1.19967e+08	1.09521e+08	2.40377e+07	1.33953e+08	1.62287e+08	8.88066e+07	1.00741e+08	8.56877e+07	5.98256e+07	8.41369e+07	4.41741e+07	1.61211e+08	1.18695e+08	8.54898e+07
LPC 20:2	3.59555e+07	5.08618e+07	4.30041e+07	2.88842e+07	3.53002e+07	4.66164e+07	5.07959e+07	4.01051e+07	3.04029e+07	4.16077e+07	3.45116e+07	3.60781e+07	5.04951e+07	4.75877e+07	4.46426e+07	3.35926e+07	4.42157e+07	4.89732e+07	4.45339e+07	2.96358e+07	3.28165e+07	3.6406e+07	4.76222e+07	5.50915e+07	3.64433e+07	3.37442e+07	5.25518e+07	4.74747e+07	4.35947e+07	2.87231e+07	5.63579e+07	3.04782e+07	4.2889e+07	1.84134e+07	3.78251e+07	3.7466e+07	5.10571e+07	4.57784e+07	5.65034e+07	5.45561e+07	5.00919e+07	3.97933e+07	4.19338e+07	2.98874e+07	5.06901e+07	4.12909e+07	3.89308e+07	3.64838e+07	4.24019e+07
2,4-Dinitrophenol	2.36676e+07	2.54963e+07	2.04912e+07	2.00634e+07	1.93951e+07	2.9472e+07	2.99772e+07	2.06375e+07	2.552e+07	3.09687e+07	1.98183e+07	3.00188e+07	2.70732e+07	2.53548e+07	3.29476e+07	2.37519e+07	3.08212e+07	2.95584e+07	3.33837e+07	2.93532e+07	2.95198e+07	3.16894e+07	2.4395e+07	2.96905e+07	2.50762e+07	3.38209e+07	3.68582e+07	2.73852e+07	3.0888e+07	3.84654e+07	3.4378e+07	3.54499e+07	2.54573e+07	3.18532e+07	2.42892e+07	3.12703e+07	3.3345e+07	3.34639e+07	4.13262e+07	3.21956e+07	3.26862e+07	3.71928e+07	3.98998e+07	3.42394e+07	3.17402e+07	3.02442e+07	3.52435e+07	3.61327e+07	3.92087e+07
CUMYL-PICA N-pentanoic acid metabolite	1.83679e+07	5.27765e+06	1.10469e+07	6.01157e+06	1.31284e+07	4.31611e+06	2.24432e+07	7.2061e+06	512673	2.30838e+07	1.23683e+07	5.46504e+06	4.42728e+06	447381	4.78404e+06	1.42606e+07	3.03014e+07	1.03695e+07	7.59357e+06	4.37112e+06	4.04824e+06	3.14141e+07	1.52497e+07	9.97914e+06	9.93375e+06	1.46948e+07	2.22366e+07	1.34325e+07	8.19086e+06	3.09886e+06	4.45725e+06	3.03152e+07	1.60943e+07	8.03524e+06	1.11206e+07	1.46474e+07	1.4172e+07	1.71487e+07	4.27556e+07	2.50174e+07	1.15041e+07	4.60397e+06	3.55978e+06	2.40345e+07	1.27411e+07	2.54049e+07	9.92828e+06	1.52011e+07	1.04193e+07
LPE O-18:2	2.13667e+07	1.33643e+07	1.08218e+07	1.23822e+07	1.05118e+07	8.11067e+06	3.42019e+07	7.24451e+06	5.20246e+06	2.46431e+07	1.55261e+07	8.4046e+06	9.76299e+06	7.51264e+06	1.26273e+07	1.80842e+07	1.96636e+07	1.21148e+07	1.35633e+07	1.02545e+07	4.55804e+06	1.62189e+07	1.15122e+07	1.30379e+07	1.3915e+07	1.30034e+07	1.58263e+07	2.21707e+07	7.92541e+06	7.63534e+06	1.65503e+07	1.52741e+07	1.25641e+07	6.95141e+06	1.00724e+07	2.01255e+07	1.67224e+07	2.81653e+07	5.91621e+07	1.52445e+07	1.39134e+07	1.1564e+07	7.52142e+06	1.59253e+07	1.48012e+07	1.43173e+07	1.35253e+07	1.18102e+07	8.9529e+06
LPC 20:1	1.38953e+07	2.56587e+07	2.28519e+07	1.72629e+07	1.89727e+07	1.5899e+07	2.56099e+07	2.14584e+07	2.61483e+07	1.84159e+07	2.07955e+07	3.02978e+07	2.29443e+07	3.62279e+07	3.57127e+07	1.9505e+07	1.55965e+07	2.89868e+07	2.07998e+07	2.44241e+07	1.41357e+07	1.44486e+07	2.12179e+07	3.71493e+07	2.47526e+07	2.32163e+07	1.81249e+07	2.32378e+07	2.96792e+07	2.8827e+07	3.11554e+07	1.29101e+07	2.17549e+07	2.14364e+07	1.66847e+07	2.83581e+07	5.29889e+07	2.85711e+07	2.40844e+07	3.51421e+07	2.12884e+07	2.41437e+07	1.92689e+07	1.2544e+07	2.09093e+07	2.38881e+07	2.40882e+07	2.647e+07	1.75329e+07
11-Deoxy prostaglandin F2β	1.9946e+06	4.7727e+06	4.40895e+06	5.17734e+06	878827	4.70169e+06	1.41715e+07	1.28507e+07	1.7408e+06	8.5819e+06	1.31834e+07	1.5173e+06	4.82855e+06	6.34802e+06	2.32255e+06	6.28883e+06	7.55798e+06	2.6519e+07	8.50743e+06	5.57422e+06	1.32843e+07	2.07239e+06	4.65718e+06	9.12117e+06	6.64334e+06	510538	7.72509e+06	2.67632e+07	7.76735e+06	1.98267e+06	1.43736e+07	7.63465e+06	1.57137e+07	983254	4.84874e+06	6.60035e+06	1.66634e+06	4.27467e+06	9.07015e+06	3.0735e+07	6.9267e+06	9.50243e+06	1.42964e+07	2.19132e+06	6.61403e+06	8.91496e+06	9.73953e+06	1.58433e+06	9.81608e+06
3,3-Dimethylglutaric acid	1.34189e+07	5.82753e+06	1.07391e+07	7.52015e+06	1.64678e+07	1.09252e+07	7.52102e+06	1.38716e+07	1.347e+07	7.39354e+06	6.50166e+06	8.20555e+06	1.03522e+07	6.89381e+06	1.4223e+07	1.14085e+07	8.40192e+06	796538	1.50359e+07	8.77628e+06	1.10683e+07	1.78392e+07	8.6788e+06	8.2306e+06	1.26236e+07	1.41056e+07	1.19078e+07	7.00856e+06	1.574e+07	1.072e+07	1.25963e+07	7.96542e+06	7.24111e+06	1.0125e+07	1.2967e+07	1.32733e+07	1.38697e+07	2.0281e+07	9.0135e+06	1.05649e+07	1.33576e+07	1.6796e+07	1.77786e+07	1.62318e+07	9.10137e+06	7.16036e+06	1.33279e+07	1.85664e+07	1.10271e+07
DL-4-Hydroxyphenyllactic acid	1.93164e+07	6.20164e+07	4.68031e+07	3.07676e+07	1.89318e+07	5.31411e+07	3.13292e+07	3.51278e+07	3.21979e+07	4.70154e+07	2.96404e+07	3.78998e+07	3.69101e+07	4.17616e+07	4.2118e+07	4.38553e+07	4.13141e+07	3.44741e+07	8.71488e+07	3.31916e+07	2.80095e+07	2.5594e+07	7.7183e+07	7.23993e+07	4.37612e+07	4.26121e+07	5.68704e+07	5.70539e+07	4.36458e+07	5.16926e+07	5.02486e+07	3.80724e+07	1.61464e+07	3.6328e+07	3.16236e+07	6.0391e+07	4.99985e+07	1.05579e+08	5.85897e+07	4.33811e+07	7.96653e+07	4.96911e+07	3.35867e+07	3.0224e+07	8.35143e+07	5.98012e+07	6.11141e+07	4.0778e+07	7.19313e+07
2-Hydroxymyristic acid	5.92902e+06	1.19204e+07	1.66588e+07	1.00115e+07	1.2844e+07	1.6775e+07	1.60722e+07	1.27439e+07	6.53074e+06	2.2534e+07	1.65518e+07	8.22394e+06	1.39957e+07	1.49155e+07	5.67246e+06	8.73854e+06	8.20638e+06	1.34403e+07	1.94229e+07	7.04243e+06	8.73848e+06	7.28612e+06	7.87423e+06	1.9377e+07	1.88649e+07	7.46469e+06	2.29781e+07	1.63006e+07	2.21635e+07	8.70611e+06	1.61052e+07	1.40306e+07	2.37363e+07	4.62034e+06	1.04813e+07	1.46271e+07	5.03792e+06	1.48713e+07	2.02913e+07	2.4864e+07	1.57922e+07	1.77151e+07	1.77239e+07	6.0367e+06	1.52724e+07	1.37242e+07	1.26945e+07	7.46926e+06	1.28258e+07
2-Hydroxyphenylacetic acid	2.64321e+06	4.95605e+06	2.68376e+06	2.49528e+06	2.67581e+06	4.05339e+06	4.85236e+06	1.67145e+07	1.56165e+06	8.63574e+06	4.52217e+06	1.09167e+06	9.79381e+06	1.72167e+06	6.02204e+06	5.02708e+06	4.95641e+06	3.64221e+06	1.23406e+07	7.05497e+06	7.61594e+06	4.99192e+06	6.07836e+06	5.30703e+06	5.68964e+06	3.38231e+06	4.5171e+06	9.18326e+06	2.45649e+07	1.55516e+06	7.07735e+06	1.20971e+07	2.3152e+07	2.80425e+06	2.94205e+06	3.59475e+06	2.83508e+06	9.98533e+06	9.82299e+06	2.33985e+06	1.9521e+07	3.83223e+06	9.25484e+06	4.20396e+06	1.31695e+07	6.51952e+06	5.82891e+06	5.53545e+06	1.22931e+07
11-Ketoetiocholanolone	1.35228e+07	8.24157e+06	6.25521e+06	4.7505e+06	1.06015e+07	4.21811e+06	2.54879e+06	1.75384e+06	7.77546e+06	1.41386e+06	1.02147e+06	8.61417e+06	6.50173e+06	1.16063e+07	1.42106e+06	4.16113e+06	3.57916e+06	3.1984e+06	3.74681e+06	3.47773e+06	2.70799e+06	1.92388e+07	1.05018e+07	3.91866e+06	5.9477e+06	6.67323e+06	7.49807e+06	6.67939e+06	1.93232e+06	1.01043e+07	5.27655e+06	1.63161e+06	3.06425e+06	9.4199e+06	8.82678e+06	1.54173e+07	1.56986e+06	9.73806e+06	5.10091e+06	8.72553e+06	3.19338e+06	9.31224e+06	5.22096e+06	2.73573e+07	1.2014e+07	5.91987e+06	6.45776e+06	6.77309e+06	6.24613e+06
2,4,6-Trimethylphenol	3.52242e+07	9.46779e+06	1.76201e+07	1.09541e+07	4.77715e+07	2.39443e+07	9.82892e+06	2.27354e+07	4.91219e+07	1.18017e+07	8.16372e+06	3.46322e+07	1.45422e+07	2.18479e+07	3.81847e+07	3.06047e+07	1.79558e+07	2.04343e+07	1.14807e+07	1.76984e+07	2.56877e+07	4.2839e+07	6.94033e+06	2.6146e+07	2.05757e+07	5.67757e+07	3.67538e+07	1.76502e+07	2.89195e+07	5.34082e+07	2.46876e+07	1.31963e+07	1.30652e+07	5.31898e+07	1.11749e+07	1.88602e+07	3.04192e+07	3.72615e+07	2.84903e+07	3.26121e+07	2.19857e+07	2.70037e+07	4.19285e+07	2.92444e+07	1.42607e+07	2.78859e+07	2.91855e+07	4.01377e+07	3.06904e+07
2-Hydroxyhippuric acid	1.88455e+07	4.59162e+06	7.48926e+06	6.55469e+06	2.05262e+07	6.41877e+06	1.13327e+06	5.51117e+06	2.70741e+07	4.2654e+06	1.5168e+06	1.27327e+07	7.02816e+06	7.98098e+06	6.96874e+06	3.49508e+06	4.49333e+06	2.9409e+06	4.76653e+06	6.12353e+06	3.35886e+06	2.12359e+07	7.32251e+06	8.72136e+06	5.21168e+06	3.6979e+07	1.04442e+07	7.40194e+06	6.35232e+06	2.59246e+07	4.15885e+06	4.44899e+06	2.09739e+06	1.51292e+07	4.03886e+06	1.95656e+07	8.53027e+06	7.013e+06	3.97819e+06	4.81321e+06	6.99198e+06	1.83318e+07	1.26198e+07	2.10927e+07	9.57701e+06	1.8742e+07	2.28049e+07	2.43533e+07	1.07066e+07
LNAPE 18:2/N-22:5	811984	815873	973162	700016	4.07062e+06	999510	897686	5.73595e+06	1.03914e+06	838977	2.37638e+07	944893	822973	843915	887362	661180	908163	778962	1.01533e+06	797367	813629	870392	917496	918231	756607	850907	907683	877240	883292	917679	888121	731237	741312	775028	775355	876354	909477	980346	1.04677e+06	802905	833275	856022	817083	850487	837415	846721	821639	790539	1.04966e+06
trans-10-Heptadecenoic Acid	1.27731e+07	4.50997e+06	9.06121e+06	8.20121e+06	2.68955e+07	8.78326e+06	7.5415e+06	9.46499e+06	1.99265e+07	8.29064e+06	9.91071e+06	1.55212e+07	7.04616e+06	6.07418e+06	1.16734e+07	8.37591e+06	7.07198e+06	1.16684e+07	1.01259e+07	8.8068e+06	7.46823e+06	1.61134e+07	4.81799e+06	9.20481e+06	9.27924e+06	1.34563e+07	9.97281e+06	1.08363e+07	1.01371e+07	2.0627e+07	1.17415e+07	8.43001e+06	1.45337e+07	1.25976e+07	9.00942e+06	7.06938e+06	1.29713e+07	9.19906e+06	7.64514e+06	1.80352e+07	4.60896e+06	1.1122e+07	1.06602e+07	1.01846e+07	7.81452e+06	1.19096e+07	9.35411e+06	1.72928e+07	1.09509e+07
FAHFA 18:2/20:4	845191	2.96779e+06	2.36989e+06	1.51146e+06	1.18295e+06	3.72487e+06	3.94514e+06	1.91691e+06	3.35679e+06	6.81785e+06	3.07836e+06	5.27264e+06	1.22512e+06	4.24451e+06	2.30565e+06	1.64657e+06	2.51469e+06	5.9893e+06	2.56658e+07	4.48841e+06	828187	1.68968e+06	1.03516e+06	6.37558e+06	3.10838e+06	1.62509e+06	5.54629e+06	5.58107e+06	5.57203e+06	1.46986e+07	5.8809e+06	3.41189e+06	3.83044e+06	1.5097e+06	1.86387e+06	6.05493e+06	6.24724e+06	3.80127e+06	9.20271e+06	8.50506e+06	5.96739e+06	4.20673e+06	3.35723e+06	2.21557e+06	4.86816e+06	6.30859e+06	3.23821e+06	3.31064e+06	6.04926e+06
13,14-dihydro-15-keto-tetranor Prostaglandin D2	1.04463e+07	5.85107e+06	6.06244e+06	5.77826e+06	2.76744e+07	3.5521e+06	2.79532e+06	3.84466e+06	1.05836e+07	4.93174e+06	2.78546e+06	8.11679e+06	5.06739e+06	6.77129e+06	4.9626e+06	6.80939e+06	4.01752e+06	4.28708e+06	5.01863e+06	2.95392e+06	4.65102e+06	1.38353e+07	6.0961e+06	5.93091e+06	4.63071e+06	2.57972e+07	5.28855e+06	1.19025e+07	4.33193e+06	9.48127e+06	5.82039e+06	4.34241e+06	4.76976e+06	1.19032e+07	3.47689e+06	5.95355e+06	5.43827e+06	1.52133e+07	4.8172e+06	5.52865e+06	6.26809e+06	1.60996e+07	7.05867e+06	1.77446e+07	6.30859e+06	5.75423e+06	5.22744e+06	2.8942e+07	5.09919e+06
Porphobilinogen	2.39945e+06	2.49962e+06	2.88201e+06	2.5878e+06	2.73046e+06	2.50209e+06	4.2827e+06	3.58859e+06	2.56772e+06	3.85185e+06	1.54678e+06	2.46214e+06	1.45759e+06	3.9036e+06	3.68339e+06	2.08593e+06	2.7495e+06	2.90558e+06	3.07686e+07	3.39654e+06	1.11819e+06	3.85925e+06	2.52425e+06	3.46232e+06	5.59223e+06	2.44998e+06	3.33641e+06	2.65963e+06	4.31526e+06	3.95627e+06	5.53889e+06	4.16439e+06	613775	2.49929e+06	1.70797e+06	4.38386e+06	3.68848e+06	3.99469e+06	4.45668e+06	4.7347e+06	5.39831e+06	5.43117e+06	3.0093e+06	3.98538e+06	3.97917e+06	3.83357e+06	4.56845e+06	3.12304e+06	3.95004e+06
LNAPE 20:4/N-18:0	1.21111e+08	1.16763e+08	1.02683e+08	1.51982e+08	8.72669e+07	1.31138e+08	9.88034e+07	1.25172e+08	1.42002e+08	1.16388e+08	7.41562e+07	9.78742e+07	1.02899e+08	1.3246e+08	1.19793e+08	8.91756e+07	7.28507e+07	1.45566e+08	1.13591e+08	1.30415e+08	8.11686e+07	1.41758e+08	8.26324e+07	9.19529e+07	1.55817e+08	1.04228e+08	1.04478e+08	1.11355e+08	1.46301e+08	1.19015e+08	1.23538e+08	1.07154e+08	1.08e+08	7.85224e+07	1.057e+08	1.1787e+08	1.03452e+08	3.55248e+07	4.76176e+07	1.37978e+08	1.11103e+08	1.11937e+08	1.09963e+08	7.93779e+07	8.71666e+07	5.42785e+07	1.45503e+08	1.05857e+08	1.01383e+08
PC 8:0_10:0	1.99944e+07	8.81586e+06	1.76198e+07	1.60385e+07	2.50742e+07	4.33429e+06	8.62705e+06	7.13351e+06	8.00594e+06	6.39355e+06	7.78222e+06	7.01647e+06	8.27417e+06	1.60226e+07	3.60855e+06	9.25979e+06	1.07175e+07	1.67469e+07	1.32308e+07	1.27299e+07	1.82889e+07	1.05789e+07	9.87233e+06	1.90471e+07	2.1318e+07	1.49751e+07	8.79695e+06	3.85693e+06	1.35503e+07	3.05211e+06	1.7616e+07	1.06351e+07	2.41096e+07	3.6322e+06	9.21134e+06	1.33594e+07	3.18581e+06	1.36776e+07	1.13789e+07	1.77467e+07	1.91528e+07	1.88251e+07	1.48296e+07	1.14129e+07	6.84768e+06	1.50129e+07	1.70402e+07	9.57325e+06	3.85801e+06
1-[(benzylideneamino)(phenyl)methyl]-2-naphthol	2.76936e+06	7.44399e+06	1.21286e+07	6.95508e+06	4.7735e+06	2.45321e+06	982063	4.08189e+06	5.49118e+06	3.4554e+06	1.01355e+06	3.54297e+06	7.3442e+06	5.35073e+06	9.7303e+06	5.7722e+06	8.8174e+06	1.52642e+06	3.35744e+06	1.80612e+06	2.96732e+06	2.41048e+06	1.04946e+07	1.97327e+07	1.71068e+07	2.18525e+06	2.30565e+06	4.02207e+06	4.07846e+06	4.07745e+06	1.78151e+06	2.61394e+06	1.53592e+06	3.51276e+06	9.84083e+06	5.79003e+06	8.95908e+06	8.23932e+06	4.36168e+06	2.40109e+06	3.27687e+06	2.58366e+06	3.19614e+06	2.56054e+06	1.34851e+07	2.67715e+07	2.24072e+07	3.11119e+06	3.02085e+06
LPE 22:4	4.53896e+07	5.88235e+07	4.99001e+07	2.82052e+07	3.01236e+07	5.35015e+07	4.27738e+07	3.58358e+07	3.49558e+07	3.18478e+07	2.27075e+07	3.91406e+07	6.33472e+07	4.87167e+07	2.15158e+07	3.24583e+07	4.59523e+07	6.60497e+07	5.19295e+07	2.53835e+07	3.57956e+07	1.12887e+07	5.91088e+07	4.71942e+07	3.80986e+07	3.33357e+07	5.7682e+07	9.87936e+06	6.30739e+06	4.44592e+07	4.14332e+07	2.85334e+07	3.98488e+07	2.90472e+07	4.30305e+07	3.68619e+07	7.4252e+06	4.444e+07	6.27066e+07	6.7874e+07	4.83136e+07	1.01427e+07	3.76025e+07	3.75989e+07	6.0986e+07	3.62644e+07	4.18994e+07	3.35053e+07	5.27427e+07
12-Hydroxydodecanoic acid	5.76637e+06	4.87612e+06	5.14111e+06	1.04634e+07	4.83013e+06	7.48954e+06	9.25147e+06	6.70096e+06	4.44288e+06	7.42134e+06	3.42332e+06	4.25302e+06	3.38777e+06	7.96691e+06	6.12279e+06	3.18556e+06	8.62965e+06	6.42126e+06	8.39015e+06	4.86804e+06	4.59703e+06	3.31759e+06	5.09632e+06	8.15303e+06	2.06156e+07	8.18594e+06	9.16413e+06	9.60507e+06	8.08422e+06	8.33856e+06	1.07007e+07	6.09178e+06	5.85847e+06	4.99226e+06	9.6431e+06	8.88556e+06	5.03402e+06	5.14788e+06	9.06857e+06	7.55554e+06	1.00347e+07	1.16421e+07	7.02301e+06	8.26643e+06	7.20708e+06	5.64388e+06	2.71593e+07	8.25886e+06	8.93047e+06
2-Furoic acid	3.82988e+07	1.24203e+08	2.59412e+08	7.45596e+07	1.19958e+08	1.78778e+08	8.44552e+07	1.51105e+08	3.87327e+07	1.99887e+08	6.62454e+07	9.8077e+07	5.09663e+07	1.322e+08	8.46007e+07	6.18747e+07	8.28405e+07	1.72999e+08	9.27034e+07	6.75565e+07	9.69098e+07	8.76755e+07	1.7701e+08	3.23309e+08	1.89387e+08	1.73034e+08	1.62504e+08	1.59904e+08	2.04384e+08	1.18385e+08	1.59165e+08	1.53266e+08	6.48082e+07	8.03188e+07	7.94772e+07	1.80416e+08	1.36237e+08	2.02907e+08	9.02717e+07	1.90448e+08	1.77731e+08	1.53372e+08	1.23818e+08	1.28004e+08	1.77862e+08	2.32263e+08	2.40759e+08	1.67756e+08	2.12079e+08
3-Hydroxy-L-proline	2.4373e+07	1.03698e+08	7.04668e+07	2.54274e+07	1.42966e+07	1.08272e+08	7.04609e+07	1.43871e+08	2.65499e+07	6.81944e+07	2.83849e+07	1.45339e+07	4.30378e+07	7.07158e+07	4.99817e+07	4.8766e+07	5.85114e+07	4.69014e+07	1.34966e+08	2.95867e+07	5.1048e+07	3.86058e+07	1.74914e+08	8.97699e+07	4.09621e+07	2.39247e+07	1.0244e+08	1.02835e+08	1.74418e+08	2.42061e+07	1.27605e+08	5.69479e+07	4.29605e+07	2.43069e+07	5.00623e+07	1.29382e+08	7.09075e+07	1.15931e+08	6.98426e+07	5.165e+07	1.21937e+08	1.00772e+08	1.01037e+08	4.87139e+07	1.78568e+08	7.29678e+07	7.94255e+07	3.83963e+07	1.28162e+08
2-Methylbutyl beta-D-glucopyranoside	2.86237e+06	1.00469e+07	1.28765e+07	7.05342e+06	7.48125e+06	8.62463e+06	9.29689e+06	1.14189e+07	9.88629e+06	1.96155e+07	5.26106e+06	4.48953e+06	6.34305e+06	1.08487e+07	2.41339e+06	3.81505e+06	7.34612e+06	1.14019e+07	1.44364e+07	8.05862e+06	8.01617e+06	4.38681e+06	1.54371e+07	1.77954e+07	1.30585e+07	8.35924e+06	1.18977e+07	5.54185e+06	1.35591e+07	6.61705e+06	9.76477e+06	1.383e+07	4.84127e+06	1.15355e+06	1.22564e+07	1.6653e+07	3.71019e+06	1.2768e+07	1.26642e+07	1.48387e+07	1.46034e+07	1.06174e+07	1.25821e+07	7.57479e+06	1.57926e+07	1.7214e+07	1.72575e+07	7.79614e+06	1.0278e+07
19(R)-Hydroxy-prostaglandin E2	1.02918e+06	4.12365e+06	8.56193e+06	7.1226e+06	1.62916e+06	4.86158e+06	1.99733e+06	9.16124e+06	580121	4.20445e+06	1.62548e+06	758410	6.5322e+06	4.46056e+06	5.43754e+06	6.94795e+06	8.62503e+06	3.27095e+06	8.38165e+06	1.3261e+06	2.00372e+06	821888	6.23644e+06	2.8742e+07	1.25657e+07	1.00677e+06	2.83454e+06	2.96791e+06	8.61415e+06	975949	3.20896e+06	3.91037e+06	2.72645e+06	748838	7.52442e+06	5.68735e+06	4.86171e+06	8.37748e+06	1.44927e+07	4.48259e+06	6.87523e+06	2.8295e+06	2.69958e+06	816546	1.78933e+07	1.91816e+07	1.54249e+07	1.11257e+06	3.77236e+06
2-(2-carboxy-2-methylpropyl)-4,6-dimethylbenzoic acid	1.73631e+06	1.46281e+06	2.29818e+06	2.18489e+06	1.72987e+06	2.43179e+06	1.47704e+06	2.03895e+06	1.78529e+06	2.12493e+06	887298	1.67421e+06	2.32132e+06	3.14314e+06	1.84137e+06	2.08785e+06	1.69932e+06	1.06309e+06	2.17934e+07	1.05114e+06	1.52957e+06	2.1216e+06	3.11755e+06	3.12388e+06	1.96033e+06	2.0025e+06	1.94343e+06	2.98314e+06	2.7422e+06	1.21961e+06	2.53861e+06	1.275e+06	2.59027e+06	975306	2.43882e+06	2.60909e+06	1.2388e+06	3.38827e+06	2.87969e+06	2.30837e+06	4.37483e+06	3.74212e+06	2.4112e+06	1.63725e+06	2.89621e+06	3.74125e+06	2.7888e+06	1.83142e+06	3.92671e+06
2-Furoylglycine	5.98723e+06	1.16578e+06	1.814e+06	1.75659e+06	1.84291e+06	1.51002e+06	916590	615497	5.24226e+06	1.34299e+06	239192	333442	1.01157e+06	1.1625e+06	2.13273e+06	3.56907e+06	613124	781002	1.36726e+06	1.60294e+06	458355	2.08793e+07	531294	1.14418e+06	1.24818e+06	2.48795e+06	937187	361365	1.1576e+06	1.26033e+06	1.93591e+06	2.17478e+06	503640	1.84899e+07	447310	1.85578e+06	2.30278e+06	5.37487e+06	483422	1.65567e+06	2.06802e+06	1.31242e+07	4.15144e+06	7.81247e+06	1.45243e+06	1.2077e+06	2.95589e+06	2.76669e+06	839740
Rosuvastatin	362128	383435	402645	359210	409272	431642	356895	357671	499098	349691	253422	433209	382136	517662	482160	388223	416906	381240	402267	375707	424717	461752	385788	481191	450995	631633	418791	472785	408910	607083	463169	347932	390556	490218	321023	504961	505660	478509	573751	504849	440046	474558	493834	453877	487245	495228	488591	551517	527998
LNAPE 18:2/N-17:0	5.1865e+07	5.30669e+07	3.54877e+07	7.80618e+07	5.52041e+07	6.43513e+07	4.09819e+07	6.02665e+07	5.5058e+07	8.31731e+07	1.06083e+07	6.292e+07	4.51976e+07	3.0663e+07	6.38059e+07	6.56592e+07	2.06898e+07	7.88602e+07	4.84865e+07	6.30698e+07	2.71316e+07	8.43124e+07	4.40686e+07	2.05169e+07	7.75603e+07	8.55472e+07	6.32987e+07	3.70017e+07	8.15677e+07	2.35464e+07	5.79265e+07	1.35359e+07	4.24059e+07	4.7931e+07	6.52059e+07	2.43541e+07	8.09721e+07	2.37282e+07	3.12621e+07	6.5617e+07	5.44753e+07	5.2005e+07	7.67144e+07	2.36876e+07	4.86844e+07	1.12388e+07	8.32971e+07	6.40048e+07	5.16033e+07
11-trans Leukotriene C4	1.58384e+07	1.5991e+07	6.84443e+06	7.9486e+06	1.17199e+07	1.30663e+07	7.41073e+06	7.89517e+06	8.69932e+06	1.55513e+07	6.4899e+06	1.37821e+07	9.22701e+06	5.81061e+06	7.29512e+06	4.40692e+06	1.19899e+07	6.98583e+06	8.23105e+06	1.19018e+07	6.54995e+06	2.15604e+07	9.01588e+06	1.12677e+07	1.16987e+07	5.03612e+06	1.28768e+07	1.02804e+07	1.09912e+07	2.0324e+07	2.20281e+07	1.38471e+07	5.76677e+06	5.78453e+06	1.31647e+07	9.0851e+06	2.14743e+07	1.68445e+07	1.84301e+07	7.68299e+06	8.07867e+06	1.27199e+07	9.21285e+06	1.48175e+07	1.73419e+07	1.70039e+07	1.1017e+07	1.30932e+07	1.73958e+07
D-(-)-Glutamine	3.38451e+07	3.56971e+07	5.73574e+07	3.78848e+07	4.22738e+07	4.05142e+07	3.73126e+07	3.25379e+07	6.05427e+07	4.56598e+07	2.14575e+07	5.06136e+07	3.54312e+07	3.98115e+07	6.29355e+07	2.66292e+07	4.23144e+07	3.81936e+07	4.3813e+07	3.33569e+07	5.72546e+07	3.84717e+07	4.64171e+07	7.74875e+07	5.98729e+07	4.35947e+07	4.26196e+07	3.86489e+07	5.09755e+07	5.54322e+07	3.60405e+07	4.12081e+07	3.65438e+07	4.06678e+07	3.51064e+07	3.46113e+07	4.96826e+07	4.18783e+07	4.62034e+07	3.72565e+07	4.56596e+07	3.90602e+07	4.74247e+07	4.00067e+07	3.78748e+07	4.48426e+07	4.86821e+07	4.62552e+07	4.05047e+07
Dihydroroseoside	9.21866e+06	9.28258e+06	7.46795e+06	1.01508e+07	1.85198e+07	4.89684e+06	7.69359e+06	7.87681e+06	1.661e+07	9.82658e+06	2.42125e+06	3.20615e+06	8.93943e+06	5.37862e+06	9.25217e+06	1.69195e+07	5.87269e+06	5.75758e+06	1.03663e+07	5.90801e+06	9.52093e+06	1.47371e+07	1.15788e+07	1.32134e+07	1.27157e+07	1.88325e+07	8.32146e+06	1.12749e+07	1.18487e+07	6.57716e+06	1.55109e+07	8.34872e+06	7.22998e+06	1.95451e+07	6.16841e+06	1.40307e+07	1.07105e+07	2.24099e+07	5.47674e+06	7.54223e+06	1.44459e+07	1.64147e+07	1.49703e+07	1.57136e+07	1.01294e+07	8.93904e+06	1.08622e+07	2.31475e+07	1.13176e+07
LPC 19:0	7.99131e+06	1.10095e+07	9.74247e+06	7.10278e+06	6.89476e+06	1.02479e+07	1.19564e+07	1.40867e+07	1.43261e+07	8.73036e+06	1.17767e+07	1.40379e+07	1.39612e+07	1.60093e+07	1.14525e+07	5.86262e+06	1.3193e+07	1.10442e+07	9.64134e+06	7.45793e+06	6.60736e+06	1.29397e+07	1.13696e+07	1.84531e+07	1.07686e+07	5.35914e+06	1.03689e+07	1.35725e+07	1.28057e+07	1.19223e+07	9.12743e+06	7.68277e+06	1.34313e+07	7.71792e+06	1.26162e+07	6.64866e+06	1.40888e+07	1.2869e+07	2.43537e+07	1.22805e+07	1.1559e+07	9.02771e+06	6.86285e+06	5.13946e+06	1.22659e+07	1.271e+07	1.06305e+07	8.25166e+06	8.40309e+06
4-tert-Amylphenol	2.13928e+06	577686	689056	1.8678e+06	1.28148e+07	700310	1.16671e+06	632159	735774	594045	2.53833e+06	3.4025e+06	582713	597541	902316	468155	643033	810330	4.42899e+06	564583	576097	608473	1.04815e+06	4.15656e+06	535722	602492	642693	621137	4.57602e+06	1.86855e+06	628841	517759	524893	548765	2.29792e+06	620510	594713	1.11579e+06	2.7073e+06	568504	590007	606114	4.81678e+06	1.61302e+06	3.31879e+06	1.46687e+06	581768	559748	1.4429e+07
Monobutyl phthalate	2.82784e+06	3.18548e+06	3.4911e+06	3.24705e+06	2.87952e+06	3.98497e+06	2.81533e+06	4.1626e+06	4.42153e+06	3.53966e+06	2.24789e+06	3.26461e+06	3.21999e+06	4.04214e+06	3.35596e+06	2.90853e+06	4.57917e+06	3.87755e+06	6.07251e+06	4.38861e+06	4.37514e+06	3.99304e+06	4.13288e+06	3.73654e+06	6.36886e+06	6.3152e+06	4.3946e+06	3.73606e+06	4.94559e+06	4.8835e+06	4.61387e+06	3.76923e+06	3.37409e+06	3.55432e+06	3.68527e+06	5.78258e+06	3.65324e+06	5.60749e+06	6.10527e+06	5.15656e+06	4.65298e+06	5.03596e+06	2.15519e+07	5.9545e+06	5.50271e+06	4.05822e+06	7.68486e+06	5.41779e+06	5.12075e+06
Prostaglandin H2	8.76328e+06	9.51331e+06	1.03012e+07	6.87079e+06	1.03278e+07	1.45348e+07	9.13517e+06	1.02882e+07	7.35393e+06	1.99832e+07	1.59506e+07	6.58708e+06	8.6546e+06	1.16196e+07	1.23058e+07	1.191e+07	1.2104e+07	1.78305e+07	8.13253e+06	7.01797e+06	1.65701e+07	2.26826e+07	9.63468e+06	2.01099e+07	1.38707e+07	8.58464e+06	1.86887e+07	1.6646e+07	1.1387e+07	1.42893e+07	1.39439e+07	1.66438e+07	1.8497e+07	6.42262e+06	1.0821e+07	1.76182e+07	1.18809e+07	2.03804e+07	1.84392e+07	2.41806e+07	9.88281e+06	1.41137e+07	1.50771e+07	2.29725e+06	1.01148e+07	1.5904e+07	1.77849e+07	1.12789e+07	2.04412e+07
N1-(4-cyclohexylphenyl)-2-[(4-methylphenyl)thio]acetamide	517315	528660	1.13025e+06	724818	404827	546132	659917	523365	1.13886e+07	382160	299372	1.04929e+07	1.31938e+06	447172	298559	533132	770444	892783	529594	820662	520501	491068	478767	765687	908196	453708	1.28834e+06	6.56555e+06	373620	2.01633e+07	621977	364570	386618	954648	1.19887e+06	511105	423592	635239	522492	1.11022e+06	1.03225e+06	726791	496477	586392	1.0192e+06	3.56201e+06	842490	673615	643905
MGDG O-18:5_18:2	826780	981703	932259	739732	843607	1.09746e+06	917590	866512	1.03501e+06	976631	677350	885581	824469	854090	1.03232e+06	816956	911848	914172	1.13897e+06	870760	887138	998357	846170	969319	876570	968786	901994	782748	867566	976895	867531	755648	697068	759457	817618	881304	1.04134e+06	949877	875741	847060	725366	924976	2.67556e+07	762291	820598	771777	869782	801225	962506
FAHFA 16:0/3:0	1.17833e+07	1.12876e+07	1.75811e+07	9.09907e+06	1.15555e+07	1.89625e+07	1.35623e+07	8.73417e+06	2.34272e+07	1.89138e+07	1.07535e+07	3.42225e+07	1.03066e+07	2.25689e+07	2.00071e+07	9.14413e+06	1.61376e+07	2.4861e+07	3.85239e+07	2.2459e+07	1.23174e+07	1.51764e+07	1.34339e+07	1.98971e+07	1.54273e+07	1.62185e+07	1.93389e+07	3.1279e+07	1.59686e+07	8.57864e+07	1.90651e+07	1.13918e+07	1.31393e+07	1.40614e+07	1.25098e+07	1.00587e+07	2.45052e+07	1.20674e+07	3.23736e+07	3.73172e+07	2.39589e+07	2.46406e+07	2.08731e+07	1.5977e+07	1.86608e+07	2.75222e+07	1.83848e+07	2.46257e+07	2.07512e+07
3-Methylglutaric acid	4.82928e+06	4.01316e+06	8.91445e+06	4.98576e+06	5.49597e+06	7.7732e+06	5.50868e+06	8.10784e+06	6.49012e+06	4.71433e+06	3.91782e+06	8.88095e+06	4.48278e+06	5.12789e+06	6.22902e+06	3.31978e+06	7.01547e+06	5.24803e+06	9.94895e+06	8.91783e+06	1.26214e+07	8.9954e+06	7.16403e+06	5.43634e+06	8.91184e+06	6.56942e+06	6.82614e+06	6.24097e+06	9.49729e+06	9.38389e+06	5.45454e+06	6.67849e+06	8.30602e+06	6.13882e+06	1.02868e+07	4.32151e+06	7.83565e+06	6.89562e+06	6.61518e+06	1.1255e+07	7.00891e+06	4.36851e+06	1.2385e+07	4.46837e+06	9.65125e+06	8.28957e+06	1.01004e+07	8.3503e+06	7.22941e+06
all-cis-4,7,10,13,16-Docosapentaenoic acid	3.46572e+06	2.79177e+06	4.5409e+06	3.6649e+06	4.15481e+06	4.72887e+06	9.48531e+06	3.03645e+06	8.42586e+06	6.84438e+06	4.46781e+06	1.51006e+06	3.25064e+06	4.39081e+06	1.05988e+07	4.83934e+06	3.16164e+06	8.1241e+06	5.55324e+06	7.27847e+06	1.1343e+06	5.54493e+06	3.04799e+06	6.52239e+06	4.68314e+06	5.51337e+06	6.33273e+06	5.81056e+06	4.7098e+06	2.3271e+07	1.10496e+07	3.88121e+06	5.39281e+06	9.74513e+06	2.49918e+06	2.63659e+06	1.72608e+07	9.1676e+06	9.37022e+06	9.62116e+06	5.68922e+06	7.88699e+06	2.58325e+06	5.68932e+06	4.56396e+06	4.95257e+06	5.44494e+06	9.50743e+06	5.93095e+06
N1-[4-(trifluoromethyl)phenyl]-2-phenylbutanamide	511032	507940	4.46395e+06	488733	573516	634851	623564	9.07774e+06	493948	684668	1.16554e+07	413272	7.57379e+06	769539	9.10559e+06	9.07655e+06	818534	609263	665961	533898	664031	695835	704883	5.34169e+06	644187	563493	610948	1.38185e+06	1.26484e+07	521581	742883	794888	1.375e+07	385462	6.95277e+06	661896	9.18191e+06	1.25309e+07	1.14563e+06	868087	884174	689223	1.14411e+06	594553	751409	4.94811e+06	577374	527290	737287
3-[4-methyl-1-(2-methylpropanoyl)-3-oxocyclohexyl]butanoic acid	8.59303e+06	7.54695e+06	7.29673e+06	7.49959e+06	9.69881e+06	5.64107e+06	4.68495e+06	6.99176e+06	6.4387e+06	6.69307e+06	3.87829e+06	6.61123e+06	6.67521e+06	1.053e+07	8.7999e+06	7.93231e+06	8.39104e+06	6.24796e+06	2.40465e+07	4.18929e+06	7.24264e+06	1.16064e+07	8.75949e+06	9.7561e+06	1.23889e+07	7.83017e+06	7.31088e+06	9.08318e+06	7.07885e+06	9.64424e+06	7.83575e+06	5.15374e+06	7.01627e+06	1.0479e+07	6.76191e+06	1.23784e+07	7.67288e+06	9.98133e+06	9.02908e+06	9.69598e+06	8.13095e+06	1.22846e+07	7.80661e+06	1.17193e+07	1.0431e+07	1.25854e+07	1.10096e+07	1.04362e+07	8.86074e+06
Neopterin	4.21967e+06	1.75026e+07	4.29891e+06	1.26899e+07	1.78734e+06	7.83961e+06	9.0179e+06	1.18973e+07	3.3952e+06	7.58905e+06	3.87051e+06	6.95681e+06	1.90447e+06	1.38001e+07	4.78407e+06	3.1854e+06	9.30478e+06	1.02376e+07	4.96955e+06	2.00323e+07	1.89466e+07	8.66968e+06	7.43768e+06	5.16333e+06	7.4956e+06	6.99099e+06	9.9855e+06	1.12009e+07	6.80165e+06	4.8934e+06	7.52366e+06	7.48577e+06	3.11642e+06	3.93414e+06	9.60451e+06	2.78229e+07	3.49281e+06	1.07091e+07	1.65515e+07	9.81325e+06	1.38293e+07	1.18787e+07	1.66506e+07	1.30497e+07	1.04263e+07	4.93128e+06	2.04089e+06	2.78783e+06	1.00087e+07
Corchorifatty acid F	6.93754e+06	7.32648e+06	5.76171e+06	6.99936e+06	6.69105e+06	3.8918e+06	5.45705e+06	4.90289e+06	3.70142e+06	7.02635e+06	3.69575e+06	2.07613e+06	4.87306e+06	6.58288e+06	5.30307e+06	9.08516e+06	6.92667e+06	5.79382e+06	6.69434e+07	2.68208e+06	4.43746e+06	6.09842e+06	9.18818e+06	6.37807e+06	7.92417e+06	7.54077e+06	5.74399e+06	6.67607e+06	6.49064e+06	2.54533e+06	9.23117e+06	5.89184e+06	9.06331e+06	4.97003e+06	6.00293e+06	9.68926e+06	5.86074e+06	7.31042e+06	9.86564e+06	7.37681e+06	1.15304e+07	1.08397e+07	6.27723e+06	9.9441e+06	8.26115e+06	6.31459e+06	7.49132e+06	1.07408e+07	7.05626e+06
Biopterin	2.37572e+06	5.85226e+06	3.07243e+06	5.72434e+06	2.44824e+06	3.67861e+06	2.79162e+07	4.39326e+06	2.58086e+06	3.71536e+06	3.24718e+06	3.99382e+06	1.60998e+06	3.35722e+06	2.25562e+06	1.54211e+06	4.24454e+06	3.04757e+06	2.00124e+06	6.91325e+06	1.0875e+07	3.30086e+06	4.45466e+06	1.26767e+06	6.42912e+06	3.77677e+06	4.25951e+06	4.48881e+06	3.6039e+06	2.32305e+06	3.3616e+06	3.25205e+06	2.27755e+06	2.00676e+06	5.9647e+06	1.54978e+07	3.0848e+06	3.76148e+06	9.572e+06	6.01384e+06	4.65751e+06	5.5934e+06	7.56275e+06	4.54357e+06	3.60084e+06	1.46733e+06	1.08897e+06	1.60101e+06	7.94929e+06
17-AAG	4.55126e+06	2.07782e+06	5.16098e+06	1.6558e+06	4.07294e+06	3.97445e+06	4.42133e+06	4.3991e+06	1.84581e+06	4.48349e+06	3.5377e+06	975845	7.11373e+06	7.80018e+06	708419	801647	8.01429e+06	2.59642e+06	2.87018e+06	3.6089e+06	1.56325e+06	1.45472e+07	2.50205e+06	4.15021e+06	1.93341e+06	3.55242e+06	5.89672e+06	1.14041e+07	5.52008e+06	1.94174e+06	4.35712e+06	7.75339e+06	1.13189e+07	779073	1.40219e+06	2.09212e+06	639560	6.03458e+06	1.19458e+07	5.37299e+06	7.53058e+06	5.71137e+06	1.6565e+06	1.47968e+07	3.51706e+06	1.17382e+06	2.51913e+06	4.00702e+06	4.06286e+06
L-Cysteine-glutathione gisulfide	638254	544657	8.94478e+06	3.53426e+06	1.52855e+06	1.02807e+07	2.13605e+06	6.39117e+06	822516	3.75287e+06	1.99038e+06	545229	4.05789e+06	6.73656e+06	2.65671e+06	5.25412e+06	4.8462e+06	592173	3.40913e+06	759166	1.24733e+06	1.52293e+06	3.33217e+06	3.18249e+07	6.66112e+06	1.38038e+06	5.36149e+06	7.07619e+06	6.57934e+06	931845	5.15914e+06	6.83399e+06	6.87877e+06	667240	7.90615e+06	1.06404e+07	3.86529e+06	9.72847e+06	4.09844e+06	1.07842e+06	1.65401e+06	2.05821e+06	2.26745e+06	1.39896e+06	2.56193e+06	1.16448e+07	4.55921e+06	1.15516e+06	6.29613e+06
11(Z),14(Z)-Eicosadienoic Acid	3.7749e+06	5.30374e+06	4.98586e+06	4.02197e+06	2.77198e+06	5.17046e+06	1.02343e+07	4.77846e+06	2.82669e+06	8.90556e+06	5.65569e+06	8.26318e+06	4.44845e+06	6.51502e+06	9.99281e+06	4.93156e+06	5.74552e+06	1.15635e+07	6.51934e+06	7.53306e+06	3.1146e+06	6.20981e+06	5.81683e+06	1.13768e+07	8.23315e+06	4.50943e+06	7.39827e+06	1.22248e+07	8.14878e+06	9.65816e+06	1.27734e+07	5.95471e+06	8.11946e+06	6.18657e+06	6.49147e+06	4.88362e+06	2.01464e+07	1.05275e+07	1.89477e+07	2.06368e+07	9.42256e+06	7.57738e+06	8.81523e+06	6.03115e+06	8.71171e+06	1.16144e+07	1.06689e+07	6.6324e+06	9.17585e+06
13H-dibenzo[a,i]carbazole	1.40028e+06	4.3642e+06	2.12209e+06	1.6268e+06	2.1116e+06	2.06905e+06	2.13718e+06	3.95626e+06	4.44128e+06	1.93557e+06	1.068e+06	3.36172e+06	1.49373e+06	6.06867e+06	1.60613e+06	1.74811e+06	1.63418e+06	5.70931e+06	4.36243e+06	3.71154e+06	3.22041e+06	1.32544e+06	7.50704e+06	5.36747e+06	3.42828e+06	1.47545e+06	2.2777e+06	3.25619e+06	3.50674e+06	7.25747e+06	3.52392e+06	1.93151e+06	2.2751e+06	1.79332e+06	2.18012e+06	5.9969e+06	1.99633e+06	1.68944e+06	1.90037e+06	6.05097e+06	4.5895e+06	4.83214e+06	1.86992e+06	1.72616e+06	9.6567e+06	2.85874e+06	3.17047e+06	3.26478e+06	4.99051e+06
Hydrocinnamic acid	1.12976e+07	7.30684e+06	9.30396e+06	1.64375e+07	2.07802e+07	1.00393e+07	7.49021e+06	1.43008e+07	2.77162e+07	1.36237e+07	4.71128e+06	7.93738e+06	1.33259e+07	1.2505e+07	1.67952e+06	1.22508e+07	1.01932e+07	1.13997e+07	1.56217e+07	8.14267e+06	1.22455e+07	1.46649e+07	1.00467e+07	1.20262e+07	1.02578e+07	2.78622e+07	1.80006e+07	1.15736e+07	1.52223e+07	1.26609e+07	1.30452e+07	1.56838e+07	9.82066e+06	3.51191e+06	1.06472e+07	1.95017e+07	1.03769e+07	4.42223e+07	1.3347e+07	1.84856e+07	1.74051e+07	2.2386e+07	1.56922e+07	1.31892e+07	1.36702e+07	9.85074e+06	2.06078e+07	3.60599e+07	1.45324e+07
LPC 22:6	3.04756e+06	3.21283e+06	7.1594e+06	2.9355e+06	5.45803e+06	5.15918e+06	1.5131e+06	2.05168e+06	1.05171e+07	3.50856e+06	1.10983e+06	1.56021e+07	2.79877e+06	1.77129e+06	2.0701e+06	947026	869235	3.63243e+06	3.82679e+06	1.65592e+06	2.06567e+06	2.78882e+06	3.41613e+06	7.19411e+06	3.05554e+06	5.48804e+06	6.3732e+06	4.1051e+06	2.04414e+06	1.13269e+07	1.20424e+06	2.42762e+06	1.83591e+06	1.01102e+07	2.04498e+06	1.20278e+06	1.68318e+06	1.35168e+06	1.35462e+06	3.75673e+06	4.27994e+06	2.84342e+06	2.58268e+06	2.71322e+06	3.02673e+06	5.04937e+06	3.74712e+06	5.63234e+06	4.90613e+06
PE O-26:6_20:4	4.27623e+07	3.94543e+07	3.04583e+07	6.05613e+07	3.4531e+07	4.55227e+07	3.84615e+07	4.49413e+07	4.42701e+07	4.06036e+07	2.5916e+07	3.05617e+07	3.13884e+07	5.89665e+07	4.10514e+07	3.24965e+07	3.33625e+07	5.75559e+07	4.43493e+07	4.2257e+07	3.26168e+07	5.16218e+07	3.04381e+07	2.77397e+07	6.90262e+07	4.48189e+07	4.43512e+07	3.91291e+07	4.65713e+07	4.55467e+07	4.07199e+07	3.44807e+07	3.48439e+07	2.28266e+07	3.07128e+07	4.81556e+07	3.41218e+07	1.24899e+07	4.42305e+07	5.09854e+07	3.60132e+07	3.78227e+07	4.3744e+07	3.25267e+07	3.16859e+07	1.92517e+07	5.87566e+07	4.16512e+07	3.85728e+07
Glutaconic acid	7.49776e+06	8.87798e+06	1.88174e+07	8.0612e+06	7.46682e+06	1.10572e+07	5.46743e+06	1.70711e+07	1.20034e+07	1.18616e+07	6.19161e+06	2.73486e+07	1.03783e+07	8.62658e+06	1.05232e+07	4.17656e+06	2.02818e+07	1.53326e+07	1.87913e+07	1.26916e+07	1.85241e+07	1.89981e+07	1.93484e+07	1.90098e+07	3.32971e+07	1.98383e+07	1.85795e+07	1.48241e+07	1.49008e+07	2.65953e+07	1.53008e+07	1.12074e+07	2.65734e+06	4.83243e+06	1.41745e+07	1.22819e+07	1.35677e+07	1.3329e+07	3.01484e+07	2.1021e+07	1.2739e+07	1.02592e+07	2.68695e+07	2.08738e+07	2.25332e+07	2.293e+07	2.3406e+07	3.4876e+07	2.04914e+07
Epoxomicin	313737	226435	603226	241601	847936	419791	396323	311243	396386	411659	309718	324498	370485	696461	305090	245635	385177	292583	432565	418259	742029	660346	301807	416501	397753	806611	484846	952294	667159	467236	412058	621078	1.24956e+06	287870	327174	522417	259786	1.71351e+06	959094	734825	1.01146e+06	422875	1.1765e+07	558304	301070	346467	482744	640132	495106
5-trans-Prostaglandin E2	2.92488e+06	1.88753e+07	1.76048e+07	9.69067e+06	1.5745e+07	1.07825e+07	4.58851e+06	9.42733e+06	1.42281e+06	1.43019e+06	3.79059e+06	2.01707e+06	2.44872e+07	3.80718e+07	1.05207e+06	3.07242e+06	1.44674e+07	3.22801e+06	1.53641e+06	886472	3.36895e+06	1.17374e+06	1.73838e+06	1.46305e+06	1.14771e+06	962152	1.61308e+06	1.25711e+06	1.12251e+06	1.06354e+06	1.14026e+06	1.15324e+06	1.14846e+06	885935	1.2922e+06	1.48896e+06	845927	1.36123e+06	1.51883e+06	1.38665e+06	1.40002e+06	1.2284e+06	1.18697e+06	1.01183e+06	1.31252e+06	1.1641e+06	1.23503e+06	1.02493e+06	1.47246e+06
SM 8:1;2O/25:0	1.0594e+07	5.57594e+06	1.48226e+07	1.26185e+07	8.84002e+06	5.33842e+06	1.09843e+07	7.75332e+06	1.71952e+07	5.69365e+06	7.71427e+06	1.09824e+07	7.48198e+06	1.47045e+07	1.62357e+07	5.48631e+06	2.31117e+07	9.30113e+06	1.56705e+07	1.63852e+07	1.25333e+07	8.55665e+06	4.15832e+06	1.59113e+07	1.63373e+07	1.24121e+07	4.28959e+06	1.48545e+07	8.72672e+06	1.84038e+07	5.30911e+06	7.51539e+06	5.37512e+06	7.48109e+06	3.88446e+06	1.07658e+07	2.14521e+06	4.27453e+06	1.68853e+07	8.80984e+06	1.17808e+07	1.64477e+07	4.69944e+06	1.16675e+07	2.00913e+06	1.15913e+07	1.53252e+07	8.78071e+06	4.67642e+06
Prostaglandin B1	6.92459e+06	5.86062e+06	3.60797e+06	6.34402e+06	5.28723e+06	3.55875e+06	5.57475e+06	3.56081e+06	5.3213e+06	4.07278e+06	8.43252e+06	4.67951e+06	4.04311e+06	5.21329e+06	1.99222e+06	3.67374e+06	8.41536e+06	7.45143e+06	5.88591e+06	3.66347e+06	4.13422e+06	1.29459e+07	5.26562e+06	5.96129e+06	5.88049e+06	5.21607e+06	6.75617e+06	7.5408e+06	3.84344e+06	6.19518e+06	6.32369e+06	4.27731e+06	5.25532e+06	6.56686e+06	4.2639e+06	1.96216e+07	4.07056e+06	1.0621e+07	1.07081e+07	9.60219e+06	4.56462e+06	6.19117e+06	4.7224e+06	9.05308e+06	1.1042e+07	5.72999e+06	4.57488e+06	8.91705e+06	5.86049e+06
LPC 12:0	1.43038e+06	1.01499e+07	8.69151e+06	3.295e+06	2.72349e+06	3.23581e+06	4.45188e+06	1.28654e+07	861362	9.17424e+06	4.86516e+06	877184	6.06889e+06	1.06491e+07	5.59728e+06	5.80446e+06	4.7182e+06	1.04379e+07	1.55189e+07	2.4071e+06	5.79328e+06	1.10275e+06	5.89839e+06	1.16306e+07	4.26156e+06	2.5464e+06	3.52745e+06	1.8371e+06	9.76098e+06	562179	4.97645e+06	9.17987e+06	5.79536e+06	819414	7.26392e+06	1.05922e+07	4.63398e+06	7.76735e+06	4.39973e+06	1.33625e+07	1.44954e+07	2.76591e+06	4.51669e+06	1.08939e+06	6.24659e+06	7.67483e+06	5.25239e+06	2.25844e+06	2.18145e+06
PC 16:0_18:3	6.68587e+07	5.73329e+07	2.97186e+07	6.78996e+07	6.33273e+07	6.72188e+07	6.40677e+07	6.72939e+07	6.80729e+07	6.48657e+07	3.47121e+07	5.78721e+07	4.57614e+07	6.28363e+07	8.8614e+07	6.54152e+07	2.32791e+07	6.20442e+07	6.63662e+07	7.35097e+07	2.95173e+07	8.89537e+07	4.8606e+07	4.13163e+07	7.0905e+07	9.76114e+07	7.18631e+07	5.59833e+07	9.62898e+07	5.15601e+07	7.77984e+07	4.68174e+07	5.22686e+07	4.74199e+07	6.30679e+07	5.55729e+07	8.03826e+07	2.66068e+07	2.92396e+07	7.3199e+07	6.94498e+07	7.2973e+07	9.19525e+07	4.28629e+07	5.80638e+07	2.43778e+07	8.33257e+07	1.05967e+08	6.63575e+07
Prostaglandin F3α	3.17049e+06	1.23095e+07	1.1732e+07	7.87012e+06	7.68262e+06	5.77088e+06	3.89601e+06	6.78817e+06	1.12302e+07	5.10402e+06	2.42504e+06	3.63083e+06	3.77186e+06	8.16722e+06	1.198e+07	4.80765e+06	3.85364e+06	4.83914e+06	6.73571e+06	3.10601e+06	5.32355e+06	3.39051e+06	1.58161e+07	1.91655e+07	1.01806e+07	7.31351e+06	7.76208e+06	2.28979e+06	8.58885e+06	5.12796e+06	5.1766e+06	4.64932e+06	4.74088e+06	4.22854e+06	6.62678e+06	9.07184e+06	1.1118e+07	8.73971e+06	4.68337e+06	4.73879e+06	6.55336e+06	4.07067e+06	5.75639e+06	4.15594e+06	1.54888e+07	7.42392e+06	9.18041e+06	1.10528e+07	5.66198e+06
20-Hydroxy-(5Z,8Z,11Z,14Z)-eicosatetraenoic acid	4.92206e+06	680399	711156	534426	5.1639e+06	1.13787e+06	1.25834e+06	612459	3.52774e+06	665896	442611	8.18152e+06	1.20061e+06	781897	1.50236e+06	828773	584356	1.50467e+06	790353	3.06867e+06	9.36327e+06	9.71995e+06	690016	843219	749909	6.0896e+06	1.76859e+06	3.18558e+06	624629	6.67101e+06	2.35311e+06	529698	510561	1.0494e+07	1.60051e+06	1.19416e+06	2.00482e+06	2.23229e+06	782908	3.06433e+06	543046	7.918e+06	1.35614e+07	1.37635e+07	1.13326e+06	1.83634e+06	1.37152e+06	9.30064e+06	2.43241e+06
Lithocholic Acid	603349	588977	648959	510864	622080	695950	1.30708e+06	684233	738397	603443	614286	625456	553739	694513	2.54873e+06	544839	690467	3.41863e+06	797798	640001	651014	714757	1.75937e+06	686047	3.41546e+06	653495	689894	1.22514e+07	601525	687659	1.11285e+06	641816	587199	690289	636054	707811	2.06611e+06	717226	906264	2.94795e+06	635802	2.07436e+06	667572	695687	1.97187e+06	641135	1.54873e+06	677733	2.18805e+06
D-Glucuronic acid	982094	1.95828e+07	1.4597e+07	1.35311e+07	1.14163e+06	8.47556e+06	6.98281e+06	1.02232e+07	6.36273e+06	5.70813e+06	2.59238e+06	5.61338e+06	6.60232e+06	9.60091e+06	9.55279e+06	2.70173e+06	7.54301e+06	5.53475e+06	4.70887e+06	3.28265e+06	9.61953e+06	949503	2.10892e+07	2.19129e+07	1.41446e+07	1.31515e+06	7.74026e+06	6.29414e+06	7.64008e+06	2.56456e+06	5.22154e+06	3.63992e+06	2.88922e+06	1.64231e+06	8.41521e+06	8.41119e+06	1.27783e+07	8.00364e+06	8.39128e+06	4.76625e+06	5.36255e+06	1.50194e+06	7.73079e+06	1.68108e+06	1.67959e+07	2.16448e+07	1.23617e+07	1.83502e+06	1.12831e+07
LPE 17:1	4.19473e+06	5.92592e+06	1.04127e+07	7.96309e+06	5.80631e+06	6.69565e+06	4.40502e+06	5.93533e+06	8.2947e+06	9.55594e+06	3.48066e+06	6.40928e+06	4.44557e+06	7.4663e+06	1.38002e+07	5.82153e+06	5.14592e+06	4.37482e+06	5.96067e+06	4.37035e+06	7.80139e+06	5.38349e+06	5.41755e+06	1.35308e+07	9.43363e+06	6.21502e+06	7.16748e+06	2.29958e+06	1.08009e+07	6.87777e+06	3.37434e+06	7.47506e+06	5.56099e+06	5.71665e+06	4.95512e+06	7.19427e+06	1.33034e+07	7.96217e+06	9.65938e+06	7.20756e+06	9.04301e+06	6.54448e+06	8.31645e+06	3.52374e+06	6.36949e+06	9.45699e+06	9.67586e+06	8.10804e+06	7.33046e+06
Cytidine	8.66969e+06	1.15496e+07	1.14905e+07	7.96524e+06	8.60998e+06	1.16177e+07	1.10926e+07	1.16421e+07	1.85206e+07	1.21733e+07	7.6689e+06	8.85375e+06	1.1299e+07	1.25941e+07	1.22148e+07	9.76315e+06	1.29654e+07	1.21551e+07	1.12796e+07	8.64184e+06	9.29082e+06	1.10714e+07	1.25029e+07	1.36217e+07	9.90946e+06	1.0998e+07	1.46504e+07	1.18222e+07	1.40379e+07	1.34089e+07	1.27614e+07	7.55429e+06	9.76525e+06	8.38558e+06	1.038e+07	1.25141e+07	1.42575e+07	1.30984e+07	1.7581e+07	1.17359e+07	1.1613e+07	1.12365e+07	1.17508e+07	7.88713e+06	1.22811e+07	1.09875e+07	1.068e+07	1.30794e+07	1.24213e+07
LPE O-15:1	5.55136e+06	5.04055e+06	6.79511e+06	6.02102e+06	6.34054e+06	5.35007e+06	8.58852e+06	9.21064e+06	1.27126e+07	9.44245e+06	6.23095e+06	2.18292e+06	7.18233e+06	6.36905e+06	1.02907e+07	3.81371e+06	7.70548e+06	3.91191e+06	6.89129e+06	3.50488e+06	3.46287e+06	4.97665e+06	4.89702e+06	1.10792e+07	3.82923e+06	6.46465e+06	1.27521e+07	8.54864e+06	9.09227e+06	2.65364e+06	7.02589e+06	4.76579e+06	5.39542e+06	2.54177e+06	5.96232e+06	7.59533e+06	1.21582e+07	6.41551e+06	8.2766e+06	6.21808e+06	1.00214e+07	5.60093e+06	8.91196e+06	3.76424e+06	5.39375e+06	6.78157e+06	5.0232e+06	7.15646e+06	8.20576e+06
Citrinin	607654	689488	702474	353442	427286	5.07154e+06	4.54561e+06	4.12024e+06	2.4814e+06	1.7789e+06	1.98882e+06	400551	398352	397810	501126	366898	593235	1.15091e+06	4.20759e+06	1.92864e+06	1.37617e+07	878446	484670	715037	1.65914e+06	427960	1.79238e+06	887988	4.43049e+06	471631	6.90774e+06	865322	1.63085e+06	368093	355966	426156	390677	451502	6.24645e+06	2.92834e+06	3.58058e+06	8.71323e+06	3.13745e+06	661760	423738	3.43541e+06	2.58226e+06	492493	1.66491e+06
2-{1-[2-(4-benzhydrylpiperazino)-2-oxoethyl]cyclopentyl}acetic acid	463950	1.16201e+07	1.48359e+06	386381	501122	556828	545070	1.02504e+06	499165	559243	332795	473006	557282	868754	1.05336e+06	757772	595927	509089	538639	498669	489867	597498	9.20715e+06	2.51763e+06	1.32746e+06	620818	567774	478302	1.28308e+06	625571	512866	443425	490800	392284	592801	598789	676959	765303	449113	795503	1.47607e+06	560633	531737	523906	1.7858e+07	2.70689e+06	1.55155e+06	501230	503771
Lysopc 18:3	2.56384e+06	5.98122e+06	2.84795e+06	9.67908e+06	1.4241e+07	2.75622e+06	5.26281e+06	6.6602e+06	2.23033e+06	8.23875e+06	2.48569e+07	5.74678e+06	6.01999e+06	1.38395e+07	2.3797e+06	2.34025e+06	9.36379e+06	2.87951e+06	3.25535e+06	2.24728e+06	5.36194e+06	6.55713e+06	6.141e+06	1.44536e+07	1.53391e+07	5.06941e+06	3.62039e+06	7.17219e+06	7.489e+06	2.22251e+06	8.7287e+06	1.03325e+07	7.84658e+06	1.87732e+06	2.22336e+06	5.68445e+06	2.31676e+06	1.44384e+07	1.99427e+07	1.2403e+07	1.08155e+07	5.93726e+06	3.9303e+06	2.89807e+06	8.66291e+06	6.51459e+06	1.01707e+07	5.28224e+06	6.54036e+06
5(S),15(S)-DiHETE	375309	348383	785658	1.24537e+06	541882	384208	962846	981645	830834	542007	426987	681308	707927	320238	330795	321158	519449	1.89034e+06	7.54346e+06	588168	700375	432190	1.36742e+06	424357	1.79151e+06	433692	468440	2.71396e+06	767864	861374	580889	345596	629304	343430	683937	504921	249690	1.02922e+06	564628	2.64614e+06	558823	844233	625497	663527	1.38854e+06	589418	2.0679e+06	626574	965607
4-(beta-D-Glucopyranosyloxy)-2-methylenebutanoic acid	1.04686e+06	947606	1.19529e+06	884000	774701	952609	957919	898073	1.06515e+06	1.06325e+06	575726	715737	1.127e+06	802911	913581	1.71776e+06	833859	774228	971075	784667	1.06176e+06	1.00605e+06	1.05006e+06	1.09983e+06	870697	1.53994e+07	978152	808613	892346	936307	970020	837437	1.07415e+06	1.5415e+06	954012	968913	1.89563e+06	1.22304e+06	914587	783158	892147	1.28597e+06	840150	1.434e+06	1.00477e+06	906570	1.04983e+06	1.07906e+07	1.03461e+06
PI O-22:6_16:2	359872	419093	339876	346303	316894	393443	1.0515e+06	560088	391616	439826	241343	370448	399657	352235	487010	360040	357925	1.06048e+06	465911	395939	365590	441405	1.33609e+06	354172	446049	351674	374768	9.6765e+06	372098	402269	449525	290470	350231	292457	344456	371734	391612	412171	377727	2.57084e+06	325011	461422	372293	369199	1.54374e+06	336996	704736	331814	450678
LNAPE 18:2/N-20:2	2.65381e+07	2.43728e+07	2.25116e+07	3.13746e+07	2.54599e+07	2.59363e+07	2.49259e+07	2.8081e+07	2.7617e+07	2.82119e+07	1.3271e+07	2.59752e+07	2.31307e+07	2.5911e+07	2.94867e+07	2.599e+07	1.54418e+07	1.07945e+07	2.58064e+07	2.37734e+07	1.68047e+07	3.48171e+07	2.14619e+07	1.82033e+07	2.95508e+07	3.2975e+07	2.32451e+07	2.17761e+07	3.12171e+07	1.73666e+07	2.58685e+07	1.57657e+07	1.93337e+07	1.93545e+07	2.44143e+07	1.8815e+07	2.5997e+07	1.3689e+07	1.83253e+07	2.6729e+07	1.95449e+07	2.36347e+07	3.34975e+07	1.45278e+07	2.13001e+07	1.18064e+07	2.96573e+07	3.3377e+07	2.11822e+07
LNAPE 16:0/N-9:0	1.45839e+06	2.86061e+06	4.18929e+06	2.48891e+06	1.4375e+06	4.94757e+06	2.01655e+06	2.54097e+06	2.96487e+06	2.78709e+06	2.12718e+06	3.97251e+06	1.55531e+06	4.48617e+06	3.22456e+06	1.95857e+06	2.78012e+06	2.84477e+06	3.73535e+06	2.78778e+06	2.13517e+06	3.29386e+06	2.29951e+06	3.16088e+06	2.30738e+06	2.75698e+06	2.83121e+06	3.29583e+06	4.39135e+06	6.64992e+06	4.49899e+06	3.40892e+06	1.95235e+06	2.25377e+06	1.33497e+06	6.21136e+06	1.91529e+06	3.08957e+06	4.70851e+06	3.49432e+06	5.20569e+06	4.54172e+06	3.32703e+06	2.26104e+06	2.82003e+06	2.16577e+06	2.38166e+06	3.92565e+06	7.50607e+06
Lauric acid ethyl ester	2.50301e+06	6.73915e+06	5.64189e+06	4.06094e+06	4.0584e+06	5.38331e+06	5.06007e+06	6.12792e+06	3.17812e+06	6.59737e+06	3.06817e+06	1.73482e+06	4.80976e+06	8.55765e+06	5.36295e+06	4.64763e+06	5.51499e+06	7.4834e+06	6.76784e+06	4.00133e+06	4.65327e+06	2.69336e+06	5.69783e+06	7.25032e+06	5.27895e+06	4.57848e+06	5.98449e+06	3.86017e+06	5.9612e+06	2.19463e+06	6.43702e+06	3.99328e+06	4.53024e+06	2.53478e+06	4.21611e+06	1.06691e+07	5.02146e+06	6.64682e+06	6.16073e+06	9.88086e+06	6.68943e+06	3.55843e+06	4.09954e+06	1.8837e+06	6.06111e+06	3.6517e+06	5.58575e+06	3.69349e+06	6.11355e+06
Naringenin	2.52801e+06	6.01189e+06	4.85925e+06	4.98816e+06	430244	3.9457e+06	3.50819e+06	3.40023e+06	524673	367610	266408	7.21254e+06	548176	3.87699e+06	1.68729e+06	586358	3.06187e+06	5.2792e+06	1.93478e+06	2.87708e+06	5.29948e+06	1.61013e+06	5.88612e+06	4.96296e+06	4.84575e+06	663999	4.06434e+06	497012	3.36523e+06	638191	2.65804e+06	365760	410568	5.73412e+06	493015	2.03493e+06	1.0744e+06	874095	3.71946e+06	5.47015e+06	1.35035e+06	2.98827e+06	4.32194e+06	854805	5.58268e+06	3.56751e+06	5.67547e+06	579778	6.68256e+06
Lysope 14:0	467754	6.92589e+06	5.69904e+06	2.38338e+06	2.20182e+06	1.78736e+06	2.58526e+06	8.48358e+06	672973	5.70408e+06	3.69115e+06	497504	4.41232e+06	7.11136e+06	3.07002e+06	3.88616e+06	2.99301e+06	6.69719e+06	1.04882e+07	1.42292e+06	4.22752e+06	564824	3.48124e+06	8.87524e+06	2.82714e+06	1.49356e+06	1.72756e+06	1.26581e+06	6.81961e+06	552682	3.10577e+06	5.9445e+06	4.07947e+06	429665	5.02117e+06	6.97955e+06	3.34463e+06	4.89837e+06	2.69e+06	8.14656e+06	9.1591e+06	2.04289e+06	3.12406e+06	828614	4.11562e+06	5.44917e+06	3.59735e+06	1.40312e+06	1.27016e+06
2-Hydroxyestradiol	375524	780330	2.58256e+06	2.59049e+06	334281	1.16301e+06	1.24272e+06	2.01886e+06	394774	1.61159e+06	2.12011e+06	376164	1.06136e+06	1.06163e+06	873543	2.22094e+06	2.86116e+06	3.13598e+06	2.21767e+06	859456	1.72121e+06	493839	3.42045e+06	7.50258e+06	5.02729e+06	443374	1.40262e+06	2.22073e+06	2.07865e+06	394414	1.31795e+06	1.10147e+06	2.95513e+06	333185	3.50971e+06	2.05263e+06	2.03833e+06	2.55226e+06	4.20819e+06	4.23303e+06	1.89538e+06	1.38627e+06	1.05697e+06	408544	6.0068e+06	4.37752e+06	4.43793e+06	367790	2.0983e+06
3-(3-pyridylamino)-2-[4-(trifluoromethoxy)benzoyl]acrylonitrile	1.87456e+06	2.484e+06	2.31199e+06	1.92669e+06	1.81745e+06	2.72869e+06	2.74042e+06	3.44119e+06	2.87325e+06	4.6045e+06	3.24284e+06	2.83429e+06	3.02474e+06	3.65555e+06	3.73044e+06	2.09459e+06	6.64505e+06	4.58528e+06	4.54282e+06	3.98623e+06	3.33482e+06	4.07675e+06	6.9191e+06	4.659e+06	8.25147e+06	8.85593e+06	4.99298e+06	4.58396e+06	3.70025e+06	4.38727e+06	4.32885e+06	4.9477e+06	2.97605e+06	2.61208e+06	3.90102e+06	5.29657e+06	3.5195e+06	5.86204e+06	5.62993e+06	4.83725e+06	4.16087e+06	5.27913e+06	6.69163e+06	3.02123e+06	4.49967e+06	3.56939e+06	4.90077e+06	4.16968e+06	5.23975e+06
Phenylpyruvic acid	5.27334e+06	7.09809e+06	1.32555e+07	1.0416e+07	4.98008e+06	9.48982e+06	6.24289e+06	1.09163e+07	3.71374e+06	8.17231e+06	6.08533e+06	5.65955e+06	5.58145e+06	7.91434e+06	1.1316e+07	8.23819e+06	8.95353e+06	1.12475e+07	8.39427e+06	3.8315e+06	6.07197e+06	5.16378e+06	9.00437e+06	1.06515e+07	1.17011e+07	3.65304e+06	1.05135e+07	7.09295e+06	9.55427e+06	5.77911e+06	6.77642e+06	7.60703e+06	6.99283e+06	4.90325e+06	7.50515e+06	8.72482e+06	9.58089e+06	1.18509e+07	6.61002e+06	1.32819e+07	9.75804e+06	7.80672e+06	7.93332e+06	4.71481e+06	8.16894e+06	1.39685e+07	1.76993e+07	3.92575e+06	1.14298e+07
Testosterone sulfate	861558	1.96421e+06	1.73871e+06	847255	655600	1.65602e+06	1.28525e+06	710158	3.22984e+06	1.94999e+06	1.13298e+06	8.13578e+06	988782	2.2421e+06	5.35216e+06	697059	971933	2.99378e+06	951572	2.85915e+06	795014	1.36897e+06	1.40132e+06	2.2937e+06	2.01658e+06	740624	1.61075e+06	2.16139e+06	1.34699e+06	1.21116e+07	833379	1.37889e+06	1.26416e+06	2.39722e+06	1.1787e+06	603714	3.71031e+06	952304	3.50182e+06	3.64497e+06	2.59563e+06	868950	1.05226e+06	962714	1.33688e+06	2.58635e+06	710662	2.17526e+06	1.44968e+06
FAHFA 18:2/3:0	513171	530973	565750	458467	472143	617426	594550	467288	656849	577431	407421	540033	520517	569446	604966	480474	517194	510755	1.13968e+07	507936	539806	620727	576895	553076	512345	562392	533748	489266	510333	620244	615045	502757	504442	563027	532409	635967	611120	609760	640531	496951	557686	583730	516619	602020	562730	553151	541086	585286	598832
Psilocybin	490057	2.87737e+06	1.25119e+06	2.21857e+06	978165	1.82151e+06	660992	2.4688e+06	513624	1.54246e+06	897863	1.94278e+06	1.67259e+06	2.08452e+06	856121	2.55757e+06	1.7608e+06	3.70145e+06	3.96416e+06	2.15358e+06	3.5767e+06	470929	2.76733e+06	2.46698e+06	2.16869e+06	895269	2.8103e+06	1.67402e+06	3.33853e+06	1.60651e+06	3.22409e+06	2.07824e+06	987085	640904	815793	3.8563e+06	1.45744e+06	7.42124e+06	1.38081e+06	5.83444e+06	5.52783e+06	7.90891e+06	4.26669e+06	532480	2.77675e+06	8.13666e+06	4.08865e+06	1.1889e+06	4.77886e+06
Undecanedioic acid	6.63925e+06	3.61828e+06	7.34272e+06	4.66294e+06	7.30721e+06	5.94957e+06	4.70586e+06	7.48452e+06	1.47759e+07	4.72193e+06	3.22297e+06	8.03371e+06	4.51035e+06	4.48743e+06	4.80493e+06	5.27286e+06	5.83602e+06	8.41039e+06	8.73287e+06	6.51771e+06	8.92965e+06	8.79571e+06	6.87998e+06	8.81826e+06	1.21523e+07	1.26429e+07	9.05984e+06	7.49631e+06	7.49188e+06	1.47401e+07	6.522e+06	4.48571e+06	5.05453e+06	7.35031e+06	6.81139e+06	5.98093e+06	5.99277e+06	8.50886e+06	8.16549e+06	1.08564e+07	6.0341e+06	8.97898e+06	1.34482e+07	9.28158e+06	5.77353e+06	1.00727e+07	1.25383e+07	1.15548e+07	9.32987e+06
LPE 16:0	4.97156e+06	7.07074e+06	5.02248e+06	4.57485e+06	4.97789e+06	5.09387e+06	6.04113e+06	7.47676e+06	6.7403e+06	9.04005e+06	5.43977e+06	3.99763e+06	5.37517e+06	8.31691e+06	9.53343e+06	5.61494e+06	7.10944e+06	5.9347e+06	8.84216e+06	3.48868e+06	3.47563e+06	5.24987e+06	7.30981e+06	8.4577e+06	5.47786e+06	5.31978e+06	5.16851e+06	3.89401e+06	7.62938e+06	3.95962e+06	6.05019e+06	6.00515e+06	6.94919e+06	3.20943e+06	4.62998e+06	6.85332e+06	1.1869e+07	8.37876e+06	9.16467e+06	7.39967e+06	6.10749e+06	4.86736e+06	4.44885e+06	4.39759e+06	7.25017e+06	5.68883e+06	5.64208e+06	5.53627e+06	5.46702e+06
PE 18:0_20:5	2.22156e+07	2.37112e+07	2.77368e+07	3.12614e+07	1.49748e+07	2.27352e+07	2.93679e+07	2.48735e+07	2.06868e+07	1.77774e+07	5.95275e+06	1.47205e+07	1.45599e+07	4.55478e+07	1.76653e+07	1.11081e+07	6.22603e+06	1.73159e+07	1.62023e+07	1.29775e+07	8.71859e+06	3.26765e+07	1.19978e+07	1.8648e+07	2.45983e+07	1.79927e+07	1.88772e+07	3.68182e+07	3.25519e+07	2.21697e+07	1.54029e+07	2.57117e+07	1.61896e+07	5.393e+06	1.03987e+07	3.7187e+07	1.13339e+07	7.10198e+06	8.99665e+06	1.4422e+07	1.85471e+07	1.46914e+07	9.1599e+06	1.19629e+07	1.31632e+07	8.17359e+06	2.4174e+07	2.06842e+07	1.21548e+07
Prostaglandin K2	642663	2.73693e+06	5.79985e+06	3.15156e+06	601909	2.41305e+06	2.17294e+06	4.47788e+06	487832	2.87932e+06	4.20915e+06	828667	4.2756e+06	3.65649e+06	5.71584e+06	5.35474e+06	3.20418e+06	7.05432e+06	7.85046e+06	733559	1.56318e+06	602359	3.03759e+06	1.06504e+07	4.11134e+06	802557	2.83959e+06	3.13302e+06	5.00425e+06	805645	1.6194e+06	1.61899e+06	8.59822e+06	727910	5.86998e+06	4.01917e+06	4.89974e+06	4.26132e+06	3.00042e+06	5.72656e+06	2.36922e+06	1.41081e+06	1.79174e+06	712593	4.35122e+06	6.74669e+06	4.83134e+06	674156	4.15792e+06
11-keto Testosterone (CRM)	506035	266700	344982	599320	473896	485904	602567	450405	796407	402691	339235	474028	306167	483945	313636	276311	296605	648830	1.17711e+07	409872	500128	505739	430769	639568	835927	478083	495992	1.03886e+06	393693	1.03442e+06	626146	384157	407389	415459	398919	525649	446349	558917	488383	784325	331272	674970	523151	613863	613830	785035	665512	451008	540363
11(Z)-Eicosenoic acid	3.03494e+06	3.21013e+06	3.83523e+06	4.46405e+06	4.3785e+06	3.47507e+06	4.28767e+06	2.43458e+06	6.14489e+06	5.1317e+06	3.7376e+06	3.93723e+06	2.85667e+06	5.34857e+06	2.52709e+06	2.15754e+06	5.94862e+06	4.54613e+06	4.582e+06	3.88987e+06	1.14381e+06	4.08206e+06	2.88971e+06	2.95493e+06	4.2711e+06	5.04059e+06	5.05347e+06	2.0645e+06	3.08628e+06	5.80787e+06	5.77235e+06	2.95518e+06	5.99904e+06	1.74747e+06	1.93265e+06	2.21929e+06	2.27206e+06	3.11141e+06	7.32852e+06	4.36347e+06	4.72317e+06	6.43332e+06	2.92968e+06	2.99496e+06	4.21033e+06	2.59808e+06	5.15321e+06	6.32105e+06	4.07405e+06
LPC 22:3	2.65059e+06	6.28295e+06	1.95926e+06	3.77961e+06	2.54589e+06	3.41417e+06	9.33894e+06	6.20069e+06	1.47572e+06	2.77841e+06	2.8292e+06	3.00191e+06	4.0415e+06	3.43886e+06	7.5953e+06	6.21767e+06	3.95109e+06	5.16511e+06	4.51089e+06	3.30461e+06	2.22765e+06	1.99299e+06	7.83436e+06	2.47729e+06	5.77658e+06	2.01643e+06	3.69722e+06	4.12972e+06	5.71083e+06	1.48773e+06	9.0423e+06	3.06481e+06	3.91815e+06	2.5354e+06	3.07198e+06	2.20947e+06	7.39727e+06	8.43855e+06	5.16398e+06	6.19624e+06	5.36977e+06	3.22554e+06	2.28251e+06	2.41909e+06	7.2803e+06	3.11798e+06	6.15197e+06	2.68258e+06	1.82682e+06
Bz-RS-ISer(3-Ph)-Ome	331114	638262	1.97286e+06	735432	310296	288450	408854	788263	493119	390220	340261	406558	2.00364e+06	811145	2.84348e+06	1.46973e+06	1.33797e+06	772246	420425	279021	420491	351051	1.16014e+06	4.27772e+06	2.3022e+06	751919	256713	393584	1.125e+06	572680	284859	311233	596918	321938	2.53509e+06	1.09732e+06	1.75045e+06	3.92225e+06	340043	403170	372181	293736	371566	381835	2.19343e+06	4.86497e+06	3.71403e+06	308140	263493
Zeranol	879869	2.03404e+06	3.0119e+06	2.4905e+06	494622	5.40445e+06	3.8666e+06	4.99126e+06	353262	6.22174e+06	3.88766e+06	300130	4.60449e+06	3.56905e+06	2.27263e+06	3.46405e+06	3.24334e+06	5.4272e+06	4.09398e+06	1.95673e+06	3.65491e+06	729729	1.90726e+06	6.2567e+06	4.16234e+06	508037	4.22939e+06	4.04574e+06	3.84906e+06	376528	4.74952e+06	4.34568e+06	3.36511e+06	332767	4.50566e+06	4.6471e+06	1.83975e+06	3.82976e+06	4.01844e+06	5.6956e+06	2.26242e+06	2.57838e+06	3.93997e+06	742581	2.54468e+06	6.37064e+06	5.8169e+06	443167	4.52546e+06
11(E)-Eicosenoic Acid	2.2584e+06	2.59347e+06	2.93149e+06	2.2986e+06	1.57288e+06	4.00214e+06	4.3089e+06	2.9648e+06	2.74398e+06	5.52013e+06	3.06947e+06	6.88869e+06	2.30458e+06	4.19088e+06	3.8824e+06	2.16604e+06	3.54441e+06	4.94253e+06	5.57134e+06	5.24087e+06	2.19669e+06	3.47721e+06	2.37112e+06	4.87616e+06	3.1134e+06	3.50859e+06	4.44118e+06	5.77283e+06	4.38144e+06	1.25738e+07	4.46771e+06	3.01252e+06	3.93992e+06	2.51021e+06	2.76326e+06	2.14278e+06	6.64374e+06	3.77739e+06	8.94784e+06	7.68472e+06	4.90641e+06	4.47853e+06	4.69041e+06	3.444e+06	4.93511e+06	5.83356e+06	4.20186e+06	4.45898e+06	5.88724e+06
Deoxycorticosterone 21-glucoside	1.60411e+06	1.00961e+06	805759	1.84636e+06	1.79478e+06	755571	1.49934e+06	614580	2.40612e+06	739530	551308	1.36107e+06	783690	930298	407524	920628	514500	1.11692e+07	577799	631450	4.03317e+06	882057	1.64459e+06	2.04534e+06	2.43892e+06	1.07743e+06	935878	1.27203e+06	891157	1.74412e+06	1.09593e+06	829605	1.6691e+06	937858	638391	3.21351e+06	347009	2.28882e+06	1.28111e+06	5.61049e+06	1.35105e+06	1.48566e+06	1.8047e+06	1.47749e+06	635803	1.30875e+06	2.67572e+06	1.22733e+06	1.36986e+06
N1-[4-(cyanomethyl)phenyl]-4-chlorobenzamide	4.66966e+06	1.91257e+06	1.3644e+06	863741	4.48823e+06	4.21777e+06	1.85184e+06	3.23176e+06	1.31933e+07	2.09464e+06	2.06499e+06	6.61048e+06	1.52198e+06	1.54892e+06	3.1442e+06	984584	2.94009e+06	4.91184e+06	2.12517e+06	3.24422e+06	3.20462e+06	5.99819e+06	1.91478e+06	2.97097e+06	1.30097e+06	9.0292e+06	4.61011e+06	2.66629e+06	3.76635e+06	1.18251e+07	3.79795e+06	2.25428e+06	3.07906e+06	6.27793e+06	1.28514e+06	2.06052e+06	2.54442e+06	2.05361e+06	3.60385e+06	6.05664e+06	3.9543e+06	4.74533e+06	3.28222e+06	5.82705e+06	1.64611e+06	1.64092e+06	2.05303e+06	6.2753e+06	4.56689e+06
Cyclocytidine	7.40503e+06	1.00068e+07	9.77754e+06	6.86088e+06	7.03055e+06	1.16177e+07	9.43796e+06	1.00893e+07	1.57866e+07	1.03983e+07	6.46455e+06	8.14087e+06	9.24469e+06	1.25941e+07	1.06827e+07	8.24335e+06	1.29654e+07	1.05381e+07	9.84482e+06	7.77886e+06	7.8453e+06	9.51754e+06	1.07221e+07	1.14831e+07	8.70805e+06	9.28728e+06	1.23532e+07	1.02187e+07	1.40379e+07	1.12982e+07	1.27614e+07	6.8088e+06	7.93563e+06	7.50034e+06	1.038e+07	1.25141e+07	1.42575e+07	1.30984e+07	1.48024e+07	1.17359e+07	9.96691e+06	9.7141e+06	1.17508e+07	6.3585e+06	1.03992e+07	9.69043e+06	8.85425e+06	1.11576e+07	1.07898e+07
LPA 18:2	5.34437e+06	7.41807e+06	7.79837e+06	4.56982e+06	6.14164e+06	9.92625e+06	7.73286e+06	8.09529e+06	6.10365e+06	8.25085e+06	6.17812e+06	5.14668e+06	1.07219e+07	9.70249e+06	3.56162e+06	5.35469e+06	7.80366e+06	9.50269e+06	1.05104e+07	6.49057e+06	7.05183e+06	5.01342e+06	7.57891e+06	9.14674e+06	7.65535e+06	3.98746e+06	1.01444e+07	9.12733e+06	8.42022e+06	6.44924e+06	7.22562e+06	6.56739e+06	9.34178e+06	4.23519e+06	7.75283e+06	9.75497e+06	5.26723e+06	7.37257e+06	9.67385e+06	9.90948e+06	9.57834e+06	6.7684e+06	6.82514e+06	5.6681e+06	9.09187e+06	8.72563e+06	6.24288e+06	5.48627e+06	8.75623e+06
cholesteryl sulfate	9.95565e+06	1.10105e+07	3.3536e+07	1.73568e+07	2.99875e+07	1.21241e+07	8.3511e+06	1.28448e+07	1.11086e+07	1.24063e+07	4.32923e+06	6.91801e+06	1.23809e+07	1.71291e+07	5.27054e+06	6.30371e+06	7.61458e+06	7.5268e+06	1.10227e+07	6.80622e+06	1.23977e+07	1.02259e+07	6.57522e+06	1.18108e+07	8.17681e+06	1.159e+07	9.92575e+06	1.64551e+07	1.27495e+07	6.66595e+06	5.70866e+06	1.07961e+07	1.61092e+07	2.95218e+06	8.03302e+06	1.00576e+07	1.92062e+06	3.09639e+07	1.76032e+07	1.28335e+07	1.93793e+07	9.49095e+06	2.65298e+07	1.03791e+07	8.00646e+06	4.81006e+06	6.07239e+06	8.76529e+06	5.47369e+06
Vitamin B2	2.75219e+06	2.55982e+06	3.49297e+06	1.96401e+06	2.19943e+06	3.84723e+06	4.60105e+06	2.60316e+06	7.86652e+06	5.12346e+06	1.74626e+06	7.32829e+06	3.47104e+06	3.65142e+06	3.33879e+06	2.32582e+06	3.22845e+06	5.43245e+06	2.10652e+07	4.04363e+06	2.21169e+06	3.51035e+06	2.15411e+06	4.98871e+06	3.43341e+06	3.31725e+06	3.51942e+06	3.85286e+06	4.38916e+06	8.43251e+06	3.45023e+06	3.14062e+06	3.43149e+06	4.69009e+06	3.04489e+06	4.90949e+06	4.28154e+06	3.09903e+06	6.75113e+06	6.70653e+06	3.84683e+06	4.00148e+06	2.38249e+06	3.09039e+06	4.20599e+06	3.34874e+06	3.95414e+06	4.76537e+06	3.56447e+06
Bicyclo Prostaglandin E2	2.64296e+06	545919	801604	1.45451e+06	2.50659e+06	604272	950737	1.71619e+06	2.30475e+06	772523	2.03139e+06	1.87851e+06	430471	565560	631366	805314	1.17522e+06	2.66932e+06	1.26413e+06	1.69161e+06	1.5535e+06	1.47162e+06	1.61395e+06	483586	1.44609e+06	865926	2.96316e+06	603637	617682	4.42402e+06	2.69518e+06	4.11878e+06	843674	854573	922213	1.35515e+06	808058	2.42957e+06	696315	5.5513e+06	703135	4.63919e+06	1.91585e+06	2.55621e+06	1.71867e+06	1.17073e+06	3.1338e+06	1.01355e+06	1.55661e+06
Prostaglandin A1 ethyl ester	4.50084e+06	646785	1.52993e+06	853650	3.95068e+06	1.05663e+06	2.92219e+06	2.54757e+06	651962	1.02651e+07	4.44042e+06	2.73252e+06	1.07365e+06	611669	785339	2.47523e+06	3.59268e+06	3.17517e+06	2.47232e+06	914742	569711	8.23972e+06	1.20565e+06	4.21941e+06	3.65673e+06	3.1537e+06	9.0958e+06	8.24701e+06	5.09258e+06	2.0036e+06	617614	4.844e+06	3.72862e+06	3.41209e+06	1.6059e+06	3.35086e+06	7.11592e+06	3.63999e+06	1.22462e+07	4.55376e+06	2.07936e+06	610841	572945	5.24747e+06	1.94901e+06	6.26243e+06	1.84539e+06	2.57247e+06	2.20413e+06
Cholic acid	718643	765995	554819	1.28139e+06	614481	543888	1.45209e+06	1.18457e+06	1.28489e+06	562884	304471	668429	1.33907e+06	594886	598554	449251	512910	4.31051e+06	914119	481372	1.40825e+06	523091	1.30839e+06	746231	2.5523e+06	557795	513563	7.03435e+06	563375	872565	811994	466923	651038	506947	597129	1.64477e+06	540936	1.24897e+06	1.21468e+06	5.52703e+06	496867	1.46217e+06	1.18324e+06	1.15123e+06	1.16625e+06	752316	2.61898e+06	623039	640793
Tauroursodeoxycholic acid	2.90025e+06	1.0146e+06	1.69762e+06	2.10187e+06	2.40637e+06	2.85529e+06	1.77324e+06	2.11108e+06	1.03847e+06	1.89155e+06	370944	1.56769e+06	3.25627e+06	1.77644e+06	2.41886e+06	632048	2.01101e+06	1.81241e+06	1.37252e+06	1.37323e+06	1.50793e+06	2.59888e+06	2.34702e+06	1.68223e+06	4.98783e+06	2.09358e+06	4.39101e+06	1.65132e+07	3.24376e+06	1.92646e+06	2.77773e+06	1.97377e+06	2.39227e+06	2.18157e+06	2.04683e+06	1.50057e+06	1.93417e+06	3.25361e+06	3.78187e+06	5.10959e+06	3.46866e+06	6.00168e+06	5.3167e+06	3.59559e+06	2.8979e+06	1.8547e+06	4.69398e+06	1.59253e+06	6.11301e+06
LPI 18:2	2.63153e+06	2.74168e+06	5.85011e+06	2.5184e+06	2.8561e+06	4.8734e+06	3.08464e+06	3.4043e+06	3.23688e+06	3.42884e+06	4.4469e+06	3.31633e+06	3.94787e+06	2.36954e+07	3.12419e+06	2.38009e+06	3.09612e+06	5.44394e+06	2.17946e+07	2.51883e+06	3.19375e+06	3.10574e+06	3.19323e+06	5.8372e+06	3.3317e+06	2.99747e+06	5.47071e+06	3.04618e+06	5.82025e+06	3.15449e+06	2.99918e+06	3.56589e+06	3.00883e+06	2.96317e+06	4.5843e+06	1.097e+07	3.04215e+06	3.39523e+06	3.99731e+06	8.22518e+06	8.10612e+06	3.5714e+06	4.34302e+06	3.53184e+06	3.28653e+06	4.71088e+06	4.81911e+06	2.94781e+06	3.63068e+06
LNAPE 18:0/N-11:0	1.0582e+06	697499	4.0166e+06	994078	1.24051e+06	2.95017e+06	1.89313e+06	1.36691e+06	1.79298e+06	3.42654e+06	1.90156e+06	3.74433e+06	646705	2.02343e+06	964325	1.37931e+06	1.90192e+06	1.91401e+06	1.61227e+06	1.5119e+06	712591	2.29125e+06	1.08257e+06	2.5086e+06	1.41076e+06	1.5772e+06	3.21512e+06	2.67518e+06	1.95971e+06	4.78171e+06	2.49144e+06	2.17062e+06	1.4321e+06	2.45979e+06	987663	3.52238e+06	991083	2.15189e+06	3.73082e+06	2.42346e+06	3.07315e+06	2.55718e+06	2.14871e+06	1.68142e+06	1.9845e+06	2.94344e+06	1.89934e+06	1.94126e+06	5.29362e+06
LPE O-17:1	3.65941e+06	3.65243e+06	2.72669e+06	2.501e+06	3.0348e+06	2.81137e+06	4.02011e+06	3.4552e+06	1.94843e+06	3.76667e+06	2.87984e+06	3.17764e+06	2.19396e+06	2.8681e+06	5.86574e+06	3.5022e+06	3.31292e+06	2.97314e+06	3.37477e+06	2.9742e+06	724126	4.27227e+06	2.91179e+06	3.60304e+06	3.03746e+06	3.09933e+06	2.34644e+06	3.77557e+06	3.79355e+06	3.03599e+06	3.60969e+06	3.11216e+06	2.65515e+06	2.24096e+06	1.63354e+06	2.00678e+06	4.97159e+06	4.54877e+06	7.03603e+06	3.63886e+06	3.87987e+06	3.87575e+06	1.4521e+06	2.42566e+06	3.43907e+06	5.67934e+06	3.29505e+06	3.89068e+06	3.13753e+06
(±)9(10)-DiHOME	6.02646e+06	1.05406e+07	9.36361e+06	7.8379e+06	8.30664e+06	1.23004e+07	8.01336e+06	7.53642e+06	8.16449e+06	9.78971e+06	5.57626e+06	6.39725e+06	7.18372e+06	7.762e+06	8.02909e+06	6.82028e+06	9.45695e+06	9.53961e+06	6.73371e+07	6.42347e+06	7.42565e+06	7.80572e+06	8.74608e+06	1.27355e+07	9.43005e+06	1.07382e+07	8.79576e+06	9.53519e+06	1.0625e+07	8.62509e+06	1.02758e+07	6.44412e+06	9.02693e+06	5.89541e+06	6.28557e+06	1.09755e+07	6.98212e+06	9.73061e+06	1.13993e+07	1.07131e+07	9.20423e+06	8.93248e+06	8.19853e+06	7.31136e+06	9.21219e+06	8.25146e+06	9.44021e+06	8.85572e+06	9.13076e+06
Tretinoin	909320	1.60218e+06	1.52737e+06	1.0794e+06	1.41208e+06	4.0832e+06	1.52874e+06	1.64809e+06	987518	679624	1.21072e+06	3.35483e+06	898527	1.27452e+06	1.84462e+06	615399	1.64631e+06	1.229e+06	1.50871e+06	1.91059e+06	629087	2.10078e+06	1.70722e+06	2.37132e+06	1.26168e+06	1.92972e+06	2.37143e+06	1.41704e+06	3.32452e+06	1.43794e+06	1.52348e+06	1.8019e+06	918961	2.29427e+06	1.20326e+06	8.51387e+06	5.49418e+06	2.39687e+06	3.75905e+06	4.36914e+06	1.11534e+06	1.63206e+06	2.28711e+06	2.38153e+06	2.30068e+06	4.06964e+06	2.28696e+06	2.2084e+06	3.02489e+06
Thymidine	1.39632e+06	1.6962e+06	2.13102e+06	2.22586e+06	2.32747e+06	4.04436e+06	3.7454e+06	3.31653e+06	4.40993e+06	6.22005e+06	2.484e+06	4.23224e+06	1.41128e+06	3.87283e+06	4.39998e+06	3.26662e+06	2.23139e+06	4.5756e+06	6.1035e+06	3.45828e+06	917106	3.33019e+06	2.33238e+06	3.28644e+06	3.43985e+06	3.45914e+06	3.25456e+06	4.26306e+06	4.75228e+06	4.90085e+06	5.76267e+06	4.18924e+06	557177	1.0597e+06	2.08711e+06	2.95516e+06	4.30487e+06	6.42485e+06	3.32283e+06	5.64871e+06	3.91662e+06	5.32499e+06	2.18971e+06	2.94463e+06	2.99961e+06	2.72567e+06	4.48764e+06	4.92206e+06	4.93716e+06
PE O-24:5_18:3	1.46297e+07	1.06098e+07	8.9161e+06	1.36657e+07	1.4322e+07	1.3603e+07	1.40235e+07	1.37204e+07	1.43611e+07	1.31101e+07	7.47297e+06	1.20405e+07	8.83617e+06	1.26833e+07	1.6628e+07	1.30095e+07	4.36036e+06	1.37488e+07	1.29199e+07	1.57244e+07	6.54468e+06	1.97935e+07	9.03111e+06	7.80486e+06	1.37109e+07	1.93474e+07	1.4767e+07	1.38085e+07	1.8216e+07	1.07695e+07	1.41168e+07	9.88894e+06	1.09389e+07	1.00036e+07	1.30867e+07	1.17801e+07	1.56347e+07	7.22513e+06	5.42067e+06	1.39237e+07	1.21473e+07	1.54344e+07	1.93032e+07	8.60947e+06	1.07634e+07	4.94413e+06	1.57508e+07	2.28617e+07	1.43015e+07
LPI 16:0	2.57659e+06	2.69074e+06	3.35267e+06	2.38955e+06	2.40075e+06	3.45365e+06	2.99352e+06	2.75013e+06	3.49726e+06	3.22838e+06	2.09184e+06	3.00027e+06	2.82727e+06	3.10627e+06	3.1488e+06	2.30183e+06	3.12935e+06	2.67989e+06	3.85457e+07	2.86282e+06	2.75347e+06	3.35984e+06	2.78676e+06	3.05135e+06	2.79626e+06	2.8657e+06	2.90784e+06	2.83441e+06	2.71752e+06	3.83225e+06	3.0967e+06	2.69936e+06	2.58394e+06	3.03407e+06	2.60791e+06	3.42578e+06	3.25716e+06	3.26364e+06	3.67592e+06	2.92415e+06	2.93026e+06	3.27944e+06	2.69525e+06	2.79563e+06	3.1981e+06	2.95502e+06	2.88646e+06	2.88954e+06	4.03092e+06
10-Hydroxydecanoic acid	4.82584e+06	5.79127e+06	5.10069e+06	5.03923e+06	6.5493e+06	7.78265e+06	5.59558e+06	4.57964e+06	1.23795e+06	6.98419e+06	5.2638e+06	6.05108e+06	4.92587e+06	5.58794e+06	6.23746e+06	4.15174e+06	7.91423e+06	5.39538e+06	7.39592e+06	5.40716e+06	4.72866e+06	4.60813e+06	4.82045e+06	5.79075e+06	5.13678e+06	5.51108e+06	7.13578e+06	5.17773e+06	7.60976e+06	7.06945e+06	4.44567e+06	7.59131e+06	5.5985e+06	5.61344e+06	4.0742e+06	6.9294e+06	6.66608e+06	8.04441e+06	7.3873e+06	7.31395e+06	8.25847e+06	6.6414e+06	7.89423e+06	6.85845e+06	7.5928e+06	6.19036e+06	8.75316e+06	7.79368e+06	1.03519e+07
LPC 16:2	6.82689e+06	8.83951e+06	9.17081e+06	4.95076e+06	4.81908e+06	1.05115e+07	1.09637e+07	3.72654e+06	9.16669e+06	8.7714e+06	3.35173e+06	9.97189e+06	6.80744e+06	9.73814e+06	9.9898e+06	7.47989e+06	9.07668e+06	1.34233e+07	1.16752e+07	6.81414e+06	7.31147e+06	7.33269e+06	6.98883e+06	1.49658e+07	8.36085e+06	9.87499e+06	1.25996e+07	1.12847e+07	7.79207e+06	5.89572e+06	1.11308e+07	6.5251e+06	7.48219e+06	5.46801e+06	4.10955e+06	1.10166e+07	9.621e+06	9.25992e+06	1.0547e+07	2.97969e+06	8.96614e+06	1.01048e+07	7.038e+06	4.85871e+06	8.80701e+06	5.58402e+06	8.92008e+06	6.11171e+06	1.04397e+07
1-(4-fluorophenyl)-2-(4-methoxyphenyl)-4-(2-naphthyl)butane-1,4-dione	1.96686e+06	1.65408e+06	1.07874e+06	1.50616e+06	2.08278e+06	3.13342e+06	2.86835e+06	2.13228e+06	1.88864e+06	3.11284e+06	3.05421e+06	2.7385e+06	1.39748e+06	2.58523e+06	1.68856e+06	1.68025e+06	1.47894e+06	926208	808810	4.1525e+06	2.47976e+06	3.52452e+06	682618	812967	689250	1.83061e+06	2.65675e+06	5.07028e+06	728032	922130	1.80493e+06	1.54304e+06	1.71851e+06	724828	824616	1.38622e+06	675060	1.01093e+06	1.04183e+06	622451	1.03956e+06	706594	1.27277e+06	971599	563524	398988	542495	761230	1.08262e+06
TPP	3.66806e+06	973106	1.40125e+06	1.28411e+06	3.21632e+06	4.80647e+06	3.80216e+06	1.97234e+06	5.13652e+06	2.26224e+06	507075	2.18316e+06	1.8186e+06	691284	1.29007e+06	895060	597822	2.14813e+06	1.84832e+06	4.08189e+06	2.26129e+06	4.72926e+06	620115	1.48651e+06	3.84135e+06	3.78292e+06	1.68534e+06	1.07994e+06	1.71755e+06	2.51456e+06	1.03271e+06	886953	2.58635e+06	852389	1.02982e+06	1.67038e+06	4.58592e+06	3.26535e+06	2.26843e+06	938653	1.76632e+06	2.8954e+06	2.75479e+06	3.1839e+06	1.6615e+06	843487	1.61663e+06	2.35146e+06	2.7115e+06
LPC 17:2	4.68574e+06	5.19397e+06	5.39262e+06	3.43332e+06	5.57299e+06	4.88371e+06	2.76127e+06	4.12097e+06	5.59071e+06	3.22722e+06	2.89576e+06	4.40813e+06	5.14581e+06	5.50673e+06	2.18474e+06	2.96519e+06	4.65062e+06	7.02668e+06	3.40445e+06	2.81836e+06	4.4777e+06	3.98964e+06	5.26245e+06	6.06776e+06	3.87514e+06	6.44809e+06	6.6172e+06	5.24205e+06	4.06994e+06	4.01895e+06	3.70826e+06	2.66837e+06	4.92833e+06	2.6765e+06	4.90318e+06	3.24643e+06	1.98688e+06	4.2238e+06	5.60397e+06	6.56994e+06	4.74365e+06	4.35899e+06	5.13433e+06	4.05704e+06	5.54085e+06	4.21927e+06	5.15661e+06	5.13173e+06	6.13994e+06
LPC 15:1	3.61097e+06	4.70003e+06	3.75723e+06	4.74833e+06	4.94821e+06	4.24148e+06	2.92426e+06	2.56775e+06	9.2655e+06	3.32439e+06	1.28012e+06	3.38178e+06	2.53738e+06	8.78706e+06	1.46417e+06	2.70407e+06	2.81198e+06	3.20211e+06	2.52071e+06	1.75711e+06	2.77935e+06	3.52336e+06	3.3238e+06	5.71168e+06	4.17369e+06	3.78797e+06	3.64614e+06	800838	4.07946e+06	2.7964e+06	2.46377e+06	1.60968e+06	2.00941e+06	2.67468e+06	2.70339e+06	5.9454e+06	1.62632e+06	4.37747e+06	2.75058e+06	3.59188e+06	3.79555e+06	2.61445e+06	2.60649e+06	1.98278e+06	2.62182e+06	2.76615e+06	3.38377e+06	5.76013e+06	2.6688e+06
GM3 34:1;2O	5.089e+06	5.302e+06	5.87962e+06	4.87021e+06	5.4527e+06	6.0177e+06	5.96524e+06	5.24258e+06	6.14661e+06	5.42806e+06	5.52405e+06	6.41328e+06	6.13624e+06	6.07749e+06	6.04171e+06	4.60275e+06	5.98744e+06	6.86628e+06	6.15465e+06	4.87103e+06	6.17624e+06	6.00604e+06	1.52375e+07	6.52372e+06	5.68765e+06	5.79666e+06	1.37506e+07	1.33908e+07	1.42792e+07	4.35293e+07	2.0369e+07	2.51479e+07	6.86114e+06	2.63303e+07	7.03803e+06	1.58393e+07	6.73841e+06	9.81225e+06	7.7302e+06	6.1795e+06	6.80832e+06	6.79645e+06	6.03046e+06	6.83005e+06	6.17108e+06	6.95381e+06	6.33032e+06	5.70062e+06	6.34827e+06
cis-2-Decenoic acid	6.48603e+06	4.99593e+06	6.27458e+06	4.14467e+06	6.2275e+06	7.11562e+06	6.86999e+06	7.54169e+06	6.50392e+06	7.1649e+06	4.59274e+06	6.29185e+06	5.83533e+06	6.33957e+06	6.28675e+06	4.67077e+06	5.67825e+06	5.75445e+06	6.60107e+06	6.42066e+06	7.96213e+06	7.34182e+06	6.1682e+06	5.58243e+06	6.22245e+06	7.30552e+06	7.48622e+06	6.7345e+06	5.27177e+06	8.20548e+06	6.95203e+06	5.98676e+06	5.31635e+06	5.08342e+06	6.01905e+06	6.2318e+06	5.0234e+06	5.09109e+06	4.6877e+06	3.99636e+06	4.09444e+06	5.43395e+06	6.42264e+06	5.84328e+06	3.70928e+06	4.02102e+06	4.29315e+06	5.48789e+06	6.01106e+06
SM 8:0;2O/25:0	2.83603e+07	2.64405e+07	1.07738e+07	1.82828e+07	4.11477e+07	2.4656e+07	7.46903e+06	2.65339e+07	1.35592e+07	2.46037e+07	7.1821e+07	2.84602e+07	8.53428e+06	1.2101e+07	3.70559e+07	2.55961e+07	1.6441e+07	3.28188e+07	2.11107e+07	2.44876e+07	7.34538e+06	3.78379e+07	1.7591e+07	7.0676e+06	1.66072e+07	3.29745e+07	2.74524e+07	1.42637e+07	3.31355e+07	1.91366e+07	2.79884e+07	5.53578e+07	1.69098e+07	1.37471e+07	1.17199e+07	8.67772e+06	3.29706e+07	7.14139e+06	1.5049e+07	2.93943e+07	1.64716e+07	2.91468e+07	3.79132e+07	3.40994e+07	1.84248e+07	2.59877e+07	2.29548e+07	4.69332e+07	2.00731e+07
6β-Prostaglandin I1	1.19025e+06	4.21792e+06	3.30468e+06	1.90759e+06	1.8986e+06	2.89537e+06	3.40248e+06	3.42499e+06	4.19722e+06	4.14698e+06	1.59464e+06	1.43398e+06	1.79526e+06	2.83245e+06	2.78015e+06	2.44854e+06	1.45902e+06	2.95241e+06	3.77671e+06	1.68672e+06	2.13238e+06	1.02131e+06	4.34421e+06	6.30973e+06	3.21299e+06	2.78187e+06	3.18574e+06	1.23878e+06	4.26092e+06	2.05091e+06	2.79012e+06	2.63095e+06	2.44027e+06	930532	2.40657e+06	3.2389e+06	1.86052e+06	2.49594e+06	2.17795e+06	2.7528e+06	2.77403e+06	1.98566e+06	2.16914e+06	977016	5.07157e+06	3.54671e+06	2.77241e+06	1.90197e+06	2.85764e+06
12-epi Leukotriene B4	4.61799e+06	1.97173e+06	2.50453e+06	2.44937e+06	2.71908e+06	1.96797e+06	6.75409e+06	2.42945e+06	4.27396e+06	3.40595e+06	5.46008e+06	5.54349e+06	3.78041e+06	3.1774e+06	3.98383e+06	2.59701e+06	7.57967e+06	8.50644e+06	2.92931e+06	3.04835e+06	3.64307e+06	4.6262e+06	2.96973e+06	3.32675e+06	3.55884e+06	3.08386e+06	4.03531e+06	9.61017e+06	2.18123e+06	4.03081e+06	7.91716e+06	3.26441e+06	6.6157e+06	3.60597e+06	3.37723e+06	2.40908e+06	3.48376e+06	3.74913e+06	8.70374e+06	1.13563e+07	3.6022e+06	4.6375e+06	4.73815e+06	3.95512e+06	3.38856e+06	4.36447e+06	3.5053e+06	3.26865e+06	3.98718e+06
Lysopa 16:0	3.56234e+06	4.50149e+06	4.96151e+06	3.56763e+06	3.00141e+06	6.13803e+06	4.78746e+06	4.89986e+06	7.33548e+06	6.86123e+06	2.21242e+06	3.77911e+06	4.90372e+06	4.45655e+06	4.35716e+06	3.75668e+06	4.70782e+06	4.66473e+06	5.39627e+06	4.61841e+06	3.35125e+06	3.90871e+06	4.71326e+06	6.46085e+06	4.05087e+06	5.68795e+06	6.96611e+06	4.68531e+06	5.12148e+06	5.86115e+06	5.65759e+06	3.21787e+06	5.49492e+06	2.42073e+06	3.85468e+06	5.2123e+06	5.84e+06	5.77223e+06	7.03917e+06	7.16771e+06	4.77864e+06	5.48936e+06	3.77249e+06	3.07131e+06	6.74827e+06	4.7591e+06	4.54277e+06	4.90714e+06	6.26197e+06
Prostaglandin B2	1.68514e+06	1.75567e+06	2.42748e+06	6.19894e+06	1.82894e+06	1.99266e+06	1.97529e+06	3.07309e+06	2.07278e+06	1.79741e+06	1.8292e+06	2.12365e+06	2.03192e+06	2.01246e+06	2.37761e+06	2.37786e+06	2.12456e+06	1.82696e+06	2.25177e+06	1.61296e+06	2.04516e+06	1.9888e+06	2.04483e+06	9.60775e+06	9.36424e+06	1.91947e+06	1.90674e+06	1.95066e+06	1.84409e+06	2.02002e+06	1.92056e+06	2.28347e+06	1.92675e+06	1.89751e+06	1.90902e+06	1.99346e+06	1.94808e+06	2.17418e+06	2.55973e+06	2.04624e+06	2.25446e+06	2.25054e+06	1.99689e+06	2.26166e+06	5.19256e+06	4.72761e+06	9.60486e+06	1.88767e+06	2.10213e+06
LNAPE 20:4/N-16:0	9.18637e+06	3.92487e+06	5.68254e+06	4.38493e+06	4.41274e+06	3.99238e+06	5.62048e+06	5.96779e+06	7.58892e+06	3.36324e+06	3.45117e+06	5.63115e+06	2.09732e+06	4.98112e+06	5.17916e+06	1.61521e+06	1.10531e+07	8.45058e+06	6.8414e+06	6.64096e+06	3.66324e+06	2.86538e+06	1.87794e+06	5.0627e+06	4.68118e+06	4.45586e+06	2.86214e+06	5.68303e+06	4.39508e+06	6.7339e+06	1.88019e+06	2.75087e+06	1.28505e+06	977453	804791	2.44007e+06	839919	800067	2.29685e+06	1.85535e+06	3.81536e+06	2.82674e+06	1.32309e+06	2.19092e+06	677316	1.50045e+06	3.53281e+06	1.20629e+06	1.78712e+06
N-Acetyl-D-tryptophan	1.25349e+06	2.98706e+06	2.47476e+06	1.45267e+06	1.0117e+06	2.18292e+06	3.19617e+06	4.13581e+06	1.36284e+06	1.55547e+06	1.46812e+06	1.33143e+06	1.53703e+06	5.41797e+06	1.43776e+06	3.13774e+06	1.51165e+06	1.30986e+06	3.21781e+06	1.50699e+06	1.43054e+06	1.21907e+06	3.28777e+06	4.36331e+06	1.71572e+06	1.51116e+06	1.80207e+06	1.5574e+06	3.30004e+06	1.48855e+06	2.52045e+06	1.31163e+06	1.25959e+06	1.47718e+06	1.46083e+06	4.39595e+06	1.54097e+06	4.58178e+06	3.91745e+06	1.29932e+06	2.39518e+06	1.44397e+06	1.70629e+06	1.62188e+06	2.45263e+06	5.4918e+06	1.94969e+06	1.59307e+06	2.34952e+06
Resveratrol	530393	617317	594285	526534	551714	622033	533221	508619	748534	609485	396926	687060	519604	825961	683967	646561	645824	630952	645843	563630	646912	647260	599419	773174	671730	721152	669769	751340	586437	813414	746910	535159	584859	662850	490481	810244	740686	749277	805187	1.14758e+06	596528	752638	783209	670477	639459	736494	672653	656069	782834
PE O-19:1_20:4	1.94433e+07	1.77388e+07	7.60155e+06	1.48363e+07	7.24579e+06	1.52523e+07	7.10303e+06	1.11103e+07	1.67987e+07	1.31735e+07	5.98459e+06	9.52257e+06	1.20565e+07	1.16618e+07	2.06489e+07	1.91773e+07	1.09675e+07	1.97453e+07	1.67987e+07	2.02704e+07	7.26731e+06	2.82358e+07	1.08018e+07	8.32077e+06	1.32463e+07	1.77387e+07	1.7506e+07	1.09327e+07	2.98065e+07	2.20449e+07	1.90571e+07	6.7341e+06	1.1987e+07	1.12188e+07	1.22114e+07	9.49899e+06	1.54334e+07	7.54595e+06	1.04891e+07	2.08519e+07	1.85571e+07	2.72397e+07	2.7262e+07	6.80067e+06	1.66583e+07	6.71855e+06	1.97396e+07	3.19696e+07	2.0026e+07
N-Acetylsphingosine	1.6282e+06	2.65176e+06	908962	739011	1.12677e+06	1.41432e+06	1.58718e+06	2.2126e+06	1.04921e+06	2.16975e+06	1.08276e+06	2.28462e+06	2.28923e+06	1.98137e+06	1.60926e+06	1.36671e+06	2.38024e+06	1.48919e+06	2.85988e+06	1.84601e+06	2.0631e+06	1.3769e+06	2.80886e+06	2.06986e+06	1.61093e+06	2.24946e+06	2.21024e+06	2.56429e+06	2.24093e+06	3.11638e+06	2.64601e+06	1.66409e+06	1.93539e+06	1.25588e+06	3.30116e+06	465977	2.14175e+06	1.748e+06	2.88645e+06	1.81851e+06	2.28331e+06	3.00187e+06	3.89323e+06	1.52328e+06	2.44932e+06	2.25332e+06	2.00067e+06	1.61483e+06	2.6139e+06
Phenobarbital-d5	3.24928e+06	1.97162e+06	2.10711e+06	2.14278e+06	1.95827e+06	5.92503e+06	3.8083e+06	2.51034e+06	1.98595e+06	3.23955e+06	3.08618e+06	3.20883e+06	1.83496e+06	2.80842e+06	2.81655e+06	1.70543e+06	2.25602e+06	2.05504e+06	2.63531e+06	3.36956e+06	2.65597e+06	2.83099e+06	1.8789e+06	2.18849e+06	2.90127e+06	2.43975e+06	5.78417e+06	3.42484e+06	2.6809e+06	2.67088e+06	4.42665e+06	2.323e+06	2.51866e+06	3.73749e+06	2.12473e+06	4.68678e+06	4.82614e+06	2.46167e+06	3.73786e+06	2.34874e+06	1.89061e+06	3.93236e+06	4.45415e+06	3.45268e+06	2.28538e+06	2.86951e+06	2.47845e+06	3.72017e+06	5.00054e+06
15(R),19(R)-Hydroxy prostaglandin F1α	714498	906577	1.04712e+06	1.94848e+06	877782	788595	1.22053e+06	1.3215e+06	1.17176e+06	836615	679693	1.04646e+06	1.02574e+06	634835	745654	638232	1.05342e+06	2.61393e+06	9.0235e+06	990649	963819	807163	1.61029e+06	759647	3.12849e+06	875940	786431	2.45881e+06	1.20391e+06	1.13933e+06	845947	764393	829156	640194	910102	1.15288e+06	627211	1.29303e+06	836208	2.73038e+06	974516	934055	851244	890787	1.49241e+06	930202	3.40669e+06	949651	1.46896e+06
N-Acetyl-L-carnosine	927179	844493	1.25283e+06	342110	443705	479979	424501	2.61174e+06	1.03558e+06	833998	348096	1.95327e+06	735612	872795	1.77731e+06	1.44746e+06	1.51861e+06	1.64268e+06	516303	1.28119e+06	427052	529038	924952	2.6172e+06	4.1086e+06	549686	3.4282e+06	427741	3.17808e+06	5.45833e+06	1.59365e+06	2.4284e+06	2.41154e+06	2.06885e+06	518245	5.10399e+06	2.60429e+06	670426	1.51364e+06	1.18668e+06	2.13004e+06	1.75072e+06	1.25921e+06	1.68704e+06	2.29216e+06	4.31889e+06	1.43206e+06	545778	576799
Pentadecanoic Acid	2.86658e+06	8.94815e+06	5.7592e+06	3.65563e+06	8.44887e+06	4.12477e+06	3.33298e+06	4.54329e+06	2.98962e+06	5.73667e+06	3.08829e+06	2.10441e+06	2.78313e+06	5.79665e+06	4.89499e+06	3.82695e+06	5.58264e+06	5.14391e+06	5.81124e+06	1.60206e+06	2.98915e+06	4.74086e+06	5.08704e+06	6.71767e+06	4.58982e+06	6.96644e+06	7.1795e+06	5.34191e+06	5.26328e+06	3.61993e+06	4.47458e+06	6.13908e+06	5.15014e+06	4.31533e+06	3.82963e+06	8.10054e+06	3.06716e+06	5.71701e+06	8.03355e+06	5.38301e+06	7.93836e+06	5.9034e+06	4.3401e+06	3.48328e+06	5.42103e+06	6.6457e+06	7.32007e+06	6.17106e+06	6.35327e+06
N-(6-chloro-1,3-benzothiazol-2-yl)-4-(trifluoromethyl)benzamide	1.11384e+06	3.2242e+06	3.15112e+06	832529	809412	1.3779e+06	2.58558e+06	3.0622e+06	1.05068e+06	3.67439e+06	763475	897178	1.2501e+06	909578	1.02482e+06	956134	923002	1.70469e+06	5.92946e+06	911551	1.22274e+06	956521	1.52623e+06	9.2284e+06	893313	943917	937199	1.54593e+06	7.21031e+06	999207	4.58512e+06	4.15938e+06	1.9665e+06	1.05733e+06	1.07756e+06	1.44551e+06	944712	1.57574e+06	8.82018e+06	832846	3.98267e+06	925854	1.05131e+06	876403	2.10731e+06	1.75129e+06	981511	854947	1.05296e+06
PE O-24:5_14:0	9.77899e+06	8.73318e+06	1.07823e+07	8.20655e+06	1.02787e+07	1.15601e+07	9.41247e+06	8.00957e+06	7.71469e+06	1.5922e+07	6.49191e+06	5.98295e+06	1.05521e+07	1.03773e+07	6.81352e+06	1.8887e+07	8.47288e+06	1.92864e+07	1.1199e+07	1.62308e+07	9.05112e+06	8.55545e+06	8.99582e+06	1.06643e+07	8.36573e+06	9.665e+06	1.17578e+07	9.16311e+06	8.18205e+06	7.75217e+06	1.196e+07	8.40605e+06	8.37119e+06	6.45763e+06	9.41891e+06	1.08531e+07	6.16601e+06	9.92209e+06	1.10708e+07	1.01073e+07	1.02048e+07	8.95384e+06	1.08669e+07	7.37527e+06	9.56705e+06	8.4852e+06	9.00218e+06	7.47074e+06	1.07328e+07
Citrulline	1.9989e+06	1.89103e+06	1.82229e+06	1.8203e+06	1.47561e+06	2.55e+06	2.43047e+06	1.66603e+06	2.40018e+06	1.68651e+06	1.64341e+06	2.62675e+06	2.60134e+06	1.769e+06	2.81336e+06	1.7863e+06	2.35767e+06	4.37426e+06	1.93351e+06	2.17816e+06	2.08014e+06	1.93675e+06	2.02497e+06	1.65421e+06	2.26556e+06	1.74451e+06	2.17774e+06	1.89603e+06	1.84295e+06	2.66477e+06	1.91418e+06	1.69139e+06	2.12729e+06	2.18971e+06	1.83646e+06	2.04052e+06	2.7407e+06	3.05684e+06	3.34877e+06	1.56799e+06	1.69703e+06	1.86165e+06	1.49876e+06	2.12639e+06	3.1495e+06	1.94921e+06	2.5547e+06	1.73257e+06	3.21301e+06
Sebacic acid	3.65662e+06	4.53241e+06	8.7231e+06	4.11009e+06	3.98964e+06	4.67496e+06	3.46097e+06	7.06276e+06	4.65739e+06	3.85173e+06	2.68747e+06	6.37972e+06	4.4295e+06	4.43944e+06	5.25671e+06	3.59221e+06	4.90052e+06	5.47859e+06	8.34191e+06	5.96279e+06	6.73581e+06	7.80117e+06	1.18078e+07	6.50998e+06	8.76909e+06	7.54306e+06	6.15744e+06	5.45139e+06	7.91953e+06	7.69821e+06	4.72181e+06	4.04885e+06	3.29316e+06	4.40848e+06	1.42591e+07	6.20046e+06	5.23284e+06	5.65766e+06	6.38672e+06	7.21259e+06	4.99778e+06	6.06547e+06	9.20609e+06	6.28287e+06	9.34511e+06	9.13268e+06	9.64917e+06	1.70058e+07	7.01787e+06
Docosatrienoic Acid	511071	499879	517988	892123	423816	607275	2.65811e+06	497079	567165	1.30618e+06	727685	1.7068e+06	519063	765332	2.35442e+06	721393	984986	1.54458e+06	979745	1.20087e+06	528507	973287	525297	1.74065e+06	1.33644e+06	517748	1.01399e+06	975146	1.58506e+06	1.76942e+06	3.2525e+06	603587	888364	823078	459617	525633	6.72972e+06	2.426e+06	3.49741e+06	2.6845e+06	1.69901e+06	960017	956379	1.08415e+06	1.01494e+06	770718	1.80774e+06	523570	981462
2-Methylbutyroylcarnitine	386486	3.10658e+06	925584	1.06632e+06	353770	404479	526370	1.00475e+06	508543	977886	252474	464508	1.22868e+06	1.41717e+06	521184	420426	1.21768e+06	782023	1.71009e+06	407161	1.05687e+06	509650	4.25084e+06	525092	495130	484015	540170	454016	1.98163e+06	641271	586647	654080	437268	430642	2.08755e+06	2.58331e+06	539487	556342	1.32376e+06	625793	2.40365e+06	1.50871e+06	2.48924e+06	534593	5.24339e+06	843512	2.27724e+06	511061	831005
18-β-Glycyrrhetinic acid	636139	1.34945e+06	2.21509e+06	4.45433e+06	565532	2.19065e+06	2.42073e+06	1.72865e+06	737225	3.48159e+06	1.44339e+06	680885	1.32106e+06	993160	711915	3.14806e+06	1.76144e+06	6.73758e+06	4.53513e+06	637389	2.10346e+06	765324	1.82523e+06	4.81998e+06	7.39858e+06	696707	2.62655e+06	2.35936e+06	2.26635e+06	702635	3.2813e+06	2.55956e+06	914684	629494	2.23731e+06	1.72005e+06	714733	3.27933e+06	1.00972e+06	6.21064e+06	2.48877e+06	1.41232e+06	3.91646e+06	605537	4.60315e+06	3.40599e+06	3.30166e+06	637659	2.37976e+06
LNAPE 18:3/N-18:0	1.6128e+07	1.37129e+07	1.63485e+07	1.73744e+07	1.43592e+07	1.73899e+07	2.12894e+07	1.66195e+07	1.74174e+07	1.66115e+07	8.64546e+06	1.45812e+07	1.2421e+07	1.38725e+07	2.37539e+07	1.60112e+07	7.22994e+06	2.86356e+07	1.73195e+07	1.73692e+07	1.54434e+07	2.12803e+07	2.74017e+07	1.16855e+07	2.18212e+07	2.42532e+07	1.74378e+07	2.97378e+07	2.2591e+07	2.01517e+07	1.95051e+07	1.10336e+07	1.42511e+07	1.17166e+07	1.53753e+07	1.66116e+07	1.94731e+07	2.15273e+07	1.27149e+07	2.99666e+07	1.64502e+07	2.11791e+07	2.14918e+07	1.72002e+07	2.86134e+07	1.00069e+07	2.54597e+07	2.64213e+07	1.58823e+07
17(S)-HpDHA	5.12738e+06	5.93298e+06	7.71941e+06	8.20382e+06	4.32388e+06	5.02305e+06	1.00524e+07	7.22253e+06	8.22413e+06	5.79243e+06	2.89997e+06	5.58044e+06	5.86492e+06	4.20897e+06	1.99312e+06	3.8455e+06	3.41382e+06	1.35211e+07	8.17791e+06	4.61703e+06	7.29204e+06	4.01426e+06	1.29385e+07	1.60183e+07	1.03035e+07	3.98805e+06	6.47012e+06	1.40416e+07	5.53052e+06	9.51521e+06	7.64856e+06	3.99642e+06	6.72908e+06	3.59843e+06	5.72926e+06	7.84366e+06	3.843e+06	1.01647e+07	6.0037e+06	1.41496e+07	5.33331e+06	1.00003e+07	7.30706e+06	8.12158e+06	1.35106e+07	6.96838e+06	1.20215e+07	4.39915e+06	7.4993e+06
19(R)-hydroxy Prostaglandin A2	2.10545e+06	2.41027e+06	3.4476e+06	3.66394e+06	1.90804e+06	1.51968e+06	4.48954e+06	3.22569e+06	3.67302e+06	2.06826e+06	965958	2.49231e+06	2.61936e+06	1.63263e+06	748346	2.12086e+06	1.52466e+06	6.03872e+06	1.541e+07	1.88074e+06	3.20628e+06	1.78215e+06	5.77853e+06	3.81163e+06	4.60168e+06	1.51265e+06	2.87662e+06	6.27116e+06	2.43821e+06	4.24963e+06	3.41596e+06	1.30134e+06	3.00531e+06	1.19632e+06	2.55877e+06	3.31527e+06	564864	4.53748e+06	2.68134e+06	6.31941e+06	2.15654e+06	4.46629e+06	3.26344e+06	3.62721e+06	6.03404e+06	7.60268e+06	5.36899e+06	1.79081e+06	3.34929e+06
JWH 250 N-pentanoic acid metabolite	577435	622155	1.11992e+06	434078	573905	539174	542025	448944	2.49896e+06	587018	502870	4.74133e+06	702845	945656	825465	777833	1.01453e+06	617314	787375	860027	883262	675013	449136	1.14818e+06	787969	827440	874836	2.16238e+06	666739	5.59851e+06	794078	716961	965782	770066	470849	966123	842903	890508	1.32822e+06	880135	849063	834500	771906	675777	843044	3.27055e+06	812792	753677	929377
Myristic acid	1.0367e+06	1.04167e+06	1.24249e+06	823782	1.14055e+06	1.27613e+06	1.0807e+06	1.12635e+06	1.17583e+06	1.03545e+06	1.20082e+06	1.10733e+06	1.01546e+06	1.07195e+06	1.07793e+06	815794	1.13344e+06	957782	1.27456e+06	902037	954014	1.11128e+06	1.02121e+06	1.1425e+06	897682	1.0864e+06	1.12185e+06	912400	967442	1.31101e+06	1.00583e+06	933611	852591	989521	906838	1.11889e+06	1.16118e+06	1.17249e+06	1.28368e+06	924061	990153	1.02562e+06	950263	1.00365e+06	1.05124e+06	1.08106e+06	1.01965e+06	1.00932e+06	1.23795e+06
PI 18:0_18:1	415096	1.23066e+06	1.5581e+06	2.84714e+06	897866	3.21364e+06	2.45356e+06	1.06886e+06	693271	1.38359e+06	1.02725e+06	2.92303e+06	2.17191e+06	2.83877e+06	1.85506e+06	1.76523e+06	513885	1.01638e+06	745223	398184	502823	1.17666e+06	463264	619368	471870	461483	609725	470624	507493	440226	515046	420624	503825	335047	512136	610680	343748	588769	580705	502468	1.65238e+06	505626	951335	398143	492762	2.45282e+06	3.79471e+06	2.85873e+06	1.02997e+06
LNAPE 18:2/N-24:7	1.42853e+06	1.54234e+06	1.71209e+06	1.23154e+06	4.14607e+06	2.03529e+06	1.5793e+06	7.01927e+06	1.82817e+06	1.49361e+06	1.63413e+07	1.66235e+06	1.7875e+06	1.7961e+06	1.56114e+06	1.17695e+06	1.59773e+06	1.6289e+06	1.96137e+06	1.40281e+06	1.50854e+06	1.53188e+06	1.6636e+06	1.79954e+06	1.3311e+06	1.497e+06	1.83974e+06	1.54333e+06	1.55398e+06	1.80651e+06	1.6733e+06	1.28647e+06	1.38921e+06	1.36351e+06	1.45622e+06	1.73946e+06	1.60005e+06	1.73801e+06	1.88566e+06	1.60006e+06	1.67885e+06	1.52519e+06	1.44186e+06	1.49627e+06	1.56289e+06	1.58317e+06	1.44551e+06	1.40275e+06	1.84668e+06
LNAPE 18:2/N-24:5	539802	548572	518320	465259	496720	587547	577124	750926	594066	554644	351803	734022	451411	537185	533247	485659	482246	4.24881e+06	596548	482951	536361	580683	493237	517358	440657	609324	503145	475786	502701	520083	512643	426264	413050	421910	538652	488413	607169	541349	522051	482238	451186	539061	423135	458916	446351	421988	534295	484040	508147
beta-Estradiol 17-Acetate	462538	2.00495e+06	444131	398665	425623	503449	494518	433953	509035	475256	301448	422219	386799	460296	456921	416145	413220	457377	511162	413825	459590	497568	422638	443306	377584	522109	431128	407685	430747	445642	439267	365251	353929	361520	394602	3.68593e+06	421471	463864	447328	413214	386606	461903	362571	393230	382463	361587	405409	414758	435414
D-Raffinose	3.33731e+06	2.6687e+06	1.89469e+06	1.16943e+06	1.6599e+06	4.90347e+06	3.18639e+06	2.88411e+06	3.33939e+06	4.9081e+06	2.4995e+06	1.97895e+06	2.13483e+06	3.11496e+06	3.64609e+06	2.0858e+06	1.14311e+06	1.72034e+06	1.57007e+06	2.07588e+06	2.47675e+06	3.20326e+06	2.52121e+06	2.17497e+06	1.84795e+06	1.86934e+06	3.66117e+06	1.97883e+06	2.37505e+06	2.18579e+06	2.77428e+06	1.83059e+06	2.08053e+06	3.23275e+06	1.7001e+06	3.40325e+06	2.53811e+06	2.85301e+06	1.81129e+06	1.88542e+06	1.81796e+06	1.4788e+06	2.45829e+06	2.03558e+06	1.97593e+06	1.86458e+06	2.113e+06	2.65727e+06	1.68666e+06
Chenodeoxycholic acid-3-beta-D-glucuronide	1.58388e+06	1.83273e+06	2.38457e+06	2.18281e+06	1.33567e+06	1.55165e+06	3.10525e+06	2.07621e+06	2.25535e+06	1.78932e+06	895820	1.72383e+06	1.78821e+06	1.30018e+06	4.9342e+06	1.12549e+06	1.01762e+06	3.31172e+06	2.42419e+06	1.42623e+06	2.25256e+06	1.24003e+06	3.12893e+06	1.70444e+06	2.79091e+06	1.23193e+06	1.99866e+06	4.72796e+06	1.63222e+06	2.75216e+06	2.36269e+06	1.23452e+06	2.03647e+06	1.11158e+06	1.7698e+06	2.42295e+06	2.60961e+06	3.13994e+06	1.73068e+06	3.46718e+06	1.64749e+06	3.07665e+06	2.16173e+06	2.12187e+06	2.97752e+06	1.45959e+06	3.32954e+06	1.35892e+06	2.31658e+06
LPC 18:0	8.33214e+08	1.42242e+09	1.06508e+09	6.80452e+08	1.17357e+09	1.90457e+09	9.74763e+08	1.16868e+09	1.86696e+09	1.56889e+09	1.09773e+09	9.46181e+08	1.36529e+09	1.16085e+09	9.10796e+08	1.00758e+09	1.03292e+09	1.02856e+09	1.09551e+09	7.59155e+08	7.70828e+08	1.11124e+09	1.40772e+09	1.54019e+09	8.3994e+08	1.07546e+09	1.76897e+09	1.10807e+09	1.18994e+09	1.14465e+09	1.41111e+09	7.11932e+08	1.22933e+09	7.48332e+08	1.09212e+09	7.97988e+08	2.05881e+09	1.82296e+09	1.51023e+09	9.34451e+08	1.10962e+09	8.4846e+08	1.45343e+09	8.0298e+08	1.87085e+09	9.87619e+08	9.06766e+08	1.21293e+09	1.74756e+09
3-Oxo-7alpha,12alpha-hydroxy-5beta-cholanoic acid	1.0247e+09	5.53527e+08	2.44692e+08	1.81353e+09	2.33754e+08	2.34796e+08	1.5783e+09	1.01263e+09	2.35854e+09	1.82731e+08	1.81292e+08	1.37195e+09	5.22511e+08	2.36369e+08	9.24711e+06	4.58754e+08	2.433e+08	4.0746e+09	1.96899e+08	4.04935e+08	8.47574e+08	2.23739e+08	1.13981e+09	8.32993e+08	3.2933e+09	1.34727e+08	3.32659e+08	3.76782e+09	2.52465e+08	3.21432e+09	1.25334e+09	1.10689e+08	3.11501e+08	3.20791e+08	3.68765e+08	4.96317e+08	1.33047e+07	1.36452e+09	7.90325e+08	3.93145e+09	1.41751e+08	1.43253e+09	5.60147e+08	8.8387e+08	9.611e+08	5.93462e+08	2.28701e+09	1.73117e+08	7.59581e+08
N-Isovalerylglycine	1.74504e+08	6.21088e+08	4.76273e+08	2.07117e+08	8.19765e+07	9.31558e+08	4.3779e+08	7.34096e+08	1.96198e+08	3.57022e+08	1.65523e+08	1.99446e+08	3.11012e+08	5.32718e+08	4.44429e+08	3.22331e+08	4.86086e+08	2.17914e+08	4.71976e+08	4.33029e+08	3.04342e+08	1.65163e+08	1.04573e+09	5.01273e+08	1.66106e+08	1.30759e+08	7.80259e+08	5.71068e+08	8.34771e+08	1.65234e+08	5.18468e+08	2.87186e+08	1.53567e+08	2.20367e+08	3.99945e+08	4.88807e+08	6.01756e+08	4.70729e+08	4.85638e+08	2.01225e+08	4.93476e+08	3.59385e+08	4.72862e+08	1.60896e+08	1.11188e+09	4.9846e+08	3.12775e+08	9.9098e+07	1.13385e+09
LPC 20:3	2.80729e+08	3.52643e+08	3.64769e+08	1.91198e+08	1.97085e+08	4.0595e+08	3.45889e+08	2.72479e+08	2.81952e+08	2.83203e+08	1.57911e+08	2.73913e+08	4.51144e+08	4.2517e+08	2.52068e+08	1.83575e+08	3.33711e+08	3.59253e+08	4.32831e+08	1.62632e+08	2.08228e+08	3.19503e+08	3.49662e+08	3.40643e+08	2.22621e+08	2.17972e+08	4.39135e+08	4.54511e+08	2.81209e+08	3.45215e+08	3.53082e+08	2.1854e+08	2.75833e+08	1.8166e+08	3.48439e+08	3.2865e+08	2.21017e+08	2.67068e+08	4.18992e+08	3.88034e+08	4.55603e+08	2.33713e+08	2.20117e+08	2.30437e+08	3.7604e+08	2.73815e+08	2.57977e+08	2.44815e+08	3.89319e+08
7-Ketolithocholic acid	6.51811e+06	2.33773e+06	430304	1.31113e+07	349878	1.34886e+06	9.33893e+06	6.09463e+06	7.79167e+06	413619	934118	2.85964e+06	2.51443e+06	493855	394952	1.64308e+06	939375	2.82829e+07	518589	1.36224e+06	2.00681e+06	889902	9.89343e+06	2.19128e+06	3.57476e+07	422156	2.00685e+06	6.54375e+07	519328	1.1138e+07	7.45039e+06	329020	688328	890102	1.44932e+06	1.31946e+06	366092	2.74041e+06	3.75102e+06	3.06176e+07	357479	1.00036e+07	1.74271e+06	4.26495e+06	1.07745e+07	3.14165e+06	2.68683e+07	337872	4.82385e+06
Ethyl chrysanthemumate	5.62995e+07	5.28802e+07	2.67346e+07	1.57771e+08	1.31363e+07	3.29477e+07	1.21647e+08	6.66075e+07	5.76531e+07	3.72028e+07	1.16624e+07	2.56673e+07	3.93483e+07	1.78442e+07	8.57954e+06	1.65191e+07	1.6906e+07	1.67563e+08	3.32863e+07	4.3055e+07	2.67177e+07	1.79235e+07	1.27681e+08	2.04609e+07	2.21108e+08	1.08481e+07	5.34588e+07	4.75633e+08	2.10345e+07	7.12365e+07	8.14427e+07	1.26903e+07	3.11863e+07	1.85208e+07	3.54413e+07	4.5035e+07	7.06309e+06	5.51646e+07	3.6606e+07	2.52006e+08	1.41057e+07	1.60079e+08	3.49896e+07	7.8054e+07	2.16482e+08	3.85734e+07	2.51615e+08	1.61988e+07	8.21827e+07
(R)-3-Hydroxy myristic acid	980376	1.6756e+06	1.97252e+06	1.60281e+06	800563	1.63638e+06	1.92734e+06	1.5198e+06	566362	2.76707e+06	1.36354e+06	1.12451e+06	1.42563e+06	3.10002e+06	1.40552e+06	895322	3.10873e+06	2.32852e+06	3.58385e+06	884140	1.5186e+06	488747	1.53081e+06	3.29708e+06	2.72174e+06	2.33454e+06	2.58631e+06	2.55196e+06	2.00975e+06	1.86865e+06	3.90954e+06	2.97166e+06	2.56465e+06	1.1035e+06	1.56133e+06	2.95199e+06	1.07843e+06	2.52012e+06	4.13403e+06	2.77032e+06	4.08625e+06	3.97853e+06	2.46457e+06	1.39903e+06	2.84455e+06	2.08687e+06	4.38237e+06	2.07164e+06	2.81404e+06
Azelaic acid	2.36752e+08	1.8617e+08	1.77637e+08	1.28771e+08	1.64341e+08	1.64801e+08	1.09316e+08	2.62024e+08	1.81853e+08	1.57953e+08	7.94151e+07	1.74658e+08	1.69232e+08	2.75592e+08	2.01381e+08	2.33483e+08	1.94287e+08	1.5846e+08	6.92089e+08	1.14925e+08	2.13555e+08	2.63316e+08	1.61492e+08	2.44445e+08	2.45071e+08	2.95691e+08	2.64578e+08	1.69333e+08	2.82122e+08	2.40819e+08	2.17535e+08	1.53588e+08	1.87439e+08	2.8578e+08	1.80604e+08	3.58019e+08	1.92351e+08	3.03781e+08	2.22139e+08	2.69144e+08	2.69588e+08	3.56279e+08	4.60461e+08	3.2322e+08	2.27185e+08	3.87403e+08	3.19944e+08	3.59111e+08	3.33224e+08
LPC 18:3	3.06003e+08	3.37978e+08	3.51778e+08	2.17892e+08	4.0934e+08	3.91928e+08	2.62154e+08	2.75209e+08	4.7139e+08	2.77753e+08	2.16522e+08	3.27062e+08	3.99105e+08	4.11854e+08	1.44755e+08	2.11533e+08	3.15041e+08	4.14574e+08	3.59839e+08	1.94705e+08	3.16652e+08	3.64254e+08	3.53549e+08	4.3628e+08	2.83402e+08	3.91716e+08	4.66557e+08	3.17185e+08	2.89142e+08	3.79785e+08	2.7469e+08	2.34731e+08	3.03784e+08	2.21281e+08	3.39374e+08	3.42371e+08	1.48829e+08	3.00167e+08	3.42966e+08	4.83366e+08	3.45151e+08	3.00684e+08	3.16963e+08	2.66116e+08	3.66726e+08	3.09861e+08	3.29983e+08	3.94084e+08	4.00828e+08
Indole-3-acrylic acid	6.87938e+06	6.12738e+07	2.00673e+07	7.19559e+07	1.14738e+07	4.17347e+07	5.60702e+07	5.05776e+07	5.99398e+06	4.12393e+07	6.41247e+07	6.51781e+06	4.26343e+07	7.99056e+07	6.36715e+07	5.32695e+07	8.39051e+07	6.76837e+07	7.65816e+07	3.93652e+07	3.01838e+07	1.04088e+07	3.55672e+07	8.55014e+07	1.05979e+08	5.40494e+07	5.54225e+07	3.48179e+07	5.46157e+07	1.24667e+07	6.01474e+07	4.62328e+07	7.44894e+07	7.84205e+06	2.89066e+07	8.39642e+07	5.81683e+07	1.09587e+08	1.55193e+08	6.96889e+07	1.09454e+08	8.53511e+07	5.40224e+07	1.1879e+07	6.96841e+07	8.87186e+07	1.83667e+08	4.82365e+07	7.73076e+07
Punicic Acid	9.42321e+06	1.02879e+07	1.28616e+07	7.12545e+06	1.44147e+07	1.35662e+07	8.06121e+06	9.44171e+06	1.49744e+07	8.5596e+06	5.62807e+06	1.00275e+07	1.18109e+07	1.37131e+07	3.47383e+06	5.84645e+06	9.21128e+06	1.39948e+07	1.37072e+07	5.68385e+06	1.01011e+07	1.25166e+07	1.19352e+07	1.5185e+07	8.43404e+06	1.29779e+07	1.53554e+07	1.03262e+07	9.98032e+06	1.17472e+07	8.64064e+06	7.44359e+06	1.04647e+07	7.19577e+06	1.24089e+07	1.23891e+07	4.77789e+06	5.65367e+06	1.17756e+07	1.65959e+07	1.21878e+07	5.55389e+06	1.09263e+07	8.38866e+06	1.359e+07	1.07336e+07	1.22274e+07	1.32592e+07	1.35068e+07
Glycerophospho-N-palmitoyl ethanolamine	4.80307e+07	1.01896e+08	8.23633e+07	6.64919e+07	7.52947e+07	1.02759e+08	8.74549e+07	1.03655e+08	5.75886e+07	1.10683e+08	6.03542e+07	3.95962e+07	7.04277e+07	1.38465e+08	9.1708e+07	7.88645e+07	8.42082e+07	1.31274e+08	1.09235e+08	6.54614e+07	7.84157e+07	5.02407e+07	9.77984e+07	1.15069e+08	8.42048e+07	7.43762e+07	1.04465e+08	6.31116e+07	1.03204e+08	3.72051e+07	9.55496e+07	7.67174e+07	8.03308e+07	3.65621e+07	7.17105e+07	1.56759e+08	8.74742e+07	1.04566e+08	9.76327e+07	1.53991e+08	1.09806e+08	6.80224e+07	6.53554e+07	4.09572e+07	9.30926e+07	6.95649e+07	9.06114e+07	6.43265e+07	8.99784e+07
LPC 16:1	3.76462e+08	4.07339e+08	4.15584e+08	3.32137e+08	4.32817e+08	1.55488e+08	4.14762e+08	3.47177e+08	4.40912e+08	3.89353e+08	3.06127e+08	3.96746e+08	3.39418e+08	4.10059e+08	4.3103e+08	3.66064e+08	4.83789e+08	5.23424e+08	3.90351e+08	3.43644e+08	3.78327e+08	3.72345e+08	4.35418e+08	5.32217e+08	3.87523e+08	4.26244e+08	2.96985e+08	4.38431e+08	4.20852e+08	3.04689e+08	4.68143e+08	2.98993e+08	3.87311e+08	2.81962e+08	3.13568e+08	4.03776e+08	4.58773e+08	4.70729e+08	5.53726e+08	5.21432e+08	3.96864e+08	4.48017e+08	3.92263e+08	3.17497e+08	4.61247e+08	3.7847e+08	4.1751e+08	3.62651e+08	4.05746e+08
Tetradecanedioic acid	3.29196e+07	3.20354e+07	3.85093e+07	2.52538e+07	3.29144e+07	1.81209e+07	1.87586e+07	1.97987e+07	2.23718e+07	2.15585e+07	1.38515e+07	2.12319e+07	2.04694e+07	3.12177e+07	3.27079e+07	2.73302e+07	3.62213e+07	3.07753e+07	3.752e+07	1.04654e+07	1.68688e+07	2.26264e+07	3.42339e+07	3.69897e+07	3.67511e+07	3.82491e+07	2.45169e+07	3.45359e+07	2.75728e+07	2.22443e+07	3.3436e+07	2.3299e+07	3.60096e+07	2.08038e+07	2.30752e+07	3.16769e+07	2.37595e+07	3.56195e+07	5.21497e+07	4.66943e+07	4.6609e+07	4.51417e+07	2.5899e+07	3.2794e+07	3.71822e+07	4.08863e+07	3.30205e+07	3.54088e+07	2.12449e+07
LPE 18:3	3.33855e+07	3.87185e+07	3.87208e+07	2.90084e+07	4.79003e+07	3.60276e+07	2.95131e+07	3.22801e+07	3.15528e+07	3.19999e+07	1.77745e+07	2.5675e+07	4.49626e+07	5.10864e+07	1.63243e+07	1.90833e+07	4.2442e+07	2.84695e+07	4.81955e+07	1.14022e+07	2.56482e+07	3.98555e+07	4.03787e+07	4.30009e+07	4.00664e+07	4.59065e+07	4.61228e+07	3.72984e+07	3.90958e+07	2.8949e+07	3.61336e+07	2.86922e+07	3.70009e+07	2.19443e+07	3.98895e+07	4.97532e+07	1.62589e+07	3.2799e+07	4.42618e+07	3.94627e+07	3.33561e+07	3.562e+07	3.38078e+07	3.1356e+07	4.18367e+07	3.18208e+07	3.9508e+07	3.52289e+07	3.61488e+07
LPC 16:0	2.87073e+09	3.73094e+09	3.65477e+09	2.77543e+09	3.28051e+09	4.20225e+09	3.8349e+09	3.484e+09	5.45371e+09	4.24234e+09	3.71548e+09	3.31018e+09	3.5464e+09	3.76282e+09	3.85817e+09	3.01554e+09	3.93966e+09	3.29493e+09	3.88282e+09	3.10977e+09	2.79548e+09	3.4748e+09	3.40732e+09	4.47196e+09	3.40999e+09	3.67163e+09	4.54767e+09	3.56628e+09	3.76655e+09	4.18799e+09	3.86538e+09	2.80257e+09	3.45249e+09	2.8037e+09	3.15207e+09	3.90039e+09	4.27982e+09	4.14648e+09	5.12105e+09	3.63791e+09	3.54305e+09	3.67385e+09	3.40099e+09	2.78734e+09	3.93076e+09	3.39403e+09	3.48118e+09	3.86634e+09	4.1143e+09
LPE 20:3	2.46348e+07	2.52866e+07	2.86707e+07	1.94691e+07	1.68488e+07	2.46098e+07	3.52311e+07	2.34215e+07	1.31508e+07	2.45098e+07	1.63885e+07	1.61634e+07	3.42531e+07	3.62482e+07	2.41757e+07	1.56165e+07	2.81908e+07	2.1011e+07	3.43953e+07	7.8152e+06	1.54955e+07	2.5719e+07	2.74661e+07	2.93946e+07	2.294e+07	2.26366e+07	2.81876e+07	3.32216e+07	3.15806e+07	2.0876e+07	3.53209e+07	2.14384e+07	2.56227e+07	1.26065e+07	2.90327e+07	3.10158e+07	1.94304e+07	2.37748e+07	3.50645e+07	2.50794e+07	3.41557e+07	2.15275e+07	2.05459e+07	2.32399e+07	2.75748e+07	2.61532e+07	2.63071e+07	1.64506e+07	2.52272e+07
LPC 14:0	8.59468e+07	1.82101e+08	1.38021e+08	1.13761e+08	1.28718e+08	1.73023e+08	1.54427e+08	1.7878e+08	9.92272e+07	1.83355e+08	1.11531e+08	7.35977e+07	1.18818e+08	2.31932e+08	1.54125e+08	1.41294e+08	1.50285e+08	2.16581e+08	1.79385e+08	1.08566e+08	1.34814e+08	8.59463e+07	1.65765e+08	1.83745e+08	1.41926e+08	1.31894e+08	1.74554e+08	1.03707e+08	1.76903e+08	6.34522e+07	1.595e+08	1.3933e+08	1.31496e+08	6.3107e+07	1.23468e+08	2.59182e+08	1.53053e+08	1.71277e+08	1.64662e+08	2.56842e+08	1.83587e+08	1.13766e+08	1.18295e+08	7.37096e+07	1.60652e+08	1.24377e+08	1.53276e+08	1.14899e+08	1.5197e+08
Docosapentaenoic acid	1.6625e+07	1.63616e+07	1.88923e+07	1.82278e+07	1.68031e+07	2.32858e+07	2.34396e+07	1.3339e+07	4.09301e+07	2.87716e+07	1.468e+07	8.02526e+07	1.20761e+07	2.01779e+07	2.87592e+07	1.45958e+07	1.49447e+07	2.42676e+07	1.69769e+07	2.35063e+07	8.11576e+06	2.25138e+07	1.6261e+07	3.40463e+07	3.01863e+07	2.1323e+07	2.81121e+07	3.10433e+07	2.18965e+07	9.05501e+07	2.75956e+07	2.07223e+07	1.76506e+07	5.98471e+07	1.33452e+07	1.7788e+07	7.18326e+07	2.77772e+07	3.44996e+07	3.32512e+07	2.3974e+07	2.64219e+07	1.76029e+07	2.61036e+07	2.69057e+07	2.50365e+07	3.35995e+07	3.69635e+07	3.04963e+07
Taurochenodeoxycholic acid	1.36951e+07	4.46022e+06	1.30422e+07	8.34466e+06	1.23191e+07	1.11005e+07	2.34873e+07	1.40457e+07	1.48906e+07	1.60496e+07	1.21572e+07	4.2886e+06	2.42966e+07	2.85778e+07	8.37806e+06	7.9427e+06	1.83967e+07	2.9476e+07	2.12783e+07	8.68833e+06	1.06318e+07	1.73677e+07	8.8586e+06	1.63828e+07	1.25491e+07	1.63053e+07	1.68722e+07	6.92747e+07	2.39486e+07	9.13458e+06	1.7624e+07	2.17425e+07	3.90506e+07	5.60574e+06	1.92699e+07	3.68384e+07	1.07426e+07	3.62032e+07	4.00676e+07	3.53297e+07	1.71662e+07	1.84879e+07	1.45134e+07	2.4e+07	6.7694e+06	1.52265e+07	1.6623e+07	2.47222e+07	2.30465e+07
LPE 18:0	9.90794e+07	1.02854e+08	9.57946e+07	8.4042e+07	8.62987e+07	1.11572e+08	1.30427e+08	9.22496e+07	1.67486e+08	1.22313e+08	9.27439e+07	8.9801e+07	1.02564e+08	1.19258e+08	1.07027e+08	8.66436e+07	1.15569e+08	9.4385e+07	1.13128e+08	8.14693e+07	6.44387e+07	9.74564e+07	8.20533e+07	1.27796e+08	1.01901e+08	1.07332e+08	1.30724e+08	1.03586e+08	1.07703e+08	1.11568e+08	1.20033e+08	7.91498e+07	1.02136e+08	6.69084e+07	9.09202e+07	6.20793e+07	1.26727e+08	1.27779e+08	1.76298e+08	1.14072e+08	1.12642e+08	1.06595e+08	1.02589e+08	9.13126e+07	1.02787e+08	1.05207e+08	9.64755e+07	1.04949e+08	1.13426e+08
LPE 20:5	1.13131e+07	2.09745e+07	1.36751e+07	1.29165e+07	2.01041e+07	1.64652e+07	1.25545e+07	1.03923e+07	1.4077e+07	1.05083e+07	2.12793e+06	2.13388e+07	1.56818e+07	1.4972e+07	3.05734e+06	7.2789e+06	1.11709e+07	1.28312e+07	1.52555e+07	3.67504e+06	1.22296e+07	1.24092e+07	2.05717e+07	1.50749e+07	1.67191e+07	2.03173e+07	2.05732e+07	2.00395e+07	1.27755e+07	1.90543e+07	1.43464e+07	2.95891e+06	1.20686e+07	1.33617e+07	1.01511e+07	1.33395e+07	2.21644e+06	1.2729e+07	1.29076e+07	1.6133e+07	9.41969e+06	1.62663e+07	1.61252e+07	4.70691e+06	2.17704e+07	5.8092e+06	1.96657e+07	1.5635e+07	1.80553e+07
LPC 20:0	1.38953e+07	2.56587e+07	2.28519e+07	1.75964e+07	1.90753e+07	1.5899e+07	2.53916e+07	2.14666e+07	2.61483e+07	1.84159e+07	2.04891e+07	3.05088e+07	2.29443e+07	3.6356e+07	3.56513e+07	1.90797e+07	1.55965e+07	2.90484e+07	2.06791e+07	2.44241e+07	1.42608e+07	1.45039e+07	2.12179e+07	3.7743e+07	2.43424e+07	2.32163e+07	1.81249e+07	2.30167e+07	2.96191e+07	2.8827e+07	3.07382e+07	1.27835e+07	2.1646e+07	2.10407e+07	1.60026e+07	2.81797e+07	5.1942e+07	2.83797e+07	2.40413e+07	3.47807e+07	2.15538e+07	2.39838e+07	1.92689e+07	1.2544e+07	2.08297e+07	2.37496e+07	2.38767e+07	2.59682e+07	1.75329e+07
LPC 22:4	4.504e+07	7.63975e+07	3.20226e+07	3.15187e+07	4.23461e+07	5.14144e+07	7.74615e+07	5.29401e+07	5.39443e+07	3.96506e+07	3.82525e+07	6.18994e+07	4.20975e+07	5.02477e+07	8.31538e+07	3.96093e+07	5.7023e+07	6.17711e+07	5.51677e+07	5.36795e+07	1.92062e+07	4.83223e+07	7.51016e+07	3.76069e+07	4.24549e+07	4.27528e+07	4.99773e+07	6.90196e+07	5.32277e+07	6.2634e+07	8.53694e+07	3.24234e+07	5.72919e+07	3.65183e+07	3.21953e+07	3.83858e+07	7.66802e+07	6.12156e+07	6.94973e+07	7.21497e+07	5.64452e+07	6.90414e+07	2.25426e+07	3.87644e+07	7.72699e+07	2.81574e+07	5.01549e+07	4.72645e+07	4.77004e+07
LPE 18:1	1.19462e+08	1.13878e+08	1.55358e+08	1.09616e+08	1.32518e+08	9.31943e+07	1.22783e+08	1.20528e+08	8.93461e+07	1.20768e+08	7.34638e+07	1.19284e+08	1.35189e+08	1.46815e+08	1.22311e+08	9.75183e+07	1.34322e+08	1.02313e+08	1.49401e+08	6.84205e+07	1.0839e+08	1.15934e+08	1.26388e+08	1.63464e+08	1.4889e+08	1.42634e+08	1.20349e+08	1.53803e+08	1.5844e+08	9.12791e+07	1.41939e+08	8.80221e+07	1.21745e+08	1.03523e+08	1.25238e+08	1.18653e+08	1.20874e+08	1.48236e+08	1.95569e+08	1.36136e+08	1.64461e+08	1.39648e+08	1.5947e+08	1.03031e+08	1.38168e+08	1.43104e+08	1.3384e+08	1.07226e+08	1.03937e+08
N-Acetylvaline	4.80497e+06	1.42807e+07	1.32531e+07	5.6998e+06	4.98145e+06	9.84614e+06	1.2095e+07	1.2027e+07	7.96466e+06	8.54203e+06	3.51121e+06	5.87337e+06	7.57788e+06	1.4395e+07	6.36101e+06	2.64394e+06	9.80453e+06	1.40064e+07	9.51664e+06	5.92485e+06	8.83001e+06	8.85689e+06	1.76061e+07	2.49204e+07	9.97162e+06	6.51934e+06	1.26722e+07	6.81368e+06	1.24981e+07	9.11005e+06	1.40932e+07	9.05378e+06	2.69733e+06	3.98099e+06	9.76857e+06	2.0687e+07	7.68622e+06	1.14628e+07	1.96562e+07	2.22843e+07	1.08072e+07	8.24805e+06	1.27154e+07	1.05721e+07	1.26706e+07	1.50697e+07	1.07859e+07	5.47076e+06	1.21079e+07
LPE 20:4	1.09649e+08	1.42582e+08	8.23202e+07	8.77113e+07	1.16378e+08	1.04634e+08	1.10703e+08	9.60241e+07	1.12675e+08	8.25247e+07	7.5406e+07	1.12016e+08	9.83952e+07	9.39236e+07	6.20506e+07	7.75278e+07	9.95937e+07	1.01451e+08	1.0421e+08	5.001e+07	6.68304e+07	1.0822e+08	1.50013e+08	9.05436e+07	1.1569e+08	1.27867e+08	1.21362e+08	1.45285e+08	1.18911e+08	1.37974e+08	1.50747e+08	6.86661e+07	1.03023e+08	8.73876e+07	7.70655e+07	9.96293e+07	5.16958e+07	1.10862e+08	1.1238e+08	1.20431e+08	1.04042e+08	1.39813e+08	9.85746e+07	9.21921e+07	1.78678e+08	7.07655e+07	1.22384e+08	1.14439e+08	9.82955e+07
13(S)-HOTrE	1.45257e+07	1.21526e+07	1.16113e+07	1.16187e+07	1.34524e+07	1.11251e+07	1.34371e+07	7.09805e+06	1.62927e+07	1.21102e+07	5.51119e+06	1.04112e+07	7.74719e+06	1.71614e+07	8.99133e+06	8.09907e+06	1.27459e+07	9.25099e+06	1.90593e+08	7.92527e+06	7.41258e+06	1.08436e+07	1.17586e+07	1.56899e+07	1.37043e+07	1.17068e+07	1.1609e+07	7.26389e+06	1.19188e+07	1.19054e+07	1.23333e+07	9.59863e+06	1.00319e+07	8.07657e+06	8.09824e+06	2.14243e+07	9.18162e+06	1.263e+07	1.45324e+07	1.43445e+07	1.42403e+07	1.58706e+07	8.7104e+06	1.31293e+07	1.63346e+07	1.42562e+07	1.12864e+07	2.31034e+07	1.36226e+07
Sodium cholate	1.38921e+06	5.29024e+06	1.43274e+07	1.69856e+07	1.30372e+06	8.98282e+06	8.50272e+06	7.20006e+06	1.57485e+06	1.03639e+07	4.20685e+06	1.20583e+06	3.73915e+06	4.72161e+06	2.81099e+06	7.40067e+06	9.5445e+06	1.35277e+07	1.55055e+08	3.28542e+06	5.30731e+06	1.5922e+06	1.31018e+07	3.71361e+07	2.22162e+07	1.4091e+06	5.82576e+06	1.65e+07	1.25707e+07	1.5825e+06	1.05327e+07	9.0995e+06	8.39677e+06	1.31823e+06	6.82829e+06	9.77891e+06	4.54945e+06	8.06423e+06	9.27058e+06	1.46617e+07	1.79817e+07	3.55001e+06	8.24986e+06	1.50556e+06	5.38042e+07	1.88091e+07	2.56756e+07	1.48752e+06	1.04296e+07
LPC 18:2	3.3648e+09	4.75156e+09	4.87217e+09	3.04419e+09	3.53771e+09	6.16833e+09	4.09258e+09	4.33462e+09	3.52495e+09	4.62541e+09	3.44201e+09	2.82292e+09	6.1476e+09	6.1401e+09	2.16301e+09	3.10337e+09	4.33851e+09	5.45437e+09	5.61649e+09	2.93028e+09	4.22353e+09	3.34713e+09	4.67122e+09	5.98689e+09	4.08363e+09	3.25026e+09	6.05382e+09	4.83756e+09	4.2082e+09	3.24919e+09	4.05901e+09	3.75027e+09	4.39811e+09	1.95889e+09	4.9305e+09	5.21623e+09	2.47594e+09	4.2548e+09	5.82614e+09	5.47525e+09	5.16681e+09	4.09229e+09	4.19068e+09	3.00258e+09	5.09147e+09	4.13522e+09	4.26755e+09	3.26702e+09	5.20997e+09
Prostaglandin A3	378123	362706	393880	490250	382782	2.67717e+06	816367	334520	732521	999839	1.61067e+06	1.02046e+06	373735	575887	3.20771e+06	2.48213e+06	1.90476e+06	3.80785e+06	1.54566e+06	3.88028e+06	2.57754e+06	502593	1.27481e+06	593924	483233	1.23838e+06	800606	559131	1.28345e+06	782095	807306	2.08489e+06	729764	590486	339387	619506	4.49042e+06	1.856e+06	4.22507e+06	921600	2.94797e+06	702579	601280	1.34569e+06	952173	496284	456967	4.17878e+06	1.2309e+06
Eicosapentaenoic acid	1.60349e+07	2.40633e+07	2.08032e+07	1.76853e+07	2.01633e+07	2.37606e+07	2.26338e+07	1.13384e+07	4.06132e+07	2.47288e+07	1.35278e+07	4.44993e+07	1.61757e+07	1.2349e+07	1.02293e+07	2.11834e+07	2.01288e+07	2.59311e+07	2.1872e+07	1.60999e+07	1.19872e+07	2.21404e+07	2.41864e+07	2.96878e+07	2.55404e+07	2.65449e+07	3.35233e+07	3.9545e+07	1.69569e+07	6.56883e+07	2.2149e+07	1.93242e+07	1.92992e+07	3.92e+07	1.72633e+07	2.04294e+07	1.52771e+07	3.8776e+07	3.90783e+07	3.89316e+07	2.61998e+07	2.37609e+07	2.06454e+07	2.62912e+07	3.81239e+07	2.81003e+07	3.48023e+07	3.60721e+07	3.99717e+07
Epinephrine	5.30457e+07	2.25099e+06	3.75271e+06	1.82565e+07	7.91623e+07	2.07123e+06	1.6646e+06	1.76727e+06	5.50487e+07	2.11611e+06	1.39892e+06	2.54208e+06	6.5312e+06	2.19375e+06	8.5498e+06	2.71263e+07	2.26077e+06	1.81996e+06	1.67988e+06	2.08014e+06	1.94616e+06	3.76658e+07	2.26556e+06	2.38066e+06	2.40162e+06	1.71647e+08	2.55632e+06	2.11873e+06	1.90194e+06	3.91934e+07	2.27109e+06	1.96049e+06	1.92205e+06	2.3562e+07	1.98736e+06	6.40093e+06	1.31539e+07	8.56581e+07	2.63329e+06	1.76764e+06	2.21756e+06	4.1263e+07	4.3308e+07	9.27406e+07	2.33289e+06	5.06716e+06	2.44568e+07	3.32275e+08	2.40741e+06
LPE 16:1	1.48167e+07	1.46318e+07	1.66607e+07	1.41501e+07	1.77608e+07	1.36023e+07	1.2232e+07	1.23248e+07	9.05557e+06	1.28352e+07	7.86502e+06	9.89422e+06	1.21726e+07	2.18204e+07	1.46327e+07	1.44829e+07	2.03098e+07	1.69549e+07	1.69373e+07	6.07286e+06	1.59837e+07	1.36797e+07	2.02776e+07	2.00436e+07	1.8873e+07	1.7618e+07	1.58987e+07	1.64925e+07	1.79837e+07	7.38879e+06	1.62431e+07	1.09439e+07	1.50394e+07	7.93896e+06	1.37921e+07	2.04093e+07	1.35397e+07	1.66443e+07	2.18178e+07	2.27543e+07	1.59859e+07	1.6756e+07	1.82884e+07	1.16347e+07	2.22192e+07	1.56998e+07	1.77922e+07	9.39765e+06	1.47773e+07
Linolelaidic Acid (C18:2N6T)	3.56164e+06	5.35743e+06	4.96291e+06	4.37875e+06	3.24367e+06	5.88988e+06	4.94733e+06	4.70416e+06	4.66008e+06	7.00942e+06	4.23903e+06	3.95466e+06	5.08618e+06	5.83956e+06	4.46347e+06	3.8454e+06	4.8772e+06	8.61344e+06	6.60397e+06	5.56766e+06	4.48082e+06	7.83754e+06	5.12302e+06	1.08274e+07	8.70696e+06	5.16149e+06	6.9399e+06	5.60011e+06	7.57675e+06	6.29071e+06	7.2319e+06	4.02739e+06	6.40924e+06	4.1504e+06	6.81789e+06	7.16278e+06	4.09513e+06	6.55918e+06	7.83622e+06	7.4591e+06	7.83795e+06	1.21415e+07	9.2042e+06	4.03414e+06	8.68216e+06	6.55983e+06	9.05896e+06	4.69423e+06	9.81017e+06
LPC 20:4	4.21746e+08	5.66939e+08	2.92946e+08	2.63798e+08	4.70221e+08	4.75174e+08	4.49028e+08	3.38045e+08	7.69655e+08	3.11994e+08	2.67675e+08	5.6026e+08	3.63772e+08	3.88311e+08	2.73432e+08	2.54053e+08	3.67392e+08	5.8338e+08	3.41008e+08	3.67233e+08	2.64782e+08	5.27924e+08	5.58852e+08	3.29608e+08	3.26355e+08	4.74527e+08	5.21287e+08	6.4545e+08	3.51732e+08	8.16286e+08	4.48461e+08	2.39667e+08	3.75838e+08	4.08834e+08	2.50685e+08	2.87289e+08	2.68803e+08	4.41516e+08	4.35394e+08	6.04961e+08	3.5294e+08	4.87873e+08	2.35867e+08	4.15207e+08	5.81411e+08	2.63376e+08	3.79426e+08	4.95619e+08	4.88939e+08
LPC 18:1	2.36574e+09	2.47736e+09	2.72405e+09	2.07751e+09	2.85592e+09	2.8411e+09	2.2472e+09	2.34217e+09	2.9457e+09	2.09896e+09	1.79912e+09	3.15928e+09	2.90705e+09	2.88595e+09	2.05901e+09	1.80059e+09	2.86566e+09	2.71418e+09	2.69806e+09	2.08276e+09	2.79392e+09	2.52168e+09	2.5707e+09	3.355e+09	2.53919e+09	2.63667e+09	3.18909e+09	3.13136e+09	2.52999e+09	2.48404e+09	2.53681e+09	1.64959e+09	2.4401e+09	1.94502e+09	2.25617e+09	2.32182e+09	2.25039e+09	2.62365e+09	3.33711e+09	2.809e+09	2.66989e+09	2.81962e+09	3.09301e+09	2.09058e+09	2.57724e+09	2.64217e+09	2.63935e+09	2.3487e+09	2.59845e+09
Stearic acid	2.01822e+08	1.95935e+08	8.39057e+08	2.24014e+08	2.70689e+08	5.50646e+08	3.28234e+08	2.40883e+08	3.94195e+08	5.1558e+08	3.43274e+08	6.62154e+08	2.31211e+08	4.26887e+08	2.908e+08	2.66277e+08	3.58314e+08	3.92738e+08	3.75802e+08	3.49893e+08	1.96768e+08	5.58552e+08	3.16513e+08	5.26561e+08	3.08021e+08	4.27559e+08	6.89461e+08	5.97353e+08	5.14376e+08	1.40534e+09	6.61071e+08	4.90298e+08	4.04579e+08	6.00688e+08	3.69784e+08	9.18804e+08	3.94989e+08	6.42789e+08	9.8128e+08	7.44902e+08	9.31359e+08	8.34509e+08	6.35597e+08	4.92223e+08	5.83221e+08	8.60518e+08	5.87137e+08	7.38929e+08	2.15279e+09
Lysope 18:1	1.91068e+08	1.97342e+08	2.16017e+08	1.66978e+08	2.2559e+08	9.55172e+07	2.11884e+08	1.76998e+08	2.27582e+08	1.95619e+08	1.57933e+08	2.08707e+08	1.65435e+08	2.07196e+08	2.26919e+08	1.96638e+08	2.56745e+08	2.72707e+08	1.88385e+08	1.78068e+08	1.90832e+08	1.86387e+08	2.19851e+08	2.76538e+08	1.73121e+08	2.24105e+08	2.23885e+08	2.16602e+08	2.21722e+08	1.58721e+08	2.41493e+08	1.50277e+08	1.96494e+08	1.50681e+08	1.57184e+08	2.12803e+08	2.56732e+08	2.50156e+08	2.88285e+08	2.70992e+08	1.98395e+08	2.22752e+08	1.99325e+08	1.61099e+08	2.34019e+08	2.02321e+08	2.13547e+08	1.92818e+08	2.20456e+08
Lysope 16:0	7.14573e+06	1.38716e+07	1.0284e+07	6.67734e+06	5.40906e+06	1.14624e+07	9.09885e+06	1.2345e+07	7.10215e+06	1.45496e+07	2.40305e+06	3.51297e+06	9.31148e+06	1.68008e+07	8.84608e+06	9.77371e+06	9.12633e+06	1.56836e+07	1.28174e+07	6.18981e+06	9.57925e+06	5.57362e+06	9.27493e+06	1.26358e+07	8.0339e+06	7.62769e+06	1.24386e+07	7.8171e+06	1.29086e+07	4.54065e+06	1.05815e+07	4.67821e+06	6.11454e+06	2.11038e+06	8.7214e+06	2.15497e+07	9.40321e+06	1.34875e+07	1.09436e+07	1.64011e+07	8.78639e+06	7.83851e+06	8.07071e+06	3.02274e+06	1.02046e+07	6.88956e+06	1.07676e+07	7.18585e+06	9.521e+06
8-Hydroxyguanosine	3.68163e+06	9.55381e+06	7.12594e+06	8.01255e+06	6.1788e+06	8.87496e+06	8.2735e+06	1.06397e+07	8.80112e+06	1.33145e+07	5.28154e+06	8.88697e+06	4.82425e+06	1.08223e+07	8.75928e+06	1.47526e+06	6.98627e+06	9.54993e+06	8.15682e+06	9.59768e+06	5.35093e+06	9.40812e+06	1.14949e+07	1.09949e+07	1.14986e+07	8.58264e+06	1.00445e+07	1.30814e+07	1.48751e+07	1.11406e+07	1.3124e+07	1.00142e+07	6.29521e+06	3.87164e+06	2.14677e+06	9.61075e+06	9.22021e+06	1.07616e+07	9.58557e+06	1.17862e+07	1.06518e+07	1.47315e+07	1.00789e+07	1.07128e+07	1.68865e+07	1.0913e+07	1.29725e+07	8.85958e+06	1.3153e+07
Tetrahydrocorticosterone	1.64076e+06	9.00017e+06	1.04615e+07	1.03247e+07	4.04227e+06	7.40696e+06	7.3056e+06	8.39803e+06	1.82101e+06	1.09464e+07	4.89955e+06	859030	7.7816e+06	1.39976e+07	2.96618e+06	5.25064e+06	1.36274e+07	7.72598e+06	9.83275e+06	3.50239e+06	3.23854e+06	1.65715e+06	7.2012e+06	1.14903e+07	9.87473e+06	3.0466e+06	7.9089e+06	4.5674e+06	8.91145e+06	756600	7.94354e+06	8.97891e+06	8.58331e+06	385160	1.08033e+07	1.44543e+07	2.22503e+06	8.48669e+06	1.3434e+07	9.14051e+06	8.76587e+06	1.2041e+07	3.74351e+06	2.31976e+06	1.02771e+07	9.72395e+06	1.30466e+07	1.85555e+06	8.73604e+06
LysoPE 18:0	1.57579e+09	2.10559e+09	2.09602e+09	1.54999e+09	1.81803e+09	2.36201e+09	2.12632e+09	1.89868e+09	3.07699e+09	2.38952e+09	2.0518e+09	1.86382e+09	1.98374e+09	2.16758e+09	2.12791e+09	1.66861e+09	2.18847e+09	1.94899e+09	2.14122e+09	1.76104e+09	1.55713e+09	1.92415e+09	1.93072e+09	2.53164e+09	1.93129e+09	2.06014e+09	2.5636e+09	2.03754e+09	2.1627e+09	2.36679e+09	2.14858e+09	1.58362e+09	1.94878e+09	1.57973e+09	1.73819e+09	2.19198e+09	2.38869e+09	2.35026e+09	2.91826e+09	2.03489e+09	2.08405e+09	2.05898e+09	1.95911e+09	1.52835e+09	2.18735e+09	1.91792e+09	2.01518e+09	2.17269e+09	2.32468e+09
23-Nordeoxycholic acid	6.13708e+06	1.51412e+07	4.86838e+06	1.44156e+07	2.35089e+06	2.54922e+06	2.3115e+07	7.79941e+06	3.69733e+06	4.88141e+06	7.79772e+06	2.21801e+06	9.71776e+06	9.11381e+06	1.60945e+06	7.28996e+06	8.9545e+06	5.50845e+07	3.66135e+06	4.91793e+06	1.19303e+07	3.83409e+06	1.99621e+07	7.38188e+06	1.78638e+07	1.80181e+06	5.12507e+06	5.18673e+07	4.59772e+06	4.99063e+06	2.40667e+07	2.94504e+06	8.14215e+06	2.27269e+06	9.55483e+06	9.66925e+06	960107	9.68414e+06	1.16619e+07	6.07207e+07	3.44317e+06	1.52413e+07	1.51838e+07	7.98549e+06	1.96577e+07	7.25443e+06	2.36771e+07	2.22976e+06	9.84543e+06
Deoxycholic acid	1.46965e+06	1.75659e+06	471278	8.49216e+06	391919	514535	6.28224e+06	1.31313e+06	1.71253e+06	856236	754400	453062	714310	436411	3.49617e+06	833760	579854	3.19282e+07	558218	951213	850303	486635	3.5037e+06	930057	1.81557e+07	482227	598227	4.55142e+07	675961	1.52798e+06	5.07512e+06	367669	793298	353488	570987	662445	1.38906e+06	1.53646e+06	1.82363e+06	2.72389e+07	362650	5.77693e+06	1.41926e+06	1.16802e+06	3.74898e+06	899316	1.44925e+07	449182	2.08052e+06
N-Oleoyl Glycine	2.04165e+06	2.46004e+06	1.83866e+06	1.0973e+06	1.61833e+06	3.67519e+06	3.65535e+06	4.70251e+06	1.13122e+06	2.76275e+06	1.94803e+06	3.92207e+06	4.79393e+06	941278	2.55609e+06	2.36226e+06	2.7428e+06	1.75569e+06	5.33226e+06	2.27924e+06	4.78832e+06	2.57721e+06	2.84075e+06	3.82528e+06	2.50502e+06	4.11507e+06	4.79241e+06	5.12004e+06	4.23712e+06	5.50251e+06	4.90904e+06	2.59e+06	4.01545e+06	2.01199e+06	7.01141e+06	1.05171e+06	2.80104e+06	2.91804e+06	3.29351e+06	2.45928e+06	4.18205e+06	1.72413e+06	1.00509e+07	2.83441e+06	4.54002e+06	6.16263e+06	3.30346e+06	2.4023e+06	4.2064e+06
3,8,9-trihydroxy-10-propyl-3,4,5,8,9,10-hexahydro-2H-oxecin-2-one	3.17045e+06	2.83243e+06	2.809e+06	4.06023e+06	3.02648e+06	2.46641e+06	2.55376e+06	3.24783e+06	2.36886e+06	3.53611e+06	1.37893e+06	2.76401e+06	2.40668e+06	4.49025e+06	2.47165e+06	4.1066e+06	3.74038e+06	1.56304e+06	2.30048e+07	2.29237e+06	2.32915e+06	5.59972e+06	3.42205e+06	4.98999e+06	6.24831e+06	5.12216e+06	3.35019e+06	3.35558e+06	4.72246e+06	5.13498e+06	3.52781e+06	2.8927e+06	3.25541e+06	3.95659e+06	3.49369e+06	5.68354e+06	2.11583e+06	7.55622e+06	3.71638e+06	3.99994e+06	4.43651e+06	6.53659e+06	5.35888e+06	5.63651e+06	4.48545e+06	6.13477e+06	8.08408e+06	6.92669e+06	4.88695e+06
1-Stearoylglycerol	1.77657e+09	2.14954e+09	2.32206e+09	1.71606e+09	1.9606e+09	2.11881e+09	1.69432e+09	2.08158e+09	2.11761e+09	2.13133e+09	1.77397e+09	1.62347e+09	2.04121e+09	1.83401e+09	2.1393e+09	2.07977e+09	1.14821e+09	1.52075e+09	1.55946e+09	1.19774e+09	1.47532e+09	2.09993e+09	2.27299e+09	2.07431e+09	2.13373e+09	1.70529e+09	1.71313e+09	1.58114e+09	2.06624e+09	1.64823e+09	1.63092e+09	1.93905e+09	1.67275e+09	2.0764e+09	1.94753e+09	2.10084e+09	1.6209e+09	2.45139e+09	2.10508e+09	2.08858e+09	1.87391e+09	1.3724e+09	1.56209e+09	1.18105e+09	2.23679e+09	2.53302e+09	2.36289e+09	2.36891e+09	2.15923e+09
L-Tryptophan	8.45262e+09	6.80652e+09	6.96614e+09	4.16214e+09	7.80209e+09	8.08597e+09	5.79425e+09	7.52442e+09	1.14088e+10	7.99161e+09	9.86795e+09	8.46969e+09	7.92819e+09	5.71745e+09	7.89189e+09	7.20086e+09	7.62921e+09	7.36868e+09	6.86117e+09	4.16314e+09	5.95451e+09	7.91393e+09	6.5485e+09	5.74837e+09	4.35587e+09	6.67648e+09	7.94129e+09	5.92013e+09	5.336e+09	7.65806e+09	5.11104e+09	7.65784e+09	6.7911e+09	7.48926e+09	8.61635e+09	5.98736e+09	7.48375e+09	8.9202e+09	7.13857e+09	8.05071e+09	6.58367e+09	6.39598e+09	5.12176e+09	7.82314e+09	7.0738e+09	7.75669e+09	6.41399e+09	6.21766e+09	8.59783e+09
L-Phenylalanine	4.96744e+09	6.58873e+09	5.98458e+09	7.03015e+09	6.43207e+09	6.60067e+09	6.53047e+09	7.43607e+09	5.82857e+09	7.99683e+09	7.88525e+09	5.50249e+09	6.93233e+09	6.76875e+09	6.60208e+09	6.45576e+09	7.42365e+09	5.06842e+09	7.93936e+09	4.38673e+09	4.44797e+09	6.64502e+09	7.90448e+09	6.65745e+09	6.85265e+09	5.53494e+09	8.17497e+09	6.41521e+09	7.72198e+09	7.11027e+09	6.12502e+09	7.37958e+09	7.36936e+09	4.52382e+09	7.84797e+09	8.81096e+09	6.2037e+09	7.35344e+09	7.6064e+09	6.09653e+09	7.12246e+09	6.94206e+09	4.99428e+09	7.32537e+09	9.03607e+09	8.21642e+09	7.4922e+09	6.86782e+09	8.38377e+09
4-oxo-4,5,6,7-tetrahydrobenzo[b]furan-3-carboxylic acid	6.32134e+07	6.63112e+07	6.48358e+07	5.93819e+07	6.11587e+07	6.77745e+07	6.39842e+07	6.07309e+07	5.85259e+07	6.67311e+07	6.39657e+07	6.22361e+07	9.61134e+07	6.66552e+07	5.8875e+07	5.23312e+07	5.28386e+07	4.6651e+07	6.35434e+07	5.47085e+07	6.14604e+07	7.13557e+07	7.70044e+07	1.24343e+08	6.5445e+07	5.63243e+07	5.2699e+07	5.76643e+07	1.00594e+08	5.10294e+07	5.22588e+07	6.52959e+07	5.00623e+07	7.0928e+07	6.49353e+07	6.78472e+07	1.06496e+08	7.79167e+07	1.02604e+08	5.56157e+07	4.99302e+07	5.41315e+07	8.84232e+08	6.03416e+07	5.17914e+07	7.45701e+07	5.92798e+07	5.96837e+07	4.44929e+07
Methyl indole-3-acetate	8.71266e+07	5.84529e+08	3.32615e+08	4.10462e+08	1.39196e+08	2.83917e+08	5.40008e+08	4.80931e+08	9.42681e+07	3.33262e+08	6.27073e+08	7.11059e+07	4.00674e+08	6.96788e+08	5.82323e+08	5.86019e+08	6.0037e+08	4.41084e+08	5.30132e+08	2.5197e+08	3.53727e+08	8.89405e+07	3.24101e+08	8.65365e+08	4.52144e+08	2.37586e+08	3.78989e+08	2.86904e+08	4.25513e+08	1.15146e+08	4.8075e+08	4.37732e+08	4.8118e+08	8.7281e+07	2.47525e+08	6.67026e+08	4.60134e+08	7.57581e+08	6.86002e+08	4.6665e+08	6.78237e+08	3.50483e+08	3.53662e+08	1.03382e+08	4.68672e+08	7.38002e+08	4.97638e+08	2.3358e+08	4.32737e+08
Palmitoyl sphingomyelin	1.98479e+10	1.93652e+10	1.15563e+10	1.95489e+10	1.84919e+10	1.39418e+10	8.90675e+09	1.72492e+10	1.59611e+10	1.66972e+10	1.14165e+10	1.43758e+10	1.44664e+10	1.43053e+10	1.80817e+10	2.09531e+10	1.48056e+10	2.20836e+10	1.63022e+10	2.20512e+10	1.22811e+10	2.01069e+10	1.1411e+10	7.97066e+09	1.44064e+10	1.63059e+10	1.45991e+10	1.10504e+10	2.20207e+10	1.66154e+10	1.58455e+10	1.03775e+10	1.3627e+10	1.23331e+10	1.50023e+10	1.00823e+10	1.44128e+10	3.73062e+09	9.16015e+09	1.66282e+10	1.69516e+10	1.87406e+10	1.9624e+10	1.25784e+10	1.43407e+10	4.66465e+09	1.33979e+10	2.12375e+10	1.22153e+10
Creatine	2.86681e+09	1.81803e+09	2.21239e+09	2.12482e+09	2.86377e+09	1.59126e+09	1.25115e+09	1.86442e+09	2.75625e+09	2.13617e+09	2.94414e+09	3.34741e+09	2.00995e+09	2.95899e+09	2.94613e+09	1.79734e+09	1.47829e+09	1.91761e+09	2.22796e+09	2.69776e+09	3.32134e+09	2.70588e+09	1.86981e+09	1.97127e+09	2.40484e+09	2.22405e+09	1.72023e+09	2.17009e+09	1.61489e+09	2.90922e+09	2.11963e+09	2.18636e+09	2.39949e+09	2.6823e+09	2.27062e+09	2.52614e+09	2.82432e+09	2.78964e+09	1.00187e+09	1.68565e+09	2.21129e+09	2.7216e+09	2.28351e+09	3.01577e+09	2.03904e+09	2.39211e+09	2.44885e+09	7.79379e+08	1.97052e+09
Betaine	1.518e+09	1.07721e+09	5.12023e+08	5.92251e+08	8.79612e+08	1.58622e+09	1.0614e+09	8.43749e+08	2.08486e+09	4.1869e+08	8.13087e+08	1.60379e+09	1.00496e+09	7.08681e+08	8.43244e+08	7.96658e+08	1.19116e+09	9.94127e+08	3.52698e+08	1.24831e+09	4.83663e+08	1.82994e+09	9.90895e+08	4.71576e+08	5.24578e+08	8.37385e+08	1.58621e+09	1.60169e+09	7.93271e+08	1.98855e+09	9.26687e+08	5.61306e+08	7.30435e+08	1.60503e+09	9.76693e+08	4.81681e+08	6.4715e+08	1.20145e+09	1.13161e+09	1.08529e+09	5.77193e+08	1.13148e+09	3.17277e+08	1.67994e+09	1.09743e+09	4.09846e+08	6.80628e+08	1.05021e+09	1.32608e+09
DL-Carnitine	1.60024e+09	4.46139e+08	5.9078e+08	4.94297e+08	1.48961e+09	7.88841e+08	3.42161e+08	3.2752e+08	1.74815e+09	5.11706e+08	5.61168e+08	2.19653e+09	4.27656e+08	3.67243e+08	8.16589e+08	3.41537e+08	5.05405e+08	4.81027e+08	3.19654e+08	7.9371e+08	3.80548e+08	2.01113e+09	3.93373e+08	4.27978e+08	4.59996e+08	1.04133e+09	9.73701e+08	5.17807e+08	3.57274e+08	1.60576e+09	3.0756e+08	3.49547e+08	3.72674e+08	1.48598e+09	4.31859e+08	1.76033e+08	7.73714e+08	3.66496e+08	6.48593e+08	5.83118e+08	2.58344e+08	8.06609e+08	3.18486e+08	2.01715e+09	4.86303e+08	9.27538e+08	7.07551e+08	1.08059e+09	5.02747e+08
DL-Arginine	7.27427e+08	6.51524e+08	5.88855e+08	6.43726e+08	7.78404e+08	7.71587e+08	7.1242e+08	1.52263e+09	6.52393e+08	1.83057e+09	6.04588e+08	6.5873e+08	6.98007e+08	6.34831e+08	6.69036e+08	5.73111e+08	1.08511e+09	4.46361e+08	5.44485e+08	5.785e+08	1.50045e+09	8.45547e+08	7.20458e+08	7.811e+08	5.93219e+08	6.44597e+08	7.11181e+08	7.59454e+08	6.20117e+08	5.09219e+08	7.18458e+08	8.4128e+08	5.87389e+08	6.41447e+08	7.40016e+08	7.73722e+08	7.26265e+08	7.15711e+08	1.08664e+09	4.33459e+08	7.30662e+08	6.27275e+08	1.30018e+09	1.00825e+09	7.99664e+08	8.48405e+08	5.67296e+08	7.516e+08	9.00293e+08
Creatinine	1.60008e+09	1.42611e+09	2.03276e+09	1.18693e+09	1.55393e+09	1.31504e+09	1.18461e+09	5.81254e+08	1.72143e+09	1.3128e+09	1.52188e+09	1.96753e+09	1.36756e+09	6.98174e+08	1.34335e+09	1.23225e+09	1.18852e+09	1.70789e+09	1.58786e+09	8.30875e+08	1.80414e+09	1.60811e+09	2.44911e+08	1.91844e+09	1.50892e+09	1.43798e+09	1.67904e+09	1.87449e+09	1.37764e+09	1.90314e+09	1.06069e+09	1.19146e+09	1.51136e+09	2.28901e+09	1.50718e+09	1.25818e+09	2.02659e+08	1.84118e+09	1.51939e+09	1.4936e+09	1.65646e+09	1.64787e+09	1.17057e+09	1.94233e+09	1.49168e+09	2.14311e+09	1.47898e+09	1.33828e+09	1.44665e+09
2-Hydroxycinnamic acid	3.92177e+08	6.20703e+08	5.96606e+08	7.75275e+08	5.93238e+08	5.17504e+08	6.59525e+08	5.59204e+08	4.22883e+08	7.92243e+08	6.76326e+08	3.76405e+08	5.84774e+08	6.49569e+08	5.8372e+08	5.67028e+08	8.05839e+08	3.71128e+08	6.9095e+08	3.19473e+08	4.54468e+08	4.117e+08	6.81917e+08	7.55374e+08	6.45974e+08	5.36309e+08	5.66477e+08	4.6868e+08	5.52495e+08	5.00462e+08	6.06111e+08	8.02923e+08	6.3541e+08	2.91175e+08	6.84192e+08	8.2311e+08	5.85712e+08	5.35854e+08	6.88035e+08	4.8818e+08	7.45436e+08	5.52302e+08	3.99086e+08	4.75977e+08	6.36865e+08	6.33252e+08	6.51831e+08	7.46017e+08	7.14415e+08
Propionylcarnitine	3.22588e+08	3.0684e+08	6.58092e+08	6.44699e+08	5.05179e+08	5.41627e+08	3.32929e+08	4.71553e+08	3.02848e+08	2.55648e+08	1.24142e+08	2.3449e+08	2.97388e+08	2.29149e+08	7.88006e+08	2.26946e+08	2.80205e+08	1.88737e+08	2.89401e+08	2.36325e+08	3.7036e+08	4.41454e+08	5.96288e+08	6.34235e+08	4.72112e+08	8.92067e+08	5.52371e+08	4.97116e+08	3.18738e+08	1.31294e+08	4.23382e+08	3.39051e+08	3.5794e+08	8.21751e+08	2.6323e+08	3.72645e+08	6.18603e+08	4.38679e+08	2.03774e+08	1.9327e+08	3.36103e+08	6.47331e+08	2.82922e+08	5.68082e+08	3.08162e+08	4.44178e+08	6.31077e+08	1.08221e+09	4.63701e+08
L-Tyrosine	1.64287e+09	2.53574e+09	2.46672e+09	3.19928e+09	2.46258e+09	2.11442e+09	2.71252e+09	2.30591e+09	1.73909e+09	3.26505e+09	2.79455e+09	1.54706e+09	2.43407e+09	2.67435e+09	2.39836e+09	2.3522e+09	3.30551e+09	1.51859e+09	2.83227e+09	1.33087e+09	1.8581e+09	1.71127e+09	2.76746e+09	3.07861e+09	2.63099e+09	2.22214e+09	2.30965e+09	1.93458e+09	2.25048e+09	2.08129e+09	2.51699e+09	3.26973e+09	2.59297e+09	1.20337e+09	2.78644e+09	3.37666e+09	2.43146e+09	2.20797e+09	2.84063e+09	1.98088e+09	3.06014e+09	2.27961e+09	1.64339e+09	1.96788e+09	2.61785e+09	2.55144e+09	2.64055e+09	3.05045e+09	2.85612e+09
8-Hydroxyquinoline	2.03458e+07	9.18476e+07	1.0246e+08	1.78329e+08	2.39431e+07	9.93864e+07	1.282e+08	8.12635e+07	6.21942e+07	8.45626e+07	8.40286e+07	4.9531e+07	1.45359e+08	1.91128e+08	1.07692e+08	1.2167e+08	7.04185e+07	9.1983e+07	6.81082e+07	9.63719e+07	1.03365e+08	2.37667e+07	1.07567e+08	1.58859e+08	1.78183e+08	5.19571e+07	9.32597e+07	2.24123e+08	7.14907e+07	2.81891e+07	9.36294e+07	8.45233e+07	4.27421e+07	3.70412e+07	1.6397e+08	1.29355e+08	8.05955e+07	2.19672e+08	6.16415e+07	6.98755e+07	5.44523e+07	7.9446e+07	5.80776e+07	3.09083e+07	5.08509e+07	1.36442e+08	1.33345e+08	4.40458e+07	1.20902e+08
Acetanilide	1.17237e+08	6.33784e+07	6.02164e+07	7.81743e+07	1.20747e+08	8.69559e+07	1.88582e+08	9.22937e+07	1.40857e+08	1.37188e+08	1.22695e+08	1.15148e+08	6.10732e+07	1.16982e+08	1.73565e+08	1.04045e+08	1.34488e+08	1.49236e+08	5.91402e+07	1.84548e+08	9.27728e+07	1.11143e+08	7.27246e+07	6.75641e+07	8.55214e+07	1.01341e+08	9.99379e+07	9.54405e+07	8.67397e+07	1.33085e+08	1.89991e+08	1.54824e+08	1.07975e+08	1.29643e+08	6.64615e+07	1.22071e+08	1.69144e+08	1.46525e+08	1.13398e+08	1.84326e+08	6.42649e+07	2.1679e+08	6.43311e+07	1.30642e+08	7.37475e+07	6.11826e+07	1.01454e+08	1.31922e+08	9.9288e+07
N-Benzylformamide	5.92227e+08	9.08876e+08	8.94889e+08	1.14375e+09	8.89574e+08	7.61882e+08	9.7284e+08	8.24625e+08	6.36734e+08	1.16392e+09	1.00381e+09	5.65773e+08	8.60193e+08	9.60064e+08	8.68902e+08	8.43887e+08	1.15748e+09	5.57575e+08	1.01208e+09	4.86202e+08	6.82467e+08	6.2037e+08	9.97103e+08	1.10714e+09	9.66607e+08	8.06666e+08	8.31453e+08	7.05315e+08	8.19764e+08	7.53104e+08	9.0114e+08	1.18014e+09	9.36244e+08	4.62315e+08	1.00273e+09	1.22113e+09	8.71097e+08	7.93419e+08	1.01372e+09	7.29783e+08	1.09422e+09	8.27046e+08	5.92397e+08	7.00567e+08	9.35478e+08	9.4567e+08	9.73114e+08	1.10494e+09	1.05346e+09
Acetyl-L-carnitine	8.16113e+08	6.72865e+08	8.36962e+08	5.86391e+08	5.20991e+08	6.63107e+08	8.57566e+08	3.73716e+08	3.79252e+08	5.88195e+08	4.56527e+08	1.08406e+09	6.30498e+08	2.91327e+08	7.44003e+08	3.38081e+08	4.95544e+08	3.94871e+08	3.79157e+08	4.79283e+08	7.56541e+08	7.13773e+08	6.3918e+08	1.07956e+09	6.83462e+08	8.50407e+08	6.41304e+08	8.70458e+08	4.50514e+08	6.2972e+08	6.09686e+08	6.44258e+08	4.69426e+08	2.10007e+09	4.85309e+08	3.58999e+08	7.17297e+08	4.74283e+08	4.94276e+08	3.60291e+08	4.01634e+08	6.59357e+08	4.16102e+08	1.12301e+09	4.47834e+08	1.04496e+09	6.80262e+08	6.44282e+08	7.35435e+08
L-Pyroglutamic acid	3.14614e+08	2.91936e+08	4.65144e+08	4.0366e+08	5.32049e+08	2.75283e+08	3.39941e+08	3.29764e+08	3.66096e+08	3.6003e+08	3.40037e+08	3.43075e+08	2.4126e+08	3.41413e+08	4.0303e+08	1.25961e+08	3.28495e+08	2.91143e+08	3.40995e+08	3.44338e+08	9.5467e+08	3.21771e+08	3.27379e+08	7.15333e+08	6.42704e+08	3.5101e+08	3.30211e+08	3.51288e+08	3.78645e+08	3.69924e+08	3.42958e+08	3.72382e+08	2.80128e+08	3.92197e+08	3.0209e+08	4.61448e+08	5.21693e+08	3.72274e+08	2.99404e+08	3.23246e+08	3.53552e+08	2.67833e+08	8.17869e+08	3.9845e+08	3.4385e+08	5.30524e+08	3.30606e+08	3.2157e+08	3.65388e+08
Indole-3-acetic acid	1.5441e+07	5.20932e+07	4.92768e+07	3.79915e+07	1.0286e+07	3.6976e+07	3.75457e+07	4.71987e+07	1.68174e+07	4.24332e+07	1.81671e+07	1.13331e+07	5.89759e+07	5.34693e+07	4.8329e+07	2.40289e+07	5.02914e+07	3.61359e+07	3.50235e+07	2.06225e+07	2.89747e+07	1.08701e+07	7.69197e+07	9.02736e+07	3.93625e+07	3.72043e+07	4.99215e+07	3.78879e+07	3.30198e+07	1.45973e+07	5.07151e+07	6.70703e+07	4.29902e+07	3.0295e+07	7.05717e+07	8.46709e+07	4.95301e+07	3.93713e+07	2.82354e+07	3.31321e+07	6.90813e+07	1.63096e+07	2.98417e+07	2.57172e+07	7.39906e+07	7.22824e+07	6.00237e+07	2.97822e+07	5.90119e+07
Pipecolic acid	6.69163e+07	7.68252e+07	8.08631e+07	7.10785e+07	1.03604e+08	9.06939e+07	1.03452e+08	7.65543e+07	9.43036e+07	8.10263e+07	9.55148e+07	1.07383e+08	9.40447e+07	6.94456e+07	9.41479e+07	8.20946e+07	1.14615e+08	5.17416e+07	8.51245e+07	5.92284e+07	3.8639e+07	7.42486e+07	9.13255e+07	8.93081e+07	6.59883e+07	7.2894e+07	7.73663e+07	6.13692e+07	9.05975e+07	8.28076e+07	7.38631e+07	9.74648e+07	8.08189e+07	5.70915e+07	8.20934e+07	7.51833e+07	7.38936e+07	9.87016e+07	9.67346e+07	5.94968e+07	8.3638e+07	8.7585e+07	4.26931e+07	6.57965e+07	7.76075e+07	1.01565e+08	6.10725e+07	1.15427e+08	1.12682e+08
Methionine	2.33088e+08	3.13612e+08	3.78889e+08	3.21026e+08	4.09743e+08	3.35061e+08	3.64258e+08	3.80018e+08	2.90415e+08	3.89751e+08	3.7407e+08	3.64938e+08	3.47033e+08	4.11009e+08	3.75643e+08	4.18883e+08	4.06795e+08	2.57e+08	3.874e+08	1.47783e+08	1.91331e+08	2.46501e+08	3.57534e+08	4.17208e+08	3.30544e+08	3.34073e+08	4.13541e+08	2.78606e+08	3.92783e+08	3.64782e+08	3.14672e+08	3.57476e+08	3.50858e+08	2.179e+08	4.14646e+08	5.6872e+08	3.76074e+08	4.059e+08	3.41432e+08	3.55532e+08	4.59284e+08	3.46133e+08	2.00324e+08	3.24491e+08	3.56236e+08	4.05068e+08	4.29111e+08	5.13189e+08	4.85029e+08
Proline	5.53961e+08	6.45717e+08	7.43555e+08	5.96424e+08	6.13515e+08	5.12598e+08	6.23856e+08	6.27072e+08	5.07127e+08	7.11532e+08	6.80799e+08	5.44531e+08	6.87206e+08	6.02853e+08	6.05984e+08	6.47096e+08	6.50899e+08	5.18487e+08	8.25671e+08	4.99735e+08	1.11047e+08	5.90148e+08	7.07994e+08	7.23698e+08	6.40032e+08	5.44684e+08	6.11877e+08	5.01654e+08	6.17228e+08	5.12869e+08	5.21808e+08	6.37138e+08	5.91251e+08	5.65699e+08	7.85193e+08	7.57848e+08	5.8172e+08	8.40434e+08	7.26418e+08	5.89296e+08	7.33661e+08	5.91138e+08	3.68661e+08	4.80552e+08	7.04991e+08	7.99078e+08	7.33766e+08	5.89165e+08	5.93394e+08
DL-Lysine	6.69163e+07	7.68252e+07	8.08631e+07	7.10785e+07	1.03604e+08	9.06939e+07	1.03452e+08	7.65543e+07	9.43036e+07	8.10263e+07	9.55148e+07	1.07383e+08	9.40447e+07	6.94456e+07	9.41479e+07	8.20946e+07	1.14615e+08	5.17416e+07	8.51245e+07	5.92284e+07	3.8639e+07	7.42486e+07	9.13255e+07	8.93081e+07	6.59883e+07	7.2894e+07	7.73663e+07	6.13692e+07	9.05975e+07	8.28076e+07	7.38631e+07	9.74648e+07	8.08189e+07	5.70915e+07	8.20934e+07	7.51833e+07	7.38936e+07	9.87016e+07	9.67346e+07	5.94968e+07	8.3638e+07	8.7585e+07	4.26931e+07	6.57965e+07	7.76075e+07	1.01565e+08	6.10725e+07	1.15427e+08	1.12682e+08
Hexanoylcarnitine	2.70191e+07	3.4398e+07	4.13162e+07	2.29268e+07	6.74727e+07	2.78701e+07	2.14317e+07	1.58493e+07	2.93912e+07	1.51085e+07	1.20516e+07	2.5771e+07	2.69735e+07	1.41886e+07	2.66042e+07	1.49975e+07	1.50018e+07	8.73351e+06	2.28496e+07	1.89679e+07	1.63188e+07	3.02757e+07	3.71084e+07	3.88065e+07	2.07272e+07	7.42918e+07	2.52456e+07	2.74835e+07	1.53286e+07	2.41084e+07	1.65267e+07	1.87317e+07	1.52073e+07	8.51929e+07	2.26999e+07	1.4475e+07	2.24998e+07	2.30899e+07	1.04694e+07	1.16343e+07	2.24885e+07	3.87498e+07	1.14752e+07	3.12389e+07	2.53421e+07	3.60185e+07	2.77132e+07	7.95091e+07	2.45647e+07
D-Panthenol	1.33076e+06	1.40199e+06	1.76687e+06	1.54128e+06	1.44001e+06	1.22456e+06	1.43104e+06	1.48025e+06	1.22406e+06	1.27921e+06	9.37446e+06	7.10007e+06	1.08327e+06	5.24718e+06	1.21153e+06	1.08715e+06	4.28263e+06	911053	1.25299e+06	2.23828e+07	8.53691e+07	1.60893e+06	2.27354e+06	7.43406e+06	2.48265e+06	2.93981e+06	9.3918e+06	1.0901e+06	1.07099e+06	958752	1.95956e+06	2.30501e+06	1.26653e+06	1.10271e+06	1.12232e+06	3.13756e+06	8.16661e+06	1.2477e+06	2.14766e+06	1.9696e+06	9.18263e+06	1.07955e+06	4.38257e+06	1.17929e+06	1.32866e+06	1.22677e+06	1.09029e+06	1.04286e+06	4.88772e+06
1-Methylhistidine	8.99999e+07	5.67669e+07	8.78678e+07	3.67646e+07	7.84574e+07	7.54571e+07	7.7364e+07	7.34866e+07	6.43471e+07	3.33327e+07	5.19852e+07	6.61237e+07	6.71977e+07	4.11304e+07	1.01035e+08	3.80972e+07	9.85249e+07	1.03212e+08	4.40832e+07	4.19284e+07	5.77272e+07	1.25963e+08	6.18919e+07	9.06652e+07	3.86081e+07	5.82946e+07	6.43297e+07	8.84772e+07	6.21201e+07	7.35426e+07	6.91988e+07	5.02837e+07	5.33054e+07	6.09759e+07	6.23802e+07	6.38918e+07	1.12992e+08	5.34482e+07	8.66311e+07	1.1736e+08	5.0344e+07	4.19453e+07	4.96218e+07	1.22983e+08	6.69009e+07	8.51363e+07	4.38556e+07	8.17085e+07	7.29975e+07
Acetophenone	9.35503e+06	7.92932e+06	1.01999e+07	9.75346e+06	8.28824e+06	9.14693e+06	1.1116e+07	9.47967e+06	7.64358e+07	8.68639e+06	9.06425e+06	8.34818e+06	9.11243e+06	9.5331e+06	8.99752e+06	7.60483e+06	8.99568e+06	6.9355e+06	8.63708e+06	7.98804e+06	1.16899e+07	8.87045e+06	1.09084e+07	1.29036e+07	1.07452e+07	8.61838e+06	9.33251e+06	1.00112e+07	8.22756e+06	9.29297e+06	8.98246e+06	1.06846e+07	9.21316e+06	1.17389e+07	9.89281e+06	1.3096e+07	1.02176e+07	1.40755e+07	1.17393e+07	9.45884e+06	8.88504e+06	9.49844e+06	2.81906e+07	1.15682e+07	9.78372e+06	1.34352e+07	1.12953e+07	8.34628e+06	1.04053e+07
N6,N6,N6-Trimethyl-L-lysine	6.66529e+07	8.88386e+07	1.71205e+08	1.34571e+08	9.74093e+07	1.16343e+08	9.17725e+07	1.47012e+08	8.89878e+07	1.22551e+08	1.01721e+08	9.58799e+07	1.12173e+08	1.40162e+08	9.25886e+07	1.35638e+08	5.44656e+07	1.09051e+08	1.06192e+08	1.13859e+08	1.34496e+08	7.99667e+07	1.05861e+08	1.91981e+08	1.31084e+08	8.82212e+07	1.32384e+08	9.52239e+07	5.2795e+07	1.0436e+08	8.12588e+07	1.35225e+08	1.0949e+08	1.13825e+08	1.20526e+08	1.44375e+08	1.0403e+08	1.7821e+08	1.1265e+08	1.17734e+08	1.21671e+08	1.08111e+08	3.92997e+07	8.73778e+07	1.171e+08	2.03092e+08	1.4915e+08	9.56835e+07	7.46778e+07
L-5-Hydroxytryptophan	3.1027e+07	4.76242e+07	7.45918e+07	6.51871e+07	3.85587e+07	5.04732e+07	6.62838e+07	6.71975e+07	3.49345e+07	7.27652e+07	5.7492e+07	3.86843e+07	5.84612e+07	8.05596e+07	3.55183e+07	6.56045e+07	6.32308e+07	7.75712e+07	8.23155e+07	4.66928e+07	5.67575e+07	3.46901e+07	7.27484e+07	1.17917e+08	6.80753e+07	3.42793e+07	4.94475e+07	5.07262e+07	8.93297e+07	4.22906e+07	5.48313e+07	8.15295e+07	5.97162e+07	3.52104e+07	7.49607e+07	1.05399e+08	4.06251e+07	8.55965e+07	6.39954e+07	8.90868e+07	8.30758e+07	4.40971e+07	3.4625e+07	4.62461e+07	7.67264e+07	9.82834e+07	6.24186e+07	4.38461e+07	5.59862e+07
Salsolinol	1.12569e+07	1.55742e+07	2.01285e+07	2.26715e+07	1.16548e+07	9.32768e+06	1.74893e+07	1.55905e+07	1.05485e+07	1.6656e+07	1.26593e+07	1.00774e+07	3.62639e+07	1.87963e+07	1.0216e+07	1.42671e+07	1.65044e+07	1.91749e+07	1.49251e+07	1.30069e+07	2.34581e+07	1.08902e+07	2.63243e+07	3.80811e+07	2.21857e+07	2.13919e+07	1.31018e+07	1.61285e+07	1.96614e+07	1.09353e+07	1.7386e+07	2.5516e+07	1.24228e+07	1.67454e+07	5.34877e+07	2.45991e+07	1.06112e+07	2.2217e+07	1.54504e+07	2.18727e+07	1.8032e+07	1.64848e+07	2.078e+07	2.17773e+07	2.17443e+07	2.59683e+07	2.1506e+07	1.45876e+07	1.32022e+07
N1-(2,3-dihydro-1,4-benzodioxin-6-yl)acetamide	1.06978e+07	1.75011e+07	2.05073e+07	1.91656e+07	1.2297e+07	1.45361e+07	1.4848e+07	2.23578e+07	1.10379e+07	1.46602e+07	1.78911e+07	1.05586e+07	1.81499e+07	2.44932e+07	2.29104e+07	1.77605e+07	1.79805e+07	1.80727e+07	1.58159e+07	1.8675e+07	2.67778e+07	1.13738e+07	1.9613e+07	2.69399e+07	2.06389e+07	1.22261e+07	1.41656e+07	1.79228e+07	1.98864e+07	1.29049e+07	1.49885e+07	1.64558e+07	1.28626e+07	1.59194e+07	1.86011e+07	2.08986e+07	1.83411e+07	2.21144e+07	2.03244e+07	2.36122e+07	1.80546e+07	1.53649e+07	1.93037e+07	1.1836e+07	1.98653e+07	2.43066e+07	2.18455e+07	9.86199e+06	2.2506e+07
Choline	3.24223e+07	3.49161e+07	3.8285e+07	2.8162e+07	3.73883e+07	3.86725e+07	4.52851e+07	4.08011e+07	5.38439e+07	4.04516e+07	5.36096e+07	3.86375e+07	4.9096e+07	5.28171e+07	3.74594e+07	3.73253e+07	4.82992e+07	3.4698e+07	4.12118e+07	3.77704e+07	4.3397e+07	3.71721e+07	4.6278e+07	6.38767e+07	4.21631e+07	4.10317e+07	4.56139e+07	4.47102e+07	3.99116e+07	4.15923e+07	4.06907e+07	3.73072e+07	4.41263e+07	4.00522e+07	4.36921e+07	3.94506e+07	4.93491e+07	6.1015e+07	7.04672e+07	4.45081e+07	3.70305e+07	3.82535e+07	3.46035e+07	3.05695e+07	4.19243e+07	5.2165e+07	3.95614e+07	3.5808e+07	4.36391e+07
7-(1H-pyrrol-1-yl)-5H-chromeno[2,3-b]pyridin-5-one	2.3642e+06	3.10006e+06	4.46454e+06	4.00853e+06	2.43797e+06	2.7254e+06	3.15294e+06	3.41062e+06	3.62503e+06	2.2969e+06	2.94463e+06	2.76852e+07	3.69478e+06	2.676e+06	3.14743e+06	3.1533e+06	3.80351e+06	4.35361e+06	3.72243e+06	2.4695e+06	2.94619e+06	2.0569e+06	3.0311e+06	3.98425e+06	4.20747e+06	2.20392e+06	2.28393e+06	3.76008e+06	2.87191e+06	3.72082e+06	2.64998e+06	2.36199e+06	2.11013e+06	3.05999e+06	3.14253e+06	2.84776e+06	3.22156e+06	4.36596e+06	3.62391e+06	4.28245e+06	3.30559e+06	2.50772e+06	2.51722e+06	2.34475e+06	3.03725e+06	1.2912e+07	3.74893e+06	2.45711e+06	2.7926e+06
D-(+)-Proline	4.1081e+07	4.15517e+07	2.84851e+07	3.09733e+07	3.80795e+07	3.8856e+07	3.66086e+07	2.77309e+07	4.25062e+07	3.13865e+07	4.39934e+07	2.92488e+07	3.47172e+07	2.79101e+07	3.15533e+07	3.65538e+07	6.16883e+07	2.7935e+07	2.82088e+07	3.55964e+07	1.91632e+07	5.36669e+07	3.68977e+07	3.57385e+07	2.2771e+07	2.90181e+07	3.3236e+07	3.82965e+07	2.89033e+07	3.81048e+07	2.84462e+07	3.20303e+07	3.16347e+07	2.93711e+07	3.59004e+07	2.86485e+07	3.15127e+07	3.81395e+07	5.57782e+07	2.78349e+07	3.29765e+07	3.50048e+07	1.01882e+07	4.98797e+07	4.48922e+07	3.99159e+07	2.441e+07	3.80312e+07	4.24843e+07
5-Hydroxyindole-3-acetic acid	1.81761e+07	7.07199e+06	5.71586e+06	1.32649e+07	8.54593e+06	7.97731e+06	2.78102e+07	9.48576e+06	9.37335e+06	2.9521e+07	1.7688e+07	5.98975e+06	3.949e+06	7.04469e+06	1.5438e+07	1.25852e+07	1.57176e+07	1.39339e+07	1.24279e+07	1.72365e+07	1.26987e+07	1.20244e+07	4.57471e+06	9.81136e+06	9.803e+06	6.43896e+06	8.03825e+06	1.87345e+07	1.28163e+07	9.37569e+06	2.13761e+07	2.08942e+07	1.98229e+07	4.07073e+06	3.55951e+06	1.09581e+07	1.43128e+07	1.31597e+07	2.49173e+07	1.65913e+07	8.316e+06	1.74109e+07	1.46595e+07	2.82927e+07	9.19966e+06	9.05506e+06	1.41294e+07	1.21361e+07	8.77596e+06
L-Glutamic acid	2.36828e+08	8.45796e+07	1.37778e+08	1.16704e+08	1.41851e+08	9.84644e+07	1.52933e+08	1.13233e+08	1.05261e+08	1.20262e+08	1.10818e+08	1.02145e+08	9.61236e+07	8.07274e+07	8.54995e+07	9.36965e+07	1.10258e+08	1.02044e+08	1.01014e+08	8.32272e+07	1.17099e+08	2.33093e+08	1.05023e+08	1.65818e+08	1.15945e+08	1.13481e+08	1.03986e+08	1.03234e+08	1.01089e+08	9.49591e+07	1.20597e+08	1.14902e+08	1.16973e+08	1.16369e+08	1.03354e+08	1.50045e+08	1.42304e+08	1.08346e+08	1.36873e+08	9.02679e+07	8.57347e+07	8.16954e+07	7.59468e+07	2.63968e+08	9.48084e+07	1.86048e+08	8.52023e+07	1.1382e+08	1.23219e+08
Cortisol	1.56626e+06	1.5956e+06	2.46085e+06	2.2579e+06	2.12616e+06	7.40516e+06	2.63576e+06	1.57919e+06	1.71827e+06	5.20626e+06	1.01369e+07	4.15318e+06	1.19092e+06	1.40433e+06	1.57736e+07	1.36195e+07	9.36309e+06	1.90418e+07	6.73554e+06	1.91005e+07	1.4421e+07	2.86997e+06	5.66996e+06	4.30065e+06	3.52528e+06	1.56019e+06	1.21816e+06	1.37964e+06	6.02725e+06	4.17211e+06	2.41951e+06	1.12338e+07	2.49827e+06	2.46905e+06	1.71974e+06	3.24851e+06	1.90158e+07	2.86022e+06	1.47517e+07	2.89575e+06	1.11344e+07	2.51626e+06	1.68225e+06	1.83687e+06	3.01407e+06	2.04136e+06	1.25464e+06	1.57592e+06	1.86783e+06
Methionine sulfoxide	1.38271e+08	1.42699e+08	1.69019e+08	1.53124e+08	1.67457e+08	1.46e+08	1.69511e+08	1.55314e+08	1.36683e+08	1.63079e+08	1.65386e+08	1.33709e+08	1.43451e+08	1.54176e+08	1.33596e+08	1.24682e+08	1.44657e+08	1.02346e+08	1.45971e+08	9.67844e+07	1.24028e+08	1.3085e+08	1.38777e+08	1.28805e+08	1.26038e+08	1.16791e+08	1.24292e+08	1.06656e+08	1.21814e+08	1.23097e+08	1.40786e+08	1.489e+08	1.22175e+08	1.05172e+08	1.33622e+08	1.43076e+08	1.09752e+08	1.23188e+08	1.07678e+08	9.98475e+07	1.15322e+08	1.00799e+08	8.6139e+07	1.13938e+08	1.09453e+08	1.1971e+08	1.04189e+08	1.17927e+08	1.12169e+08
3-Methylcrotonylglycine	2.81923e+06	1.50059e+07	1.55651e+07	1.10794e+07	2.69672e+06	2.6857e+07	1.41389e+07	2.35086e+07	2.91744e+06	6.81209e+06	3.99709e+06	2.62784e+06	1.50198e+07	1.03137e+07	6.71854e+06	1.25765e+07	1.23281e+07	4.18267e+06	1.00961e+07	9.61717e+06	1.20676e+07	2.67099e+06	3.43967e+07	1.78455e+07	6.61466e+06	2.19231e+06	2.07762e+07	2.60218e+07	1.49159e+07	2.53439e+06	1.27881e+07	8.66817e+06	5.4669e+06	5.35489e+06	1.41878e+07	1.53641e+07	8.40252e+06	1.5777e+07	9.03765e+06	3.54395e+06	9.05534e+06	9.85614e+06	6.80234e+06	4.76241e+06	2.3644e+07	1.50396e+07	1.07946e+07	2.32924e+06	2.98838e+07
Thymine	1.33459e+07	1.34555e+07	1.57892e+07	2.15169e+07	1.44557e+07	1.86835e+07	2.6619e+07	1.70217e+07	2.34915e+07	2.19578e+07	2.22602e+07	2.16938e+07	1.5713e+07	2.01344e+07	2.04463e+07	1.59915e+07	1.43434e+07	2.02316e+07	2.37182e+07	1.76484e+07	1.39145e+07	1.51318e+07	1.53541e+07	2.11237e+07	1.77356e+07	1.74912e+07	1.53504e+07	1.95802e+07	2.00724e+07	1.79875e+07	2.34906e+07	2.18213e+07	2.07171e+07	2.80609e+07	1.70513e+07	1.77536e+07	1.82919e+07	2.5807e+07	1.44958e+07	2.08384e+07	1.69983e+07	2.12635e+07	1.01378e+07	1.44848e+07	1.19124e+07	1.44664e+07	1.81923e+07	1.73014e+07	1.84133e+07
Riboflavin	1.7186e+06	8.10856e+06	5.32787e+06	4.35945e+06	3.55715e+06	5.67637e+06	5.23699e+06	8.60742e+06	2.62953e+06	3.09581e+06	4.45718e+06	3.05167e+06	7.97122e+06	1.05053e+07	2.81794e+06	5.79966e+06	4.69389e+06	2.72573e+06	1.46423e+07	1.51225e+06	8.42159e+06	1.48521e+06	9.60675e+06	1.03465e+07	6.10367e+06	2.87749e+06	8.02786e+06	9.12312e+06	1.0098e+07	3.10907e+06	4.21968e+06	4.12526e+06	4.84361e+06	4.47221e+06	6.88645e+06	1.16154e+07	3.63854e+06	6.56404e+06	4.94243e+06	5.50844e+06	1.80839e+07	2.90915e+06	7.74332e+06	2.99485e+06	8.30467e+06	7.89762e+06	5.25572e+06	3.14335e+06	8.2816e+06
Kynurenic acid	2.35007e+06	2.06769e+06	2.04453e+06	3.0532e+06	2.01692e+06	3.5273e+06	5.8981e+06	3.46938e+06	2.62597e+06	4.25877e+06	2.44053e+06	2.65178e+06	2.53172e+06	4.42283e+06	2.96581e+06	2.6374e+06	3.43459e+06	3.82213e+06	4.67851e+06	7.78099e+06	3.67059e+06	2.61552e+06	3.19806e+06	3.7945e+06	3.21369e+06	2.48973e+06	4.75403e+06	3.91965e+06	3.27205e+06	4.47366e+06	6.84511e+06	5.46238e+06	3.43824e+06	5.8028e+06	1.7692e+06	5.40976e+06	3.45507e+06	3.45229e+06	2.69139e+06	5.50904e+06	2.49623e+06	6.98078e+06	2.02642e+06	4.08123e+06	2.42798e+06	2.73747e+06	3.41621e+06	2.49012e+06	4.41081e+06
N4-Acetylcytidine	1.14408e+06	2.64084e+06	4.28994e+06	3.59225e+06	2.36095e+06	3.48805e+06	5.33356e+06	7.16357e+06	2.89992e+06	5.22925e+06	4.35674e+06	2.95641e+06	3.99841e+06	6.10475e+06	4.10955e+06	2.49462e+06	2.55747e+06	3.76546e+06	2.96448e+06	2.41303e+06	6.75371e+06	1.38629e+06	3.32889e+06	5.30114e+06	7.92176e+06	2.35806e+06	3.78108e+06	2.83442e+06	6.85425e+06	2.8799e+06	4.77613e+06	6.16263e+06	4.08902e+06	3.33572e+06	4.19352e+06	5.81532e+06	3.28745e+06	3.24085e+06	2.13216e+06	4.01145e+06	3.07887e+06	2.82576e+06	4.58367e+06	2.07393e+06	2.79679e+06	4.30655e+06	3.62241e+06	1.82171e+06	3.06283e+06
Folinic acid	1.10006e+06	1.72203e+06	1.42311e+06	1.21983e+06	1.1246e+06	1.34319e+06	879372	1.47486e+06	968036	1.05268e+06	1.09993e+06	1.20349e+06	1.14588e+06	1.15962e+06	1.05828e+06	879806	1.78132e+06	733133	1.47697e+06	1.5546e+06	784921	896642	1.13175e+06	1.35235e+06	5.42087e+06	956319	3.71527e+06	807809	1.65958e+06	1.17635e+06	3.53824e+06	6.63598e+06	5.33029e+06	848108	1.399e+06	3.8193e+06	990581	902837	2.06644e+06	867741	1.1816e+06	2.1656e+06	722443	2.32592e+06	1.13011e+06	4.91179e+06	2.20228e+06	1.12344e+06	1.24476e+06
N1-[4-hydroxy-6-(methoxymethyl)pyrimidin-2-yl]acetamide	988160	2.88666e+06	6.26878e+06	3.36109e+06	2.4328e+06	6.15424e+06	2.49955e+06	4.78015e+06	2.32439e+06	2.39754e+06	3.23511e+06	2.36476e+06	2.64932e+06	4.92568e+06	5.10006e+06	4.54784e+06	4.16875e+06	4.16657e+06	2.8363e+06	3.00314e+06	3.53894e+06	1.35775e+06	3.94001e+06	6.68763e+06	3.66898e+06	2.50918e+06	4.98261e+06	2.5054e+06	5.25889e+06	3.03835e+06	2.07697e+06	3.34515e+06	2.89172e+06	2.45733e+06	2.93999e+06	4.28028e+06	5.64274e+06	4.21787e+06	3.6831e+06	4.62485e+06	2.94126e+06	1.95317e+06	3.52434e+06	1.50041e+06	4.23768e+06	4.97745e+06	3.53837e+06	2.25077e+06	3.89881e+06
Phenylacetylglycine	2.061e+08	1.85685e+09	1.87522e+09	1.71821e+09	3.26287e+08	9.92184e+08	9.76672e+08	9.00034e+08	7.6656e+08	7.77178e+08	5.27035e+08	6.17813e+08	1.16828e+09	1.71957e+09	9.63069e+08	9.96398e+08	7.02845e+08	8.20913e+08	4.57699e+08	7.6503e+08	1.3979e+09	1.14506e+08	2.51137e+09	2.40083e+09	1.98762e+09	2.3076e+08	9.52594e+08	1.36293e+09	8.98757e+08	3.84183e+08	9.66206e+08	1.03056e+09	7.91697e+08	3.3959e+08	1.23962e+09	1.48017e+09	1.1499e+09	1.06593e+09	5.75347e+08	7.58462e+08	9.41961e+08	3.42258e+08	6.7262e+08	1.57131e+08	1.78107e+09	2.30947e+09	1.4754e+09	5.19588e+08	1.68252e+09
Pantothenic acid	4.58332e+07	1.13825e+08	1.17736e+08	1.08259e+08	7.44601e+07	9.61315e+07	1.30932e+08	1.32024e+08	7.45806e+07	1.27822e+08	1.38204e+08	6.58101e+07	1.49795e+08	1.31491e+08	1.04529e+08	5.77493e+07	1.34313e+08	9.50342e+07	1.32538e+08	9.91707e+07	1.66843e+08	5.63329e+07	1.67353e+08	1.70735e+08	1.29877e+08	6.18541e+07	1.55456e+08	1.01643e+08	1.60872e+08	7.10402e+07	1.64242e+08	1.37935e+08	1.31098e+08	4.11531e+07	1.7523e+08	1.79837e+08	1.1012e+08	7.95663e+07	1.42833e+08	1.17008e+08	1.3167e+08	1.44282e+08	1.61306e+08	6.39278e+07	1.83905e+08	1.87919e+08	1.16084e+08	7.00099e+07	1.3938e+08
Glycyl-L-leucine	1.0764e+08	5.20079e+07	5.66879e+07	4.97599e+07	3.83829e+07	6.31954e+07	3.80355e+07	4.55122e+07	6.12398e+07	4.59012e+07	4.81987e+07	6.55161e+07	2.57787e+07	5.08288e+07	7.16492e+07	3.52705e+07	8.63943e+07	5.13986e+07	7.23035e+07	1.64339e+08	5.22708e+07	5.12982e+07	2.2355e+07	9.60816e+07	8.70206e+07	3.39693e+07	8.24615e+07	8.12066e+07	4.32539e+07	6.66329e+07	4.60977e+07	8.15492e+07	5.94869e+07	8.05377e+07	3.09545e+07	1.18912e+08	1.11056e+08	4.62115e+07	1.28932e+08	5.48872e+07	7.80696e+07	8.71088e+07	4.50676e+07	1.04418e+08	5.54252e+07	8.56496e+07	6.58851e+07	4.66067e+07	7.59011e+07
L-Histidine	5.74301e+07	7.57449e+07	8.9617e+07	6.61818e+07	7.17635e+07	7.81935e+07	7.68468e+07	8.62426e+07	6.22789e+07	6.55609e+07	7.14747e+07	6.34787e+07	5.68872e+07	9.82334e+07	8.10306e+07	1.00827e+08	8.79623e+07	6.72425e+07	5.90453e+07	6.60579e+07	8.02381e+07	6.11996e+07	8.79904e+07	9.40113e+07	6.99555e+07	8.01971e+07	7.48565e+07	6.86078e+07	8.23166e+07	5.89999e+07	5.83871e+07	7.83845e+07	7.18374e+07	8.57704e+07	6.65685e+07	1.03922e+08	9.07406e+07	1.03367e+08	8.73888e+07	7.10467e+07	7.65454e+07	6.56513e+07	5.47427e+07	6.14428e+07	7.80118e+07	7.7924e+07	6.68624e+07	7.63279e+07	7.5976e+07
4-Hydroxybenzaldehyde	2.93214e+08	4.28982e+08	4.28634e+08	5.38223e+08	4.24619e+08	3.76126e+08	4.70153e+08	3.94803e+08	3.1078e+08	5.46153e+08	4.77742e+08	2.78836e+08	4.12878e+08	4.6062e+08	4.13695e+08	4.00883e+08	5.56203e+08	2.74226e+08	4.84565e+08	2.53317e+08	3.46561e+08	3.04854e+08	4.79903e+08	5.34581e+08	4.61274e+08	3.91615e+08	4.04852e+08	3.47289e+08	3.91831e+08	3.67289e+08	4.31369e+08	5.63645e+08	4.49216e+08	2.42972e+08	4.77204e+08	5.80678e+08	4.20089e+08	3.92991e+08	4.83457e+08	3.51941e+08	5.19828e+08	4.01181e+08	2.96064e+08	3.57681e+08	4.54091e+08	4.60314e+08	4.70598e+08	5.25708e+08	5.11039e+08
Carnosine	1.40201e+07	3.66125e+07	7.132e+07	4.79349e+07	2.97507e+07	6.24974e+07	2.8791e+07	6.22941e+07	3.35155e+07	3.17377e+07	4.25484e+07	2.57978e+07	3.44801e+07	4.70255e+07	7.40582e+07	4.98342e+07	4.78976e+07	4.63222e+07	3.34215e+07	3.80907e+07	4.74983e+07	1.91373e+07	4.59013e+07	7.32456e+07	4.90075e+07	3.02428e+07	5.08835e+07	3.44382e+07	5.23418e+07	3.32434e+07	2.87514e+07	3.96931e+07	4.5883e+07	3.08439e+07	3.5298e+07	4.50951e+07	6.64986e+07	5.56148e+07	4.11561e+07	4.56778e+07	3.7781e+07	3.00702e+07	4.14796e+07	1.29112e+07	5.46883e+07	4.80929e+07	4.93891e+07	2.57928e+07	4.00346e+07
Taurocholic acid	2.87365e+06	3.79113e+06	4.6376e+06	4.04841e+06	7.84969e+06	2.31611e+06	2.73613e+06	4.20093e+06	4.03882e+06	3.80059e+06	5.97433e+06	3.36866e+06	3.81863e+06	4.40182e+06	3.73459e+06	3.34619e+06	3.86563e+06	3.47168e+06	3.63317e+06	3.5766e+06	2.58149e+06	9.21374e+06	3.56974e+06	3.90399e+06	3.46518e+06	4.97263e+06	4.17317e+06	1.11429e+07	3.30595e+06	3.21621e+06	2.38654e+06	9.91789e+06	2.43969e+07	3.64999e+06	3.73514e+06	2.79903e+06	3.18677e+06	8.01187e+06	5.49652e+06	5.18366e+06	7.72398e+06	2.61479e+06	2.47756e+06	1.04124e+07	3.41314e+06	4.17052e+06	3.55512e+06	3.77443e+06	3.69096e+06
Levothyroxine	1.17136e+07	1.11703e+07	9.60402e+06	1.28096e+07	1.29528e+07	1.21813e+07	1.0638e+07	6.62882e+06	1.58172e+07	2.13819e+07	1.05027e+07	1.02491e+07	1.20619e+07	1.79688e+07	9.90711e+06	1.00724e+07	1.40758e+07	1.28498e+07	9.71173e+06	1.30614e+07	1.68335e+07	1.09251e+07	1.25513e+07	1.26926e+07	1.64445e+07	1.57374e+07	1.27067e+07	1.33464e+07	7.70697e+06	1.24379e+07	1.12994e+07	2.01217e+07	1.19176e+07	1.27679e+07	1.16229e+07	1.25805e+07	9.40877e+06	9.63315e+06	1.47883e+07	1.63579e+07	1.04498e+07	1.67974e+07	1.50883e+07	1.18006e+07	1.23071e+07	1.18508e+07	1.74455e+07	1.61568e+07	1.30398e+07
1-Palmitoylglycerol	8.49772e+09	9.95585e+09	1.09542e+10	9.06814e+09	8.23466e+09	1.06651e+10	9.4755e+09	9.73658e+09	1.09785e+10	1.11542e+10	9.25125e+09	6.81594e+09	8.83444e+09	8.72275e+09	9.98153e+09	1.05007e+10	7.38776e+09	7.17183e+09	8.31312e+09	7.43182e+09	9.32733e+09	1.19109e+10	9.64181e+09	8.58486e+09	9.96742e+09	7.81042e+09	8.29249e+09	7.91865e+09	1.01381e+10	9.184e+09	8.00839e+09	1.08865e+10	7.8648e+09	1.01384e+10	9.97951e+09	1.19435e+10	7.48316e+09	1.16666e+10	1.14221e+10	9.16453e+09	9.19227e+09	7.92915e+09	7.18657e+09	8.47058e+09	1.04357e+10	9.94647e+09	1.24807e+10	1.14311e+10	9.7939e+09
Methyl palmitate	2.91096e+09	4.12123e+09	4.85227e+09	5.90087e+09	3.51074e+09	3.31537e+09	3.12618e+09	3.92417e+09	4.28068e+09	3.59237e+09	3.93602e+09	5.20511e+09	3.03879e+09	3.49286e+09	3.5174e+09	4.52372e+09	5.3465e+09	2.93363e+09	3.33644e+09	4.00511e+09	3.47082e+09	3.59855e+09	4.26479e+09	4.22331e+09	3.08387e+09	2.92353e+09	3.66637e+09	8.77759e+09	2.95788e+09	3.33207e+09	2.71815e+09	3.74268e+09	2.76959e+09	3.58355e+09	5.06811e+09	4.13905e+09	3.10666e+09	5.30583e+09	5.31322e+09	2.76366e+09	3.20726e+09	3.8366e+09	4.47574e+09	3.37276e+09	4.83208e+09	4.76676e+09	2.97547e+09	4.35463e+09	4.83173e+09
2-Amino-1,3-octadecanediol	4.68325e+08	6.11114e+08	7.32657e+08	5.34761e+08	5.8433e+08	7.68591e+08	7.03901e+08	6.74909e+08	7.39502e+08	6.82688e+08	5.96792e+08	3.64524e+08	6.96056e+08	6.00716e+08	5.00136e+08	4.19099e+08	4.77178e+08	3.37114e+08	4.07456e+08	4.34218e+08	5.30309e+08	5.37967e+08	5.44647e+08	5.46925e+08	5.95182e+08	5.32398e+08	6.14664e+08	5.33465e+08	5.89192e+08	6.59797e+08	5.78637e+08	6.21949e+08	5.19897e+08	6.2539e+08	5.93355e+08	7.96523e+08	5.92817e+08	6.54524e+08	7.83034e+08	6.58614e+08	5.55527e+08	5.61715e+08	5.00093e+08	4.46712e+08	5.77614e+08	6.98174e+08	5.16056e+08	6.96552e+08	7.35223e+08
PC 17:1_17:1	2.56289e+10	2.34331e+10	1.14495e+10	3.2617e+10	2.65552e+10	2.21389e+10	1.74966e+10	2.82293e+10	2.39212e+10	3.00782e+10	7.51663e+09	1.80319e+10	2.18588e+10	9.12156e+09	3.20142e+10	2.85786e+10	1.17826e+10	3.32113e+10	2.39792e+10	2.65038e+10	1.52794e+10	2.6012e+10	1.97992e+10	1.10052e+10	2.8484e+10	2.95117e+10	2.10649e+10	8.65422e+09	2.15772e+10	9.75094e+09	2.51716e+10	1.254e+10	2.01578e+10	1.92372e+10	2.34295e+10	1.07532e+10	2.76832e+10	8.86081e+09	9.61474e+09	1.8195e+10	2.29287e+10	2.19287e+10	2.82215e+10	1.48746e+10	2.11031e+10	8.87481e+09	2.58404e+10	2.71939e+10	1.93561e+10
TKK	2.4961e+09	4.83025e+09	2.75156e+09	2.85119e+09	4.61209e+09	2.7144e+09	2.69206e+09	2.96908e+09	3.10378e+09	2.91114e+09	3.5281e+09	4.4803e+09	3.13767e+09	3.27435e+09	2.84293e+09	3.07013e+09	3.23014e+09	2.67708e+09	2.81947e+09	3.46672e+09	2.8365e+09	4.37832e+09	5.17479e+09	3.50275e+09	2.96092e+09	3.51653e+09	3.10022e+09	2.78182e+09	3.22999e+09	2.5703e+09	3.3944e+09	4.02453e+09	2.87352e+09	5.22907e+09	2.69693e+09	3.72331e+09	3.02915e+09	3.99906e+09	4.44893e+09	2.17805e+09	4.42239e+09	4.10668e+09	2.12461e+09	3.85963e+09	4.38415e+09	3.91744e+09	3.55749e+09	4.29182e+09	2.34275e+09
PC O-18:2	2.22356e+09	3.1039e+09	3.03374e+09	2.07286e+09	2.35294e+09	3.15682e+09	2.31786e+09	2.80018e+09	1.7709e+09	2.48274e+09	3.3691e+09	1.44998e+09	3.49926e+09	4.18708e+09	9.79029e+08	1.918e+09	2.71641e+09	2.71959e+09	3.08034e+09	1.7984e+09	3.18714e+09	1.56143e+09	2.86402e+09	3.67703e+09	2.41748e+09	1.65748e+09	3.10397e+09	3.06302e+09	2.19451e+09	1.46353e+09	2.19522e+09	2.85248e+09	3.26035e+09	1.13123e+09	3.26246e+09	3.64022e+09	9.94821e+08	2.6191e+09	2.64423e+09	3.6022e+09	3.22931e+09	2.19334e+09	2.48162e+09	1.88385e+09	3.0747e+09	2.90665e+09	2.36125e+09	1.79694e+09	3.06241e+09
PC O-16:0	1.89464e+09	2.2619e+09	2.24327e+09	1.85379e+09	2.36464e+09	2.25157e+09	2.17026e+09	2.0648e+09	3.39824e+09	2.20677e+09	2.88843e+09	1.82327e+09	2.12649e+09	2.37545e+09	2.01451e+09	1.71013e+09	2.3042e+09	1.71738e+09	1.86183e+09	1.86111e+09	2.03584e+09	1.63613e+09	1.93632e+09	2.99227e+09	1.94983e+09	1.9464e+09	2.42188e+09	2.22181e+09	2.04292e+09	1.95282e+09	1.92238e+09	1.925e+09	2.16389e+09	1.62336e+09	1.96039e+09	2.45345e+09	2.44041e+09	2.55611e+09	2.47704e+09	2.22451e+09	1.92511e+09	1.99947e+09	1.83555e+09	1.90508e+09	2.26527e+09	2.16477e+09	1.90849e+09	2.19529e+09	2.34305e+09
LPC 20:4-SN1	1.62121e+09	1.81113e+09	1.01318e+09	9.74751e+08	1.75131e+09	1.32732e+09	1.46322e+09	9.93301e+08	2.39995e+09	8.81647e+08	1.38402e+09	1.75914e+09	1.15267e+09	1.25158e+09	7.96099e+08	8.844e+08	1.11515e+09	1.52755e+09	9.49381e+08	1.25283e+09	9.46281e+08	1.49051e+09	1.62644e+09	1.06432e+09	1.06056e+09	1.4736e+09	1.62581e+09	2.10599e+09	9.80032e+08	2.34208e+09	1.33657e+09	8.34068e+08	1.26216e+09	1.5026e+09	9.80133e+08	9.57441e+08	7.58677e+08	1.34974e+09	1.17664e+09	1.81351e+09	1.06118e+09	1.45343e+09	7.71292e+08	1.47883e+09	1.64487e+09	9.31487e+08	1.03769e+09	1.66234e+09	1.41111e+09
Oleoyl ethylamide	6.73476e+07	4.05267e+08	1.07058e+08	1.02332e+08	1.92108e+07	9.26512e+07	6.16871e+07	1.09796e+08	2.79348e+07	2.64963e+07	6.90211e+07	1.86807e+08	1.8358e+08	3.22405e+07	7.08266e+07	1.13779e+08	8.82685e+07	1.17085e+08	1.18936e+08	3.45445e+07	1.41214e+07	6.30049e+07	2.33361e+08	4.14162e+07	1.82411e+08	1.03e+08	3.45412e+07	6.66222e+07	7.04668e+07	1.09442e+07	8.96434e+07	5.26273e+07	2.41959e+07	4.59239e+07	7.33319e+07	4.05475e+07	2.04149e+07	6.44345e+07	9.37512e+07	1.64703e+08	4.09733e+07	3.992e+07	3.30329e+07	1.15668e+07	5.43139e+07	6.36758e+07	5.43232e+07	8.51214e+07	3.54603e+07
Hexadecanamide	7.97909e+08	5.72024e+08	4.44153e+08	4.17995e+08	3.05728e+08	4.17111e+08	3.98153e+08	3.56924e+08	4.41462e+08	3.43795e+08	3.75104e+08	1.37027e+09	5.45914e+08	3.50461e+08	2.9943e+08	2.94224e+08	3.4643e+08	4.56073e+08	5.24425e+08	4.12463e+08	4.12826e+08	4.56441e+08	5.31376e+08	3.48066e+08	4.16538e+08	4.38946e+08	3.16572e+08	3.98944e+08	4.04333e+08	3.02858e+08	5.04251e+08	3.64451e+08	2.96097e+08	4.10137e+08	4.81769e+08	4.58142e+08	2.95802e+08	4.64796e+08	4.00291e+08	4.08353e+08	3.18585e+08	3.59024e+08	5.31513e+08	4.16189e+08	3.18241e+08	3.53902e+08	3.28089e+08	3.18062e+08	3.66346e+08
LPC 20:3-SN1	1.09528e+09	1.24641e+09	1.23352e+09	7.32786e+08	9.0402e+08	1.35849e+09	1.25891e+09	9.71832e+08	1.0588e+09	8.49398e+08	1.18805e+09	9.33317e+08	1.67814e+09	1.67094e+09	7.97466e+08	7.4801e+08	1.18333e+09	1.19888e+09	1.39657e+09	5.75741e+08	9.14287e+08	1.00572e+09	1.25863e+09	1.34653e+09	8.03871e+08	6.90465e+08	1.4633e+09	1.54815e+09	8.95073e+08	1.03454e+09	1.13913e+09	8.54438e+08	1.06328e+09	7.11992e+08	1.38454e+09	1.19658e+09	7.80592e+08	1.05469e+09	1.18793e+09	1.42605e+09	1.44475e+09	7.46682e+08	6.89502e+08	9.53417e+08	1.16695e+09	1.16373e+09	7.63195e+08	7.56444e+08	1.36057e+09
PC 17:0_17:1	4.86769e+09	5.40696e+09	6.37684e+09	1.63445e+09	4.95902e+09	1.12147e+10	5.67341e+09	3.17942e+09	4.86005e+09	2.90055e+09	5.99382e+09	1.15448e+09	1.30869e+09	2.25693e+09	4.85127e+09	4.90947e+09	7.64054e+09	1.64163e+09	9.46087e+09	4.62433e+09	5.33366e+09	8.24741e+08	3.80179e+09	1.49108e+09	3.73446e+08	2.65675e+09	4.28171e+09	3.0602e+09	1.86186e+09	4.79023e+09	2.60337e+09	3.79821e+09	6.07227e+08	2.44515e+09	3.30437e+08	1.75003e+09	1.33627e+09	2.43359e+09	1.10445e+08	3.00892e+08	3.82728e+09	3.49056e+09	3.91993e+09	1.04229e+10	1.06043e+09	4.88936e+09	2.12314e+08	1.41521e+09	7.64407e+09
Cuminaldehyde	1.16707e+09	1.09917e+09	1.02473e+09	6.96825e+08	1.1583e+09	1.133e+09	1.2044e+09	1.21944e+09	1.26251e+09	1.15864e+09	1.22813e+09	7.96922e+08	1.10367e+09	1.19609e+09	1.20289e+09	1.09462e+09	8.00714e+08	8.94225e+08	7.62745e+08	8.24516e+08	1.2799e+09	1.12628e+09	1.34807e+09	1.36263e+09	1.04704e+09	1.16557e+09	1.18639e+09	1.17177e+09	1.17569e+09	1.14547e+09	1.15545e+09	1.3083e+09	1.17675e+09	1.22675e+09	8.89885e+08	1.69153e+09	1.10741e+09	1.514e+09	1.37156e+09	1.21263e+09	9.26508e+08	8.92268e+08	1.17997e+09	1.07694e+09	1.42335e+09	1.30583e+09	1.42216e+09	1.45744e+09	1.4837e+09
PC O-18:0	1.15145e+09	1.36778e+09	1.25225e+09	1.06606e+09	1.26706e+09	1.3907e+09	1.23686e+09	1.23581e+09	1.98851e+09	1.22959e+09	1.82541e+09	1.05597e+09	1.32913e+09	1.50785e+09	9.85442e+08	8.58746e+08	1.49212e+09	8.67945e+08	1.11341e+09	1.08524e+09	1.05123e+09	9.26192e+08	1.08746e+09	1.77002e+09	1.00497e+09	9.83587e+08	1.41585e+09	1.32892e+09	1.21224e+09	1.25638e+09	1.06554e+09	9.92262e+08	1.25973e+09	8.80345e+08	1.11404e+09	1.00038e+09	1.19512e+09	1.24569e+09	1.63064e+09	1.3212e+09	1.24823e+09	1.10969e+09	1.08417e+09	1.02561e+09	1.23299e+09	1.41214e+09	1.11196e+09	1.18484e+09	1.46434e+09
Terephthalic Acid	7.10346e+07	7.71938e+07	8.90173e+07	7.59185e+07	6.75634e+07	7.48033e+07	6.83751e+07	5.70771e+07	6.46127e+07	7.75189e+07	9.60471e+07	7.18254e+07	9.16277e+07	7.80512e+07	7.43355e+07	6.09724e+07	6.28753e+07	5.90856e+07	6.6751e+07	6.45358e+07	6.73165e+07	7.97502e+07	9.47969e+07	1.51666e+08	8.41787e+07	7.20279e+07	6.96912e+07	7.60108e+07	1.19586e+08	6.51567e+07	6.74703e+07	7.72277e+07	6.40211e+07	8.37074e+07	8.36448e+07	8.30276e+07	1.2613e+08	8.82408e+07	1.22236e+08	6.9169e+07	5.9421e+07	6.31313e+07	1.06194e+09	7.82287e+07	6.56692e+07	9.07483e+07	7.72589e+07	7.65294e+07	6.04781e+07
LPC 18:3-SN1	1.07296e+09	1.05976e+09	1.15639e+09	8.25742e+08	1.52741e+09	1.09529e+09	8.59477e+08	8.84588e+08	1.36891e+09	7.577e+08	1.06905e+09	9.80525e+08	1.26054e+09	1.39206e+09	3.81317e+08	7.06096e+08	9.73191e+08	1.19645e+09	1.07626e+09	6.34718e+08	1.15269e+09	1.01353e+09	1.16117e+09	1.43091e+09	8.93933e+08	1.1555e+09	1.28564e+09	9.78172e+08	8.05602e+08	1.05906e+09	7.71896e+08	8.34596e+08	1.06435e+09	7.61756e+08	1.17786e+09	1.06576e+09	3.98151e+08	9.89264e+08	8.98777e+08	1.40262e+09	1.06615e+09	8.9797e+08	9.45552e+08	9.41712e+08	1.11257e+09	1.09196e+09	9.63314e+08	1.20972e+09	1.07271e+09
Gamma-Caprolactone	4.09218e+08	4.74398e+08	5.90913e+08	9.81726e+08	8.03437e+08	8.65982e+08	4.22144e+08	4.1773e+08	5.2119e+08	6.52341e+08	3.20891e+08	4.01972e+08	5.01465e+08	3.29154e+08	1.25658e+09	3.28055e+08	5.55455e+08	3.72946e+08	3.82116e+08	4.82397e+08	5.02099e+08	3.07047e+08	6.46457e+08	8.88195e+08	7.15318e+08	1.69741e+09	7.78914e+08	8.48442e+08	3.69303e+08	1.92825e+08	5.31873e+08	7.12923e+08	3.54361e+08	1.72923e+09	4.73202e+08	4.43384e+08	1.31318e+09	5.89364e+08	5.2991e+08	2.71683e+08	3.53096e+08	5.29948e+08	4.91247e+08	5.43343e+08	4.96306e+08	8.66198e+08	9.22243e+08	8.78068e+08	9.62145e+08
RKK	3.6764e+07	9.28021e+07	5.18492e+07	2.14097e+07	2.60101e+07	7.20018e+07	3.84182e+07	1.04655e+08	1.63122e+06	7.03304e+06	1.89953e+07	1.25505e+07	1.30183e+08	2.86887e+07	3.57793e+07	1.63807e+07	5.04933e+07	5.83253e+07	4.3218e+07	1.81347e+07	3.06669e+07	8.03404e+07	1.38615e+08	8.64815e+07	1.18773e+07	6.35775e+07	1.28036e+08	6.34095e+07	5.03152e+07	2.94824e+08	8.89125e+07	2.89948e+07	2.22692e+08	2.51339e+07	1.28709e+08	6.65457e+07	5.94573e+07	2.75271e+07	8.22539e+06	7.75974e+07	4.73092e+07	8.24358e+06	2.51358e+07	3.41104e+07	3.39126e+07	1.44434e+08	2.57489e+06	4.59747e+07	1.25293e+08
LPC 15:0-SN1	7.43993e+08	9.6176e+08	1.03914e+09	9.00776e+08	1.16955e+09	8.75204e+08	8.66532e+08	9.99547e+08	1.32249e+09	9.28951e+08	1.13957e+09	7.81053e+08	7.16747e+08	1.05968e+09	9.44692e+08	8.5506e+08	8.17915e+08	8.2962e+08	8.5252e+08	8.11212e+08	8.34961e+08	6.42573e+08	8.34009e+08	1.37725e+09	9.69993e+08	9.01866e+08	1.04559e+09	5.60929e+08	1.02509e+09	6.82356e+08	7.1262e+08	6.58505e+08	8.7782e+08	6.86805e+08	8.08067e+08	1.21635e+09	1.08018e+09	1.05983e+09	8.72331e+08	9.77218e+08	8.73026e+08	7.3657e+08	6.47113e+08	6.64592e+08	9.89531e+08	9.85079e+08	8.24743e+08	9.68103e+08	8.62404e+08
LPC 17:0-SN1	6.24885e+08	7.96227e+08	6.81023e+08	6.25651e+08	7.53958e+08	6.64229e+08	7.06026e+08	7.75128e+08	1.20336e+09	7.78889e+08	9.68964e+08	7.72872e+08	7.49e+08	7.66472e+08	9.85878e+08	6.68438e+08	7.10363e+08	5.72823e+08	6.91205e+08	5.32474e+08	5.75168e+08	5.61322e+08	6.47895e+08	1.06045e+09	6.31321e+08	6.46797e+08	7.91997e+08	6.31245e+08	7.49826e+08	7.49281e+08	5.93523e+08	5.74741e+08	6.95777e+08	6.81805e+08	6.24133e+08	5.93766e+08	1.19003e+09	8.40508e+08	7.62219e+08	7.29817e+08	7.62042e+08	5.15382e+08	5.94744e+08	5.96781e+08	7.14068e+08	7.75933e+08	6.28919e+08	7.78678e+08	7.44732e+08
Indole	6.455e+08	5.89087e+08	6.14182e+08	3.58568e+08	6.2993e+08	7.01666e+08	4.90715e+08	6.41628e+08	1.04052e+09	6.68416e+08	8.74063e+08	7.26144e+08	7.37357e+08	4.88448e+08	6.99728e+08	6.17619e+08	6.51404e+08	6.62468e+08	6.33158e+08	3.59542e+08	4.88344e+08	6.6594e+08	5.84159e+08	4.89371e+08	3.79574e+08	5.71489e+08	6.86292e+08	5.03284e+08	4.87858e+08	6.68438e+08	4.33665e+08	6.53911e+08	6.02602e+08	5.99683e+08	7.4329e+08	4.99783e+08	6.47579e+08	7.84114e+08	6.33267e+08	6.93793e+08	5.59963e+08	5.66406e+08	4.27886e+08	6.58455e+08	6.36319e+08	6.77595e+08	5.56227e+08	5.0674e+08	7.19089e+08
Glycoursodeoxycholic acid	6.28707e+07	9.22085e+07	3.01676e+08	1.03144e+08	1.19165e+08	7.59863e+07	1.243e+08	1.51336e+08	2.26322e+07	1.43353e+08	1.44912e+08	3.01227e+07	3.72263e+08	2.40511e+08	8.66186e+07	6.2463e+07	2.14695e+08	8.50667e+07	1.02643e+08	1.13148e+08	1.98162e+08	1.10471e+08	1.61489e+08	2.38417e+08	1.51652e+08	7.75493e+07	1.30216e+08	6.49531e+08	2.42064e+08	2.97673e+07	1.4316e+08	3.23028e+08	4.09432e+08	4.22997e+07	1.57969e+08	1.46497e+08	4.23033e+07	4.23448e+08	4.02713e+08	2.60512e+08	3.05695e+08	1.40627e+08	3.34261e+08	1.23685e+08	1.56508e+08	1.08043e+08	1.0876e+08	5.0185e+07	1.15992e+08
4-Hydroxycoumarin	2.50499e+07	2.48064e+07	1.60634e+07	2.02219e+07	1.97103e+07	2.468e+07	2.69854e+07	2.39625e+07	2.51237e+07	2.60729e+07	2.87763e+07	2.54928e+07	3.14478e+07	3.27512e+07	2.74207e+07	2.50832e+07	3.45438e+07	2.4887e+07	2.48681e+07	2.39571e+07	2.66161e+07	2.44287e+07	1.99762e+07	2.76147e+07	2.41024e+07	3.07782e+07	3.07046e+07	2.37794e+07	2.36577e+07	5.52221e+08	2.64849e+08	3.68067e+07	5.79741e+08	3.09577e+07	2.07577e+07	3.43482e+07	2.74631e+07	3.52842e+07	2.91403e+07	3.20002e+07	2.79004e+07	3.02478e+07	3.4032e+07	3.21419e+07	2.84187e+07	3.66103e+07	2.85161e+07	3.22425e+07	3.58305e+07
Valine	6.9126e+09	6.38038e+09	5.31431e+09	4.85183e+09	5.60963e+09	1.09888e+09	3.72924e+09	5.4151e+09	8.84543e+09	5.93638e+09	4.55499e+09	7.50653e+09	7.38263e+09	4.9866e+09	5.39795e+09	6.56418e+09	6.06569e+09	2.43955e+09	6.04607e+09	5.11092e+09	3.46102e+09	7.24033e+09	6.68633e+09	5.28186e+09	4.44558e+09	1.89507e+09	3.88807e+09	6.52182e+09	4.89667e+09	8.12139e+09	4.42462e+09	5.7835e+09	1.62292e+09	7.09101e+09	7.2804e+09	5.29833e+09	5.3015e+09	7.60451e+09	6.30404e+09	2.30889e+08	5.41869e+09	5.6458e+09	2.61384e+09	4.00666e+09	7.17783e+09	5.2852e+09	5.32541e+09	3.71843e+09	6.84395e+09
16(R)-HETE	3.01742e+08	7.87967e+07	1.7506e+08	1.14242e+08	2.10758e+08	6.58179e+07	3.57434e+08	1.06194e+08	2.5094e+06	2.90284e+08	2.25863e+08	8.71017e+07	6.20443e+07	5.40352e+06	5.15659e+07	2.07039e+08	3.75273e+08	1.35742e+08	1.07802e+08	6.58015e+07	4.87916e+07	3.08281e+08	2.02156e+08	1.55402e+08	1.60902e+08	1.64581e+08	2.3871e+08	2.46537e+08	8.4142e+07	3.17089e+07	6.53924e+07	4.4254e+08	2.62665e+08	1.22859e+08	1.60701e+08	1.9543e+08	1.82241e+08	2.42679e+08	4.87612e+08	3.28483e+08	1.30086e+08	4.59371e+07	1.89172e+07	3.12667e+08	1.43058e+08	3.90185e+08	1.28483e+08	1.49388e+08	1.05915e+08
2-methyl-2,3,4,5-tetrahydro-1,5-benzoxazepin-4-one	6.59969e+08	7.19158e+08	5.28598e+08	6.57327e+08	5.0783e+08	3.79716e+08	7.53339e+08	4.01038e+08	1.59126e+08	6.51719e+08	4.45712e+08	3.25035e+08	8.92055e+08	1.8293e+08	8.25134e+08	4.34598e+08	2.82482e+08	7.585e+08	3.83062e+08	4.81032e+08	7.36337e+08	5.91673e+08	1.17034e+09	4.65717e+08	3.51826e+08	4.5394e+08	2.40469e+08	4.24563e+08	2.23819e+08	2.18417e+08	5.84361e+08	7.8032e+08	5.28202e+08	3.74909e+08	8.94647e+08	2.57777e+08	4.32678e+08	7.05476e+08	2.47147e+08	8.16493e+08	4.49796e+08	3.80832e+08	5.00381e+08	4.26917e+08	6.22499e+08	3.4096e+08	5.21362e+08	4.87202e+08	3.38323e+08
LPC 17:1-SN1	3.9066e+08	4.3956e+08	4.52197e+08	4.09847e+08	5.93299e+08	3.50111e+08	4.08821e+08	3.43863e+08	3.81925e+08	3.66937e+08	5.30191e+08	5.27472e+08	3.49918e+08	2.95783e+08	5.60061e+08	3.95064e+08	3.99271e+08	4.64316e+08	3.57151e+08	3.00665e+08	4.87525e+08	3.61242e+08	4.38884e+08	5.76744e+08	4.38471e+08	3.90182e+08	4.07243e+08	4.09668e+08	4.35804e+08	2.68677e+08	3.64967e+08	3.48098e+08	4.58921e+08	3.89663e+08	3.49761e+08	2.80902e+08	6.4615e+08	5.16202e+08	4.31273e+08	5.60261e+08	3.68137e+08	3.40945e+08	3.33872e+08	3.62648e+08	4.56107e+08	4.29864e+08	3.49053e+08	3.15402e+08	3.66038e+08
Muscone	3.2715e+08	4.03141e+08	4.60725e+08	3.54377e+08	3.5069e+08	4.07428e+08	4.04442e+08	3.80781e+08	4.24015e+08	4.0408e+08	3.68688e+08	2.61037e+08	3.37178e+08	3.3115e+08	4.09439e+08	4.14433e+08	2.90693e+08	2.93906e+08	3.34387e+08	3.1618e+08	3.7793e+08	4.11573e+08	3.97802e+08	3.61895e+08	3.96919e+08	3.27403e+08	3.25786e+08	3.32125e+08	3.96939e+08	3.72902e+08	3.18258e+08	4.15656e+08	3.34444e+08	4.02645e+08	3.88159e+08	4.65944e+08	2.88417e+08	4.46535e+08	4.07963e+08	3.46473e+08	3.77438e+08	3.32919e+08	2.99275e+08	3.59901e+08	4.24194e+08	4.09536e+08	4.45699e+08	4.21271e+08	3.93904e+08
PC 34:1	1.4714e+09	1.19129e+09	1.16722e+09	1.3023e+09	1.23554e+09	1.24314e+09	1.25794e+09	1.0302e+09	1.3071e+09	1.27749e+09	4.09881e+08	1.58361e+09	8.48189e+08	8.95556e+08	3.59951e+09	1.19604e+09	1.43932e+09	1.18436e+09	1.43894e+09	1.58611e+09	1.26491e+09	1.10895e+09	1.27825e+09	8.8916e+08	9.30372e+08	1.37404e+09	1.23319e+09	1.70654e+09	1.61606e+09	1.70496e+09	6.64604e+08	9.86465e+08	6.99188e+08	1.40987e+09	8.00496e+08	8.21624e+08	2.83087e+09	1.64718e+09	2.75376e+08	7.17395e+08	1.16998e+09	1.78435e+09	1.92942e+09	1.36029e+09	1.03773e+09	1.68276e+09	6.8651e+08	6.78779e+08	1.39355e+09
PC O-20:4	1.85192e+08	2.23175e+08	1.09103e+08	1.20324e+08	2.09878e+08	1.58938e+08	1.7913e+08	1.19393e+08	2.60402e+08	9.84557e+07	1.48973e+08	1.97287e+08	1.37765e+08	1.48775e+08	9.26927e+07	1.08452e+08	1.28242e+08	1.85903e+08	9.27045e+07	1.47137e+08	1.18049e+08	1.65998e+08	2.27266e+08	1.1821e+08	1.2482e+08	1.68934e+08	1.85138e+08	2.69326e+08	1.14041e+08	2.52675e+08	1.62089e+08	1.17777e+08	1.53601e+08	1.66679e+08	1.22491e+08	1.20012e+08	8.98581e+07	1.48987e+08	1.36092e+08	2.21578e+08	1.17945e+08	1.73638e+08	8.13947e+07	1.7333e+08	2.03821e+08	9.67091e+07	1.20778e+08	1.79876e+08	1.68588e+08
PC 34:2	9.38954e+08	1.5498e+09	9.28877e+08	1.49055e+09	9.31013e+08	8.60856e+08	6.16084e+08	1.19959e+09	9.25049e+08	1.22829e+09	1.15158e+09	1.14371e+09	8.21484e+08	1.25222e+09	1.48296e+09	1.10485e+09	6.19841e+08	1.51717e+09	8.88124e+08	9.82563e+08	7.96082e+08	1.06999e+09	7.58235e+08	6.91842e+08	1.25239e+09	1.95093e+09	1.05171e+09	1.30074e+09	1.2597e+09	1.22617e+09	9.81868e+08	6.53368e+08	8.05263e+08	1.11013e+09	1.12008e+09	6.14458e+08	1.2577e+09	4.74057e+08	7.89968e+08	1.39688e+09	8.03998e+08	8.4217e+08	1.1111e+09	7.70972e+08	1.73426e+09	5.26542e+08	1.22569e+09	1.05956e+09	7.75714e+08
LPC 22:4-SN1	1.97894e+08	2.96133e+08	1.28026e+08	1.45548e+08	1.95472e+08	1.84159e+08	3.05812e+08	2.12208e+08	2.00945e+08	1.50732e+08	2.33181e+08	2.04493e+08	1.65433e+08	1.94633e+08	2.99352e+08	1.85695e+08	1.98769e+08	2.13359e+08	1.85854e+08	1.97794e+08	8.37912e+07	1.77628e+08	2.73615e+08	1.34734e+08	1.63991e+08	1.40856e+08	1.86588e+08	2.63443e+08	1.98686e+08	2.17705e+08	2.66789e+08	1.42925e+08	2.15134e+08	1.58642e+08	1.39696e+08	1.46376e+08	2.59414e+08	2.41533e+08	2.33338e+08	2.64431e+08	2.15813e+08	2.43253e+08	6.91553e+07	1.6634e+08	2.91964e+08	1.20277e+08	1.90617e+08	1.84452e+08	1.6847e+08
o-Cresol	1.56452e+08	1.69546e+08	2.2816e+08	1.97391e+08	1.77676e+08	1.48433e+08	1.17598e+08	1.66178e+08	1.51468e+08	1.18299e+08	8.64618e+07	9.54013e+07	2.18166e+08	1.98621e+08	2.07171e+08	1.90014e+08	1.14982e+08	9.02699e+07	1.39481e+08	1.10245e+08	1.76517e+08	1.21189e+08	2.19352e+08	2.63594e+08	1.85797e+08	2.08618e+08	1.53151e+08	1.11647e+08	1.49247e+08	1.38038e+08	1.34072e+08	1.21151e+08	1.11208e+08	2.06032e+08	1.75264e+08	1.90042e+08	1.77217e+08	2.38068e+08	1.14784e+08	1.24932e+08	1.51225e+08	1.86943e+08	1.38301e+08	1.95504e+08	1.88819e+08	2.45562e+08	1.96062e+08	2.28113e+08	1.51814e+08
Astragaloside A	2.02811e+08	2.24659e+08	1.78286e+08	1.66368e+08	1.55612e+08	1.71878e+08	2.21466e+08	1.69171e+08	1.94524e+06	2.08712e+08	2.40835e+08	2.05861e+08	1.64357e+08	2.39214e+08	1.79752e+08	1.83751e+08	2.20019e+08	1.84562e+08	2.06667e+08	1.5362e+08	1.9189e+08	1.40375e+08	1.59627e+08	2.43419e+08	1.84172e+08	1.55159e+08	1.84098e+08	2.81915e+08	2.60656e+08	2.45385e+08	2.61282e+08	1.97886e+08	1.94284e+08	1.85229e+08	2.02124e+08	3.44908e+08	2.02582e+08	2.56273e+08	1.80351e+08	2.26014e+08	1.90105e+08	1.81914e+08	1.84033e+08	2.47805e+08	2.28737e+08	3.24507e+08	1.90224e+08	1.92561e+08	1.81121e+08
Dibutyl sebacate	2.31298e+08	4.65968e+07	6.8063e+07	4.36811e+07	1.90763e+08	3.46666e+07	4.55033e+07	2.11356e+07	1.71125e+08	3.09092e+07	7.19074e+07	1.71136e+08	3.95988e+07	7.71624e+07	7.68781e+07	5.85829e+07	9.03236e+07	8.8112e+07	5.42162e+07	6.94446e+07	4.10017e+07	6.72476e+07	3.0928e+07	4.93005e+07	9.52274e+07	6.00234e+07	6.72968e+07	5.66473e+07	2.90838e+07	1.46468e+08	1.05839e+08	6.87355e+07	1.36388e+08	6.4269e+07	3.79065e+07	4.65255e+07	6.35402e+07	4.33306e+07	8.37735e+07	1.06017e+08	8.17495e+07	6.50186e+07	3.98238e+07	8.70481e+07	2.94266e+07	1.03941e+08	5.99095e+07	1.17047e+08	3.73632e+07
Phosphocholine	2.75036e+08	3.4504e+08	3.1751e+08	2.71144e+08	2.80494e+08	3.70543e+08	2.52914e+08	3.1277e+08	2.48503e+08	2.83655e+08	3.71378e+08	2.3345e+08	3.54894e+08	3.9438e+08	2.19618e+08	2.7274e+08	3.59706e+08	3.21545e+08	3.58803e+08	2.75322e+08	3.52724e+08	3.13201e+08	3.25503e+08	3.31531e+08	3.37648e+08	2.30578e+08	3.41535e+08	3.86279e+08	3.03022e+08	2.36564e+08	2.89833e+08	2.79788e+08	3.88007e+08	2.22948e+08	3.12287e+08	3.96289e+08	2.31036e+08	2.38479e+08	3.14206e+08	3.73507e+08	3.42096e+08	3.37445e+08	2.84562e+08	2.6629e+08	3.25228e+08	2.94093e+08	3.02953e+08	3.42049e+08	3.64569e+08
Stearamide	8.97164e+07	1.05281e+08	7.28059e+07	7.31776e+07	5.27886e+07	8.902e+07	7.47042e+07	6.20439e+07	4.16294e+07	7.12777e+07	5.28704e+07	2.6735e+08	1.0499e+08	6.67859e+07	5.0269e+07	4.66477e+07	5.81291e+07	9.29017e+07	8.87695e+07	7.86057e+07	6.60446e+07	1.00179e+08	1.23741e+08	5.57834e+07	6.57314e+07	9.02263e+07	5.98127e+07	7.69276e+07	6.74759e+07	4.7226e+07	1.08655e+08	5.55715e+07	5.83735e+07	6.0496e+07	9.14698e+07	8.30315e+07	5.11213e+07	1.15994e+08	8.96815e+07	7.83803e+07	4.72291e+07	5.63204e+07	8.34897e+07	5.9852e+07	7.4203e+07	5.72669e+07	4.27295e+07	4.78047e+07	6.86675e+07
Bitertanol	3.38124e+08	3.77597e+08	3.27794e+08	2.68542e+08	3.11309e+08	3.27807e+08	4.35237e+08	3.19737e+08	2.18361e+06	3.37894e+08	4.03175e+08	3.53625e+08	2.7574e+08	3.88717e+08	3.3051e+08	3.33435e+08	3.50137e+08	3.06475e+08	3.38848e+08	2.6127e+08	3.50293e+08	2.31729e+08	2.77025e+08	3.65153e+08	3.01947e+08	2.96907e+08	3.03513e+08	4.18075e+08	4.72294e+08	4.74194e+08	5.11149e+08	3.251e+08	3.78073e+08	3.33663e+08	3.08721e+08	6.27042e+08	3.65947e+08	4.4124e+08	3.05297e+08	3.6878e+08	3.19169e+08	3.23323e+08	2.90891e+08	4.27095e+08	4.0367e+08	5.38883e+08	3.30195e+08	2.97771e+08	3.08717e+08
2,4-Dimethylbenzaldehyde	2.69482e+08	1.95825e+08	2.03593e+08	1.33798e+08	2.67717e+08	2.31867e+08	2.44858e+08	2.09423e+08	2.65732e+08	2.50767e+08	2.60088e+08	1.60144e+08	2.22885e+08	2.51076e+08	2.09258e+08	1.87464e+08	1.61281e+08	1.87489e+08	1.52974e+08	1.87119e+08	2.7682e+08	2.60972e+08	2.34303e+08	2.33423e+08	2.10963e+08	2.60868e+08	2.43941e+08	2.26814e+08	2.04514e+08	2.06555e+08	2.40427e+08	2.98985e+08	2.7027e+08	2.39027e+08	1.683e+08	3.18864e+08	2.14516e+08	3.22738e+08	2.41238e+08	2.19894e+08	1.66505e+08	2.04073e+08	2.16175e+08	2.5733e+08	2.30608e+08	2.33347e+08	2.94203e+08	2.81066e+08	2.89009e+08
3-phenethyl-2-thioxoimidazolidin-4-one	4.02015e+07	2.52425e+07	2.67923e+07	2.45593e+07	2.47981e+07	3.02179e+07	4.36148e+07	2.42452e+07	1.67076e+06	2.94862e+07	3.61145e+07	3.34142e+07	3.23683e+07	3.45456e+07	3.75608e+07	3.13456e+07	3.24664e+07	3.38578e+07	4.3481e+07	3.35657e+07	3.98884e+07	3.27652e+07	2.47053e+07	3.70779e+07	3.55613e+07	2.91517e+07	5.71448e+07	5.76599e+07	3.63469e+07	1.85216e+08	6.75361e+07	3.57846e+07	6.71857e+07	3.52141e+07	3.23054e+07	6.66136e+07	3.78002e+07	4.0144e+07	4.60083e+07	5.5573e+07	3.48571e+07	3.36433e+07	6.3889e+07	4.61778e+07	3.6013e+07	5.44786e+07	2.11376e+07	2.25514e+07	3.554e+07
Glycolithocholic acid	3.34534e+06	1.20127e+06	3.31437e+06	3.63758e+06	2.35525e+06	3.89246e+06	2.6853e+06	3.56968e+06	994041	1.69005e+06	956242	1.25818e+06	4.06986e+06	2.94822e+06	3.21804e+06	1.22986e+06	2.08024e+06	1.72417e+06	1.26245e+06	1.75757e+06	2.60097e+06	2.97521e+06	2.80046e+06	2.27285e+06	9.89491e+06	1.85783e+06	5.75567e+06	2.89802e+07	3.20559e+06	2.06555e+06	3.27085e+06	2.99287e+06	2.17093e+06	3.06781e+06	2.7108e+06	1.80382e+06	1.63623e+06	4.41061e+06	4.58633e+06	6.60959e+06	3.4244e+06	7.50423e+06	4.8045e+06	4.51628e+06	3.10787e+06	2.32008e+06	5.05901e+06	1.46525e+06	5.77319e+06
Lysopc 20:4	1.29611e+08	1.58617e+08	1.49635e+08	8.74056e+07	1.00178e+08	1.74056e+08	1.5642e+08	1.21894e+08	1.28286e+08	1.01927e+08	1.428e+08	1.11321e+08	2.2964e+08	1.87487e+08	9.80009e+07	8.99138e+07	1.36804e+08	1.40096e+07	1.66099e+08	6.6496e+07	1.21137e+08	1.07665e+08	1.62221e+07	1.6822e+08	9.51022e+07	8.53305e+07	1.06741e+07	2.0149e+08	1.05171e+08	1.49628e+08	1.31137e+08	1.19998e+08	1.28814e+08	8.4572e+07	1.65398e+08	1.51918e+08	9.16225e+07	3.55386e+07	1.50211e+08	1.66831e+08	1.80758e+08	1.04325e+08	8.95096e+07	1.22827e+08	1.43559e+08	1.43463e+08	9.58158e+07	9.50022e+07	1.59369e+08
5-OxoETE	9.99737e+06	8.2358e+06	1.06496e+07	9.91465e+06	7.70477e+06	7.19474e+06	1.82262e+07	7.54052e+06	3.94807e+06	1.0476e+07	1.02104e+07	6.62765e+06	5.29808e+06	1.29863e+07	3.40001e+06	6.58257e+06	1.20474e+07	7.48e+06	2.29326e+08	7.99091e+06	8.2738e+06	6.11302e+06	7.73278e+06	1.04437e+07	1.14161e+07	5.28481e+06	9.79262e+06	1.3079e+07	8.34058e+06	7.22524e+06	8.00144e+06	1.24925e+07	1.07048e+07	5.14923e+06	6.42833e+06	2.07487e+07	6.60734e+06	1.04382e+07	1.37461e+07	1.15887e+07	8.50802e+06	9.368e+06	4.39397e+06	9.44524e+06	7.70548e+06	1.23568e+07	2.33214e+07	6.47408e+06	8.85789e+06
(1E,4E)-1,5-bis(4-methoxyphenyl)penta-1,4-dien-3-one	2.12454e+08	1.31661e+08	5.65296e+07	8.81715e+07	7.17091e+07	7.82796e+07	7.7854e+07	7.31433e+07	6.85357e+07	5.14047e+07	6.10085e+07	1.30426e+08	1.40487e+08	4.75533e+07	6.72305e+07	7.2431e+07	5.2332e+07	6.41278e+07	6.12284e+07	1.14156e+07	1.41821e+08	3.02994e+08	1.15971e+08	8.88232e+07	9.24145e+07	1.5174e+08	8.75017e+07	9.36815e+07	4.56445e+07	1.01923e+08	1.0431e+08	7.56066e+07	6.31656e+07	1.02433e+08	2.08699e+08	3.88281e+07	1.84858e+08	8.21563e+07	7.13342e+07	6.58611e+07	5.2917e+07	1.43073e+07	6.22096e+07	1.62603e+08	1.02806e+08	1.19163e+08	8.59112e+07	5.70097e+07	1.35702e+08
PC O-20:3	1.54556e+08	1.79172e+08	1.69006e+08	1.03532e+08	1.14725e+08	1.93332e+08	1.68161e+08	1.34561e+08	1.49503e+08	1.21866e+08	1.68675e+08	1.25799e+08	2.29749e+08	2.08435e+08	1.09514e+08	9.86712e+07	1.52077e+08	1.56924e+08	1.8074e+08	7.15679e+07	1.3048e+08	1.26676e+08	1.60141e+08	1.87697e+08	1.09048e+08	9.83518e+07	1.97523e+08	2.25112e+08	1.24525e+08	1.36613e+08	1.4957e+08	1.34806e+08	1.48443e+08	9.45402e+07	1.87779e+08	1.70056e+08	1.0685e+08	1.46716e+08	1.68562e+08	1.99015e+08	1.97939e+08	1.01675e+08	9.84622e+07	1.33433e+08	1.65741e+08	1.5705e+08	1.12325e+08	1.05139e+08	1.80669e+08
SM 9:1;2O/34:8	1.95654e+07	1.74582e+07	1.50188e+07	1.10867e+07	1.45301e+07	1.65942e+06	1.78896e+07	1.45906e+07	1.46859e+06	1.12608e+07	1.76219e+07	2.13381e+07	2.19268e+07	1.97142e+07	1.79348e+07	1.85353e+07	1.46884e+07	1.3936e+07	1.72019e+07	1.5506e+06	3.05027e+06	8.21772e+06	1.72207e+07	2.3483e+07	1.66726e+07	1.31976e+07	7.41023e+06	2.03284e+07	2.72891e+07	4.17436e+06	2.44265e+07	1.54821e+07	1.84494e+07	1.65543e+07	1.27203e+07	5.96165e+07	1.91722e+07	1.41794e+07	1.44847e+07	3.86685e+07	1.29208e+07	1.03777e+07	2.01945e+07	1.91839e+07	1.21821e+07	4.38207e+07	1.55632e+07	1.66134e+07	6.01641e+06
UR-144 N-(5-Methylhexyl) analog	2.75923e+06	2.43841e+06	3.2342e+06	2.76359e+06	2.63729e+06	2.80742e+06	3.0194e+06	2.65791e+06	2.67635e+06	2.72475e+06	3.61151e+06	2.48512e+06	2.48423e+06	1.68261e+08	1.88767e+06	1.85599e+06	2.9455e+06	2.24668e+06	2.56241e+06	2.81226e+06	2.83385e+06	2.83394e+06	2.97336e+06	2.6135e+06	2.87098e+06	2.96857e+06	2.56821e+06	2.61518e+06	2.73494e+06	3.06399e+06	2.98062e+06	2.97534e+06	2.59048e+06	2.90183e+06	2.68756e+06	5.29704e+06	1.91726e+06	2.5457e+06	3.0927e+06	2.35595e+06	2.50788e+06	3.73537e+06	3.47268e+06	3.55985e+06	2.44926e+06	2.73731e+06	2.79753e+06	2.85472e+06	1.93887e+07
LPC 20:1-SN1	7.2592e+07	1.24303e+08	1.22364e+08	9.36544e+07	1.15776e+08	7.21377e+07	1.18676e+08	1.07019e+08	1.25672e+08	7.62509e+07	6.50347e+07	5.27841e+07	1.31269e+08	1.76482e+08	1.64242e+08	1.06053e+08	6.31121e+07	1.19447e+08	9.22294e+07	1.1402e+08	6.72561e+07	5.75833e+07	9.36689e+07	1.8741e+08	1.3763e+08	1.02156e+08	7.92404e+07	9.73017e+07	1.35411e+08	1.12966e+08	6.76576e+07	6.8236e+07	1.06865e+08	1.1667e+08	8.43748e+07	1.39183e+08	2.03514e+08	1.35373e+08	1.09307e+08	1.86499e+08	9.79307e+07	9.88174e+07	8.29856e+07	4.49579e+07	8.56654e+07	1.32851e+08	1.27243e+08	1.21568e+08	7.21123e+07
Oxohongdenafil	8.0875e+07	7.57711e+07	6.69503e+07	6.44448e+07	6.64185e+07	7.22549e+07	9.68613e+07	7.8437e+07	5.72013e+06	8.01917e+07	9.78678e+07	8.72409e+07	9.25172e+07	8.73098e+07	8.04759e+07	8.66134e+07	9.94839e+07	7.99528e+07	9.63325e+07	8.17651e+07	1.05402e+08	7.5641e+07	7.26894e+07	1.46062e+08	6.63288e+07	7.97297e+07	9.47623e+07	1.24175e+08	1.04229e+08	3.49983e+08	3.16025e+08	8.59749e+07	2.50053e+08	9.05332e+07	7.83387e+07	1.51692e+08	8.88426e+07	1.12447e+08	9.15277e+07	9.80663e+07	8.66176e+07	8.71035e+07	9.74767e+07	9.59944e+07	1.166e+08	1.45725e+08	8.854e+07	6.31396e+07	9.25855e+07
PC 17:0_18:3	6.0136e+08	4.46541e+08	4.69457e+08	5.87464e+08	6.06749e+08	3.82457e+08	4.17839e+08	4.9597e+08	4.63875e+08	4.75543e+08	3.18849e+08	4.29079e+08	4.13858e+08	4.25583e+08	6.33394e+08	4.50144e+08	3.55394e+08	4.8729e+08	4.13695e+08	4.54554e+08	3.14811e+08	4.36045e+08	3.38118e+08	2.57624e+08	5.90332e+08	6.16453e+08	3.95911e+08	3.71416e+08	6.46127e+08	2.7863e+08	4.36332e+08	3.28658e+08	4.31778e+08	4.32919e+08	4.13153e+08	3.753e+08	3.34307e+08	1.38495e+08	3.17568e+08	5.00727e+08	4.30343e+08	4.55356e+08	4.64202e+08	2.5899e+08	2.63922e+08	2.53787e+08	4.89768e+08	5.65223e+08	3.55401e+08
SM 34:1;2O	1.10958e+09	9.68241e+08	4.68213e+08	6.97714e+08	6.2102e+08	7.49373e+08	4.06708e+08	4.32521e+08	8.44108e+08	6.56525e+08	1.17668e+08	6.16214e+08	7.42731e+08	5.95968e+08	1.03274e+09	1.9507e+09	6.86805e+08	1.10166e+09	9.72952e+08	1.16582e+09	5.55736e+08	1.01286e+09	4.7628e+08	2.34618e+08	5.67833e+08	8.72147e+08	7.76239e+08	3.7047e+08	1.32026e+09	9.39455e+08	8.04441e+08	3.04643e+08	5.56973e+08	4.49249e+08	6.9772e+08	2.93759e+08	6.96631e+08	7.87472e+07	1.7872e+08	9.29981e+08	4.31707e+08	1.20108e+09	1.19823e+09	2.62727e+08	7.51902e+08	9.67344e+07	5.43959e+08	5.93955e+08	7.18609e+08
4-Hydroxyindole	1.69368e+07	5.92523e+07	4.94518e+07	1.03722e+08	3.00695e+07	1.83932e+07	2.26008e+07	2.27098e+07	6.30076e+07	2.18324e+07	3.47677e+07	3.24982e+07	6.05591e+07	6.31281e+07	5.85984e+07	2.53989e+07	2.36063e+07	2.56477e+07	2.08908e+07	5.73606e+07	5.35182e+07	1.20143e+07	1.04928e+08	8.77087e+07	5.51949e+07	4.06105e+07	3.12526e+07	1.49223e+08	2.39166e+07	1.41066e+07	3.18334e+07	4.12215e+07	4.44394e+07	2.15266e+07	5.09316e+07	5.24411e+07	7.27224e+07	3.97924e+07	2.98399e+07	2.07185e+07	3.37808e+07	2.75894e+07	3.16977e+07	1.21471e+07	7.50006e+07	5.95482e+07	4.39639e+07	3.19467e+07	5.54515e+07
SM 8:1;2O/32:8	2.63275e+07	2.68045e+07	3.07051e+07	2.43298e+07	3.27163e+07	3.38971e+07	2.50721e+07	3.27265e+07	3.43505e+07	3.49165e+07	2.58371e+07	2.34508e+07	3.16054e+07	2.98558e+07	3.89133e+07	3.26517e+07	1.76573e+07	2.19606e+07	2.37702e+07	1.79052e+07	2.65434e+07	1.54353e+07	3.89583e+07	2.89869e+07	3.32367e+07	2.98509e+07	2.78767e+07	2.28821e+07	3.48364e+07	2.35509e+07	2.70424e+07	2.96692e+07	2.4914e+07	3.47998e+07	3.09603e+07	3.64457e+07	2.4459e+07	4.19037e+07	3.15698e+07	3.18011e+07	3.19833e+07	2.14114e+07	2.34032e+07	1.84252e+07	4.03668e+07	4.30454e+07	3.46354e+07	3.67902e+07	3.74831e+07
PC O-18:3	1.2178e+08	1.29175e+08	1.56254e+08	1.11589e+08	1.90129e+08	1.29689e+08	9.77776e+07	1.02269e+08	1.76463e+08	8.61954e+07	1.29298e+08	1.06927e+08	1.49574e+08	1.63949e+08	4.74351e+07	8.44319e+07	1.13821e+08	1.44291e+08	1.2517e+08	7.37207e+07	1.42154e+08	1.17021e+08	1.24291e+08	1.55897e+08	1.03547e+08	1.32397e+08	1.49289e+08	1.06855e+08	9.23783e+07	1.17104e+08	8.95528e+07	1.00458e+08	1.25374e+08	8.88204e+07	1.42863e+08	1.2695e+08	4.39288e+07	1.01971e+08	9.95938e+07	1.58789e+08	1.22557e+08	9.59192e+07	1.11891e+08	1.08088e+08	1.23063e+08	1.17232e+08	1.12857e+08	1.39441e+08	1.19661e+08
PC 32:1	1.56073e+08	1.20977e+08	8.30371e+07	9.7003e+07	1.62753e+08	7.45794e+07	7.97101e+07	1.2106e+08	8.72354e+07	8.82003e+07	5.1148e+07	1.01021e+08	5.71546e+07	9.60701e+07	6.76006e+07	9.9538e+07	7.41706e+07	1.18454e+08	8.60893e+07	1.30233e+08	7.13599e+07	1.06263e+08	8.407e+07	7.48596e+07	1.60904e+08	1.58744e+08	9.15758e+07	1.20746e+08	1.522e+08	1.0883e+08	1.06811e+08	5.5784e+07	9.82247e+07	6.51057e+07	9.33567e+07	7.51043e+07	8.71852e+07	2.86801e+07	1.02399e+08	1.45979e+08	1.22983e+08	7.8179e+07	1.00865e+08	6.16496e+07	9.16784e+07	5.58735e+07	1.05934e+08	1.40343e+08	8.48539e+07
Fenpropimorph	5.35264e+08	2.41141e+08	1.1854e+08	6.66665e+07	4.20294e+07	9.40314e+07	6.708e+07	4.11339e+07	6.36724e+07	6.12894e+07	5.4024e+07	1.23316e+09	3.00792e+08	5.49662e+07	3.8862e+07	4.22633e+07	5.77852e+07	2.08543e+08	2.24128e+08	5.31891e+07	6.86214e+07	1.10577e+08	1.58416e+08	7.00324e+07	1.07794e+08	1.06209e+08	6.18062e+07	1.064e+08	1.3269e+08	4.46652e+07	1.96506e+08	5.40916e+07	4.78024e+07	5.29403e+07	1.67493e+08	1.10771e+08	4.72483e+07	1.33852e+08	7.65267e+07	1.94154e+08	5.7068e+07	5.72578e+07	3.84658e+07	1.02592e+08	6.48151e+07	4.39491e+07	3.974e+07	3.70853e+07	6.33839e+07
4-Methylaminoantipyrine	2.07101e+06	2.19141e+06	2.74971e+06	2.39863e+06	2.24103e+06	1.90573e+06	2.22707e+06	1.96201e+06	1.94345e+06	1.99078e+06	2.26409e+06	1.65269e+06	1.81331e+06	1.92036e+06	1.94115e+06	1.75882e+06	1.75822e+06	2.99048e+06	1.94998e+06	8.14962e+07	1.65875e+06	1.79395e+06	2.05935e+06	1.88088e+06	1.91579e+06	1.46809e+06	1.80257e+06	1.49634e+08	1.66674e+06	1.87129e+06	1.6326e+06	1.75861e+06	1.97105e+06	1.71611e+06	2.087e+06	3.36014e+06	1.7768e+06	1.96658e+06	1.40861e+08	1.57828e+06	1.65537e+06	1.68007e+06	3.50944e+06	1.83528e+06	2.28241e+06	2.14352e+06	1.77915e+06	1.62297e+06	1.93416e+06
CAR 18:0	3.73248e+07	2.51979e+07	4.41293e+07	3.01973e+07	4.22649e+07	4.45148e+07	2.54417e+07	1.94445e+07	7.67494e+07	4.53824e+07	4.67802e+07	1.32004e+08	3.46215e+07	4.94728e+07	1.08965e+07	2.34857e+07	2.81032e+07	3.50541e+07	2.5642e+07	4.16237e+07	3.53759e+07	3.56384e+07	2.16811e+07	5.41754e+07	3.15262e+07	2.96747e+07	6.23915e+07	1.08964e+08	1.94222e+07	1.09595e+08	2.84348e+07	3.98899e+07	3.76194e+07	3.6594e+07	2.4732e+07	1.4876e+07	1.02084e+07	2.72148e+07	2.62118e+07	4.35896e+07	3.28892e+07	4.30926e+07	3.09564e+07	3.7193e+07	2.7387e+07	8.09021e+07	2.71382e+07	3.88749e+07	5.79514e+07
N,N-Dimethyldecylamine N-oxide	2.75818e+07	2.45888e+07	3.10304e+07	2.7811e+07	2.70257e+07	2.71394e+07	3.82715e+07	2.7483e+07	1.46314e+08	1.6604e+07	1.75504e+07	1.47622e+07	3.29238e+07	3.48004e+07	2.4463e+07	1.72867e+07	2.62422e+07	2.04976e+07	1.93982e+07	2.37262e+07	1.94075e+07	2.04474e+07	2.15013e+07	2.23997e+07	1.92061e+07	3.09044e+07	2.20983e+07	1.81274e+07	2.0322e+07	3.53693e+07	2.01506e+07	2.92367e+07	1.94558e+07	2.4074e+07	1.97542e+07	2.26306e+07	2.20917e+07	2.70542e+07	2.28078e+07	2.02489e+07	2.08766e+07	2.14483e+07	1.99317e+07	2.11901e+07	2.3126e+07	2.68159e+07	2.02891e+07	2.49376e+07	2.05264e+07
6-Keto-prostaglandin f1alpha	6.18315e+07	5.53392e+07	6.70453e+07	6.90685e+07	8.68307e+07	6.65781e+07	7.23201e+07	5.69224e+07	908369	8.42911e+07	1.06072e+08	7.44991e+07	1.32055e+08	6.38961e+07	6.01316e+07	5.91276e+07	5.99388e+07	6.33183e+07	9.04739e+07	4.4413e+07	4.72221e+07	6.38891e+07	8.46368e+07	1.2677e+08	3.73716e+07	4.72155e+07	6.44599e+07	5.44384e+07	7.68728e+07	7.97323e+07	3.66195e+07	1.22963e+08	1.27461e+08	6.72524e+07	6.53405e+07	6.46175e+07	6.90379e+07	9.49046e+07	4.73123e+07	8.87571e+07	9.04114e+07	3.67949e+07	5.19289e+07	6.54665e+07	5.98705e+07	9.17582e+07	5.35478e+07	5.66596e+07	7.64743e+07
N,N'-di[4-(2,6-dimethylmorpholino)phenyl]thiourea	7.27529e+07	7.12544e+07	6.17469e+07	5.655e+07	6.63084e+07	6.5087e+07	8.77674e+07	7.19037e+07	1.15283e+06	8.43114e+07	9.20831e+07	8.18913e+07	7.49841e+07	8.5339e+07	7.48988e+07	7.53636e+07	9.56281e+07	6.82509e+07	7.63447e+07	7.72722e+07	8.95091e+07	6.46619e+07	6.41061e+07	9.45289e+07	6.36925e+07	6.93838e+07	8.57287e+07	1.07903e+08	1.09506e+08	1.1365e+08	1.33324e+08	7.84072e+07	8.06455e+07	8.56661e+07	7.53444e+07	1.43716e+08	7.83612e+07	1.01315e+08	8.53611e+07	9.12891e+07	7.93571e+07	7.25656e+07	7.07344e+07	1.0448e+08	7.31331e+07	1.17456e+08	6.57436e+07	6.42139e+07	8.78621e+07
Nonadecanoic acid	1.16957e+08	1.44272e+08	1.50734e+08	1.16333e+08	1.28464e+08	1.39628e+08	1.08875e+08	1.30198e+08	1.36498e+08	1.40501e+08	1.13807e+08	1.05261e+08	1.3964e+08	1.23737e+08	1.40293e+08	1.39745e+08	7.90279e+07	9.79713e+07	1.05565e+08	8.52228e+07	9.91558e+07	1.42261e+08	1.53872e+08	1.37936e+08	1.39071e+08	1.13676e+08	1.06738e+08	1.00783e+08	1.37383e+08	1.09494e+08	1.04125e+08	1.27564e+08	1.10152e+08	1.43783e+08	1.31713e+08	1.39032e+08	1.09592e+08	1.59295e+08	1.4023e+08	1.37117e+08	1.18822e+08	8.86698e+07	1.02104e+08	7.07658e+07	1.3914e+08	1.5709e+08	1.60513e+08	1.53303e+08	1.37943e+08
LPC 20:2-SN1	1.4651e+08	1.69023e+08	1.64328e+08	1.14381e+08	1.40279e+08	1.42464e+08	1.89381e+08	1.47524e+08	9.06444e+07	1.28003e+08	1.87601e+08	1.11993e+08	1.87976e+08	1.92949e+08	1.49567e+08	1.21741e+08	1.47049e+08	1.49536e+08	1.45047e+08	1.16514e+08	1.39606e+08	1.29884e+08	1.64564e+08	1.9324e+08	1.32355e+08	1.04989e+08	1.5952e+08	1.66572e+08	1.42738e+08	8.69711e+07	1.72159e+08	1.19365e+08	1.57565e+08	7.74421e+07	1.51528e+08	1.34171e+08	1.58643e+08	1.70642e+08	1.69806e+08	1.90535e+08	1.68862e+08	1.23098e+08	1.27913e+08	1.09407e+08	1.76512e+08	1.67143e+08	1.31848e+08	1.2628e+08	1.51179e+08
PC O-16:1	1.45288e+08	1.51901e+08	1.62025e+08	1.40171e+08	1.03443e+08	1.37247e+08	1.53469e+08	1.23837e+08	1.374e+08	1.23959e+08	1.7218e+08	1.31588e+08	1.36329e+08	1.70327e+08	1.42217e+08	1.31598e+08	1.77083e+08	1.66235e+08	1.36372e+08	1.23965e+08	1.69485e+08	1.21451e+08	1.61602e+08	1.96634e+08	1.43243e+08	1.41652e+08	1.56111e+08	1.58267e+08	1.377e+08	9.24781e+07	1.39352e+08	1.29471e+08	1.48377e+08	1.1219e+08	1.28349e+08	1.44808e+08	1.46907e+08	1.75373e+08	1.72236e+08	1.97308e+08	1.36115e+08	1.48753e+08	1.3013e+08	1.32285e+08	1.59364e+08	1.50554e+08	1.40483e+08	1.23933e+08	1.40087e+08
Thromoboxane B1	6.22132e+06	1.15858e+08	1.48515e+08	1.54496e+08	2.11143e+08	3.61152e+06	1.71347e+08	1.11816e+08	996587	1.97806e+08	2.54974e+08	1.98616e+08	2.8597e+08	1.41944e+08	1.34595e+08	1.24601e+08	1.39501e+08	1.33239e+08	3.66123e+06	1.02042e+08	1.08238e+08	1.48861e+08	1.82665e+08	2.68562e+08	8.52861e+07	1.07218e+08	1.40207e+08	1.27357e+08	1.73982e+08	2.16625e+08	8.86972e+07	2.80978e+08	3.23899e+08	1.42458e+08	1.44179e+08	1.73418e+08	1.78546e+08	2.19552e+08	1.19881e+08	2.05212e+08	2.06656e+08	8.38011e+07	1.26965e+08	1.60503e+08	1.37429e+08	6.08663e+06	1.26482e+08	1.28699e+08	1.7328e+08
PC 18:0_18:1	7.43022e+06	7.27722e+06	3.62812e+06	1.42502e+06	1.60011e+06	1.23147e+07	4.76613e+06	1.27508e+06	1.98923e+06	9.59637e+06	1.90682e+06	3.54053e+06	3.38352e+06	2.64192e+06	1.22368e+07	1.61308e+06	7.51881e+06	7.66969e+06	8.79877e+06	1.07134e+07	1.34031e+07	7.62693e+06	1.64729e+06	1.24389e+07	1.34299e+06	1.35723e+06	8.31725e+06	6.80155e+06	3.23556e+06	3.35808e+06	1.14881e+07	4.12962e+06	1.99465e+06	1.58762e+06	4.04106e+06	4.81297e+06	2.48e+07	2.3461e+06	6.79551e+06	1.40477e+06	5.37313e+06	5.92329e+06	2.11223e+08	6.74802e+06	1.59915e+07	7.59864e+06	3.30725e+06	1.42456e+06	1.0664e+07
Solanine	5.19816e+07	5.93981e+07	5.04017e+07	4.6212e+07	4.04654e+07	5.03451e+07	6.90012e+07	4.85438e+07	1.69325e+06	5.5112e+07	6.68769e+07	5.92493e+07	4.25866e+07	5.95167e+07	4.86838e+07	5.32853e+07	5.54423e+07	4.99648e+07	6.15803e+07	4.57652e+07	5.65723e+07	4.31832e+07	4.59473e+07	5.84863e+07	4.84565e+07	5.53646e+07	5.24017e+07	6.8544e+07	6.42506e+07	6.5574e+07	7.20954e+07	5.47194e+07	5.33866e+07	5.4174e+07	5.23136e+07	8.3071e+07	5.50487e+07	8.07992e+07	5.0576e+07	6.2748e+07	6.02659e+07	5.80018e+07	5.58501e+07	6.86857e+07	6.21788e+07	8.8026e+07	5.08171e+07	5.1274e+07	5.88704e+07
4,4'-dimethoxy[1,1'-biphenyl]-2-carbonitrile	3.76546e+07	1.72639e+07	7.49108e+07	4.79837e+07	4.66756e+07	4.33803e+07	1.72405e+07	1.71478e+07	4.29144e+07	3.9995e+07	1.16084e+07	1.30731e+08	2.87191e+07	1.29894e+07	2.7025e+07	1.72361e+07	1.49501e+07	1.43826e+07	1.83488e+07	2.9844e+07	2.21431e+07	5.00428e+07	1.80995e+07	9.61325e+07	5.08025e+07	4.63214e+07	5.59961e+07	3.18186e+07	1.91e+07	4.74867e+07	2.15517e+07	4.95975e+07	1.44847e+07	1.48894e+08	2.33499e+07	1.38762e+07	2.43783e+07	2.43147e+07	1.37786e+07	1.72104e+07	2.10672e+07	4.03125e+07	1.83499e+07	5.17847e+07	1.63063e+07	1.00509e+08	5.63474e+07	5.59507e+07	5.57366e+07
N-{2-[(2-furylmethyl)thio]ethyl}-2-[(3-methoxyphenyl)thio]acetamide	2.53851e+07	8.65029e+07	7.09695e+07	8.77504e+07	2.08576e+07	5.3153e+07	4.80925e+07	7.09711e+07	4.78346e+06	9.28657e+07	3.99765e+07	3.47165e+06	7.84695e+07	8.73304e+07	6.77245e+07	4.41635e+07	5.66257e+07	4.43172e+07	7.22418e+07	2.98948e+07	1.23376e+08	4.84514e+07	1.2892e+08	1.56328e+08	9.07021e+07	2.14939e+07	5.79716e+07	3.0195e+07	6.61564e+07	5.54915e+06	5.12763e+07	5.84268e+07	3.99937e+07	3.84289e+07	1.03762e+08	9.59914e+07	6.96919e+07	7.3858e+07	6.22704e+07	6.08534e+07	4.50388e+07	6.21372e+07	5.20612e+07	5.04833e+07	7.44229e+07	7.36814e+07	7.47141e+07	1.58107e+07	7.36003e+07
Palmitoleic Acid	1.85751e+07	1.95374e+07	1.91105e+07	1.76907e+07	2.42304e+07	1.21724e+07	2.51726e+07	1.33402e+07	2.31493e+07	1.7138e+07	1.58756e+07	1.42283e+07	1.73348e+07	2.87424e+07	1.29094e+07	1.33098e+07	2.37495e+07	1.42548e+07	2.21789e+08	1.40443e+07	1.55738e+07	1.38916e+07	2.07111e+07	2.38769e+07	2.07497e+07	1.51491e+07	1.86732e+07	1.50354e+07	1.89778e+07	1.57333e+07	2.05412e+07	2.19799e+07	1.85558e+07	1.31533e+07	1.34132e+07	3.82532e+07	1.53744e+07	2.13309e+07	2.01625e+07	1.92577e+07	2.20838e+07	2.39428e+07	1.43333e+07	1.63267e+07	1.72384e+07	2.07326e+07	1.91282e+07	2.99778e+07	1.61189e+07
PC O-15:0	7.35513e+07	9.64981e+07	1.05488e+08	8.81058e+07	1.21513e+08	7.81416e+07	8.72129e+07	9.75347e+07	1.32135e+08	8.85763e+07	1.15104e+08	8.40156e+07	7.30175e+07	9.50137e+07	9.17166e+07	7.40772e+07	8.73449e+07	7.02504e+07	7.56571e+07	7.58797e+07	8.68316e+07	6.1136e+07	9.02888e+07	1.33262e+08	9.81053e+07	9.80148e+07	1.02784e+08	5.96763e+07	1.06102e+08	6.55849e+07	7.46891e+07	7.08908e+07	9.02204e+07	6.72937e+07	7.60222e+07	1.31774e+08	1.07027e+08	9.82163e+07	9.17452e+07	9.84921e+07	8.51453e+07	7.03456e+07	6.74016e+07	6.73015e+07	8.85569e+07	9.17571e+07	8.05156e+07	9.69761e+07	9.3411e+07
Noroxycodone-d3	2.02741e+06	1.95739e+06	3.03671e+06	2.03061e+06	1.93782e+06	1.99356e+06	6.32214e+06	1.95296e+06	1.53051e+06	2.00208e+06	1.89025e+06	2.54838e+06	1.82535e+06	2.27322e+06	1.93838e+06	1.27192e+06	2.16428e+06	1.75586e+06	3.71237e+06	1.61955e+06	2.51478e+06	1.74503e+06	2.28055e+06	5.52632e+06	2.07025e+06	1.82434e+06	1.88705e+06	1.92157e+06	2.00956e+06	2.34793e+06	2.44202e+06	2.18621e+06	3.33209e+06	2.60429e+06	1.8567e+06	2.53223e+06	1.51218e+06	2.60571e+06	2.14272e+06	2.23837e+06	9.68848e+06	1.59479e+06	1.82099e+06	2.4757e+06	6.74263e+06	1.88044e+06	1.94473e+06	2.09758e+06	2.08912e+06
L-Adrenaline	2.10709e+07	1.91788e+06	2.24875e+06	7.84872e+06	3.7727e+07	1.65047e+06	1.88509e+06	1.67435e+06	2.59419e+07	1.88291e+06	2.16891e+06	1.7873e+06	1.57009e+06	1.80626e+06	2.40037e+06	1.45189e+07	1.89218e+06	1.62005e+06	1.87829e+06	1.71651e+06	2.12754e+06	1.03884e+07	1.80257e+06	2.14761e+06	1.84694e+06	6.86168e+07	1.67623e+06	2.08548e+06	1.79317e+06	7.79193e+06	2.0937e+06	1.82172e+06	1.8167e+06	8.79676e+06	1.88327e+06	2.42613e+06	4.14494e+06	3.14959e+07	2.16471e+06	1.78159e+06	1.83541e+06	1.39778e+07	1.14772e+07	3.09816e+07	1.88204e+06	2.28076e+06	6.97677e+06	1.04176e+08	1.86181e+06
PC 18:5_18:5	4.5086e+07	6.32548e+07	6.13653e+07	5.11104e+07	6.31488e+07	7.20076e+07	7.10145e+07	6.86177e+07	1.41614e+08	7.59861e+07	7.66671e+07	5.43507e+07	6.57561e+07	7.77811e+07	6.54645e+07	6.83699e+07	7.80584e+07	5.47158e+07	5.43748e+07	5.60973e+07	6.06081e+07	5.10168e+07	5.77568e+07	1.04161e+08	6.85952e+07	6.52463e+07	9.10049e+07	7.50942e+07	6.44205e+07	6.54848e+07	5.98356e+07	4.47589e+07	7.46052e+07	4.13465e+07	6.53584e+07	7.35914e+07	8.48568e+07	8.65869e+07	1.10661e+08	8.00068e+07	5.6064e+07	5.65236e+07	5.80129e+07	4.82698e+07	7.76826e+07	6.09704e+07	6.78517e+07	6.82508e+07	8.39163e+07
Isoquinoline	8.32178e+07	5.36265e+08	3.06942e+08	3.59739e+08	1.16862e+08	2.72558e+08	4.62697e+08	4.23534e+08	1.06455e+08	3.02668e+08	5.47662e+08	6.57667e+07	4.02553e+08	6.28649e+08	5.47963e+08	4.98505e+08	5.23198e+08	3.99803e+08	4.62544e+08	2.24365e+08	3.15883e+08	7.81922e+07	3.15739e+08	7.5964e+08	4.18605e+08	2.34216e+08	3.31981e+08	2.75831e+08	4.10462e+08	1.05652e+08	4.01397e+08	4.22009e+08	4.03058e+08	7.99654e+07	2.32782e+08	5.95151e+08	4.58472e+08	6.60656e+08	5.84845e+08	4.10695e+08	6.03454e+08	2.94009e+08	3.36069e+08	9.56396e+07	4.4722e+08	7.20588e+08	4.88432e+08	2.36341e+08	4.26129e+08
Oleamide	1.56236e+07	1.86504e+07	1.55329e+07	1.20478e+07	7.39368e+06	1.28172e+07	1.37128e+07	1.2328e+07	1.09431e+07	8.65983e+06	1.53114e+07	3.30024e+07	1.58481e+07	1.07387e+07	1.06393e+07	8.10372e+06	1.53412e+07	1.31469e+07	1.17989e+07	1.06482e+07	1.21637e+07	1.10716e+07	1.80471e+07	9.86456e+06	1.57863e+07	1.0408e+07	1.01591e+07	1.63362e+07	9.72114e+06	9.3394e+06	1.02139e+07	1.51543e+07	6.17158e+06	1.32412e+07	1.05051e+07	9.97007e+06	6.67587e+06	1.39565e+07	1.53937e+07	1.22828e+07	1.17338e+07	1.07975e+07	6.72511e+06	1.11804e+07	9.2501e+06	1.61424e+07	1.08569e+07	1.18632e+07	8.81627e+06
17(S)-HETE	6.30669e+06	4.49752e+06	6.48406e+06	4.78363e+06	4.23862e+06	5.00159e+06	6.88743e+06	3.71362e+06	4.87551e+06	6.9069e+06	6.16773e+06	6.50191e+06	3.75778e+06	1.54263e+07	3.88942e+06	3.51885e+06	7.7681e+06	7.87595e+06	1.30766e+08	4.37672e+06	3.75392e+06	4.12974e+06	6.68291e+06	8.04177e+06	7.40924e+06	3.63759e+06	4.80016e+06	7.42569e+06	5.29357e+06	1.0648e+07	6.79172e+06	6.43238e+06	5.25763e+06	3.66433e+06	3.55321e+06	2.11115e+07	5.39003e+06	6.80504e+06	8.74635e+06	1.53548e+07	6.19571e+06	3.97847e+06	3.09471e+06	4.30834e+06	6.77569e+06	1.1255e+07	7.42494e+06	4.12318e+06	4.27051e+06
SM 8:1;2O/36:7	2.87227e+06	2.8438e+06	3.32481e+06	2.6725e+06	2.96953e+06	3.14172e+06	3.05863e+06	2.72884e+06	2.97265e+06	2.69452e+06	3.30048e+06	2.80805e+06	2.74959e+06	3.04023e+06	2.77633e+06	2.63409e+06	3.00998e+06	2.53018e+06	2.95692e+06	2.74783e+06	3.37236e+06	2.39058e+06	3.21082e+06	3.54657e+06	2.64392e+06	2.77787e+06	2.98951e+06	3.03171e+06	2.65464e+06	3.02006e+06	2.9554e+06	3.19763e+06	2.82636e+06	3.00571e+06	2.62865e+06	3.33994e+06	4.2721e+06	3.31054e+06	2.67549e+06	2.72815e+06	2.79132e+06	2.8724e+06	1.91362e+08	3.23637e+06	3.18033e+06	3.28429e+06	2.37931e+06	2.77501e+06	3.37206e+06
Oleoyl ethanolamide	1.39173e+07	6.7967e+06	7.63175e+06	6.56702e+06	1.02171e+07	7.7929e+06	6.21774e+06	8.21264e+06	1.43157e+07	8.2048e+06	1.44381e+07	2.06339e+07	1.14101e+07	1.75427e+07	9.09854e+06	7.09835e+06	8.24198e+06	6.97405e+06	1.31273e+07	1.49348e+07	1.05372e+07	1.23e+07	4.76055e+06	1.1235e+07	1.15463e+07	6.10476e+06	9.65277e+06	2.24399e+07	8.57166e+06	2.03131e+07	8.29644e+06	5.72663e+06	1.15187e+07	9.2036e+06	1.09118e+07	1.2647e+07	1.44913e+07	1.00134e+07	1.41798e+07	1.35344e+07	8.67268e+06	7.31814e+06	5.82165e+06	1.28659e+07	8.06239e+06	1.16228e+07	6.35249e+06	8.26471e+06	8.15804e+06
PC 40:4	1.00558e+08	8.14591e+07	1.42188e+08	1.01486e+08	5.53967e+07	1.5696e+08	1.08636e+08	8.34745e+07	5.41135e+07	7.0795e+07	1.7675e+08	1.41175e+08	4.79539e+07	6.69549e+07	5.38468e+07	6.66354e+07	9.03615e+07	7.81154e+07	1.50192e+08	1.38015e+08	1.1356e+08	9.4018e+07	8.12703e+07	1.32628e+08	1.90105e+07	3.29764e+07	1.30181e+08	1.18737e+08	7.05765e+07	7.63894e+07	9.49624e+07	9.26807e+07	9.42633e+07	6.02178e+07	1.1808e+08	3.36464e+07	8.54054e+07	8.87985e+07	8.46915e+07	8.72062e+06	1.22619e+08	1.16803e+08	6.99344e+07	1.256e+08	1.95582e+08	9.83765e+07	3.74992e+07	2.19769e+07	1.4389e+08
SM 9:1;2O/30:8	2.00892e+06	2.97056e+06	2.89971e+06	2.18943e+06	2.14877e+06	2.37511e+06	2.00857e+06	2.03753e+06	1.88127e+06	1.86876e+06	2.02889e+06	1.94306e+06	1.95928e+06	2.03653e+06	2.05909e+06	2.18983e+06	1.99378e+06	2.0275e+06	2.38497e+06	2.09213e+06	2.06738e+06	1.7763e+06	2.19155e+06	2.1667e+06	2.49852e+06	1.9427e+06	1.88531e+06	1.67383e+06	1.85886e+06	1.94557e+06	1.74645e+06	1.86751e+06	1.71993e+06	2.0435e+06	1.95941e+06	1.72906e+06	3.45278e+06	2.00429e+06	1.78244e+06	1.9273e+06	1.90114e+06	1.94247e+06	1.56189e+08	1.94614e+06	1.89728e+06	2.08446e+06	1.9049e+06	1.86173e+06	2.09078e+06
15(R)-Lipoxin A4	9.97131e+06	3.21401e+07	7.52926e+07	1.3257e+08	1.91909e+07	4.65779e+07	4.16327e+07	7.53149e+07	1.47823e+06	4.0201e+07	4.30023e+07	1.25862e+07	5.30305e+07	4.39467e+07	4.92118e+07	5.64449e+07	5.91617e+07	4.45698e+07	6.8926e+07	2.19085e+07	4.28676e+07	1.02718e+07	6.03573e+07	1.97476e+08	1.67542e+08	8.43843e+06	2.65413e+07	3.46537e+07	5.58443e+07	1.58092e+07	3.35723e+07	6.48003e+07	4.85265e+07	1.05634e+07	5.17239e+07	4.93404e+07	4.80343e+07	7.51863e+07	6.29588e+07	3.40474e+07	4.7102e+07	1.95496e+07	2.75546e+07	1.13875e+07	9.23454e+07	9.85013e+07	1.32027e+08	1.07161e+07	3.78395e+07
2-(methylthio)-4-(3-pyridyl)pyrimidine	6.53227e+08	5.59428e+08	8.40404e+08	5.43462e+08	6.85853e+08	7.33479e+08	5.19483e+08	6.18867e+08	9.05631e+08	6.64229e+08	6.2156e+08	7.87968e+08	7.17691e+08	7.20786e+08	7.10317e+08	6.30407e+08	6.96293e+08	7.52282e+08	6.40447e+08	7.2603e+08	7.92488e+08	7.14711e+08	6.80886e+08	6.39714e+08	6.6281e+08	5.67897e+08	6.98171e+08	5.94707e+08	5.90688e+08	7.09113e+08	5.31539e+08	6.48181e+08	6.94401e+08	9.91094e+08	8.2246e+08	5.50503e+08	6.19629e+08	8.66534e+08	7.37866e+08	8.67663e+08	7.19378e+08	7.34722e+08	5.28417e+08	7.69392e+08	5.66729e+08	8.76887e+08	7.39182e+08	6.31034e+08	6.9528e+08
PC O-34:4	1.32307e+08	1.26387e+08	9.70646e+07	9.46594e+07	1.2068e+08	9.85814e+07	1.13057e+08	1.29912e+08	3.67808e+06	1.1196e+08	8.18887e+07	1.32667e+08	9.81654e+07	8.76574e+07	1.82111e+08	1.12497e+08	1.26788e+08	1.02949e+08	7.51582e+07	1.54412e+08	1.06443e+08	9.69942e+07	1.10077e+08	1.09413e+08	1.37767e+08	1.06407e+08	2.53288e+07	7.64695e+07	1.42487e+08	1.93917e+08	2.42071e+08	8.58005e+07	6.03751e+07	9.18342e+07	1.11802e+08	7.18372e+07	8.29012e+07	4.68264e+07	5.81228e+07	1.03737e+08	1.03384e+08	1.19637e+08	2.48005e+08	1.12352e+08	8.13818e+07	1.54682e+08	8.99224e+07	1.23872e+08	7.68243e+07
PC 16:0_17:2	2.99973e+08	3.01651e+08	2.52939e+08	4.62541e+08	3.96034e+08	3.20501e+08	2.46009e+08	4.16229e+08	3.14092e+08	4.30953e+08	1.68415e+08	3.86392e+08	3.06616e+08	2.08036e+08	3.35427e+08	3.93431e+08	1.69918e+08	4.27493e+08	2.88386e+08	4.42911e+08	2.23904e+08	4.6757e+08	2.89677e+08	2.06975e+08	6.18927e+08	5.17636e+08	3.81627e+08	3.39999e+08	4.24197e+08	1.43313e+08	5.02609e+08	1.3488e+08	3.20611e+08	3.40258e+08	4.41842e+08	1.75928e+08	4.75599e+08	2.11977e+08	2.27812e+08	3.83384e+08	4.00942e+08	3.24969e+08	4.05017e+08	2.08846e+08	2.94143e+08	1.43511e+08	5.71225e+08	5.03821e+08	3.05175e+08
Mono(2-ethylhexyl) phthalate (MEHP)	1.17205e+07	1.03854e+07	1.39369e+07	1.18337e+07	9.45255e+06	1.11367e+07	1.37491e+07	1.11618e+07	1.03398e+07	1.30016e+07	1.47814e+07	1.0839e+07	1.32431e+07	9.68176e+06	1.08257e+07	8.80643e+06	8.09805e+06	9.14423e+06	8.27573e+06	9.09394e+06	1.20998e+07	1.11302e+07	1.46706e+07	1.51438e+07	1.28228e+07	1.01968e+07	9.58447e+06	8.36509e+06	1.32133e+07	8.47562e+06	8.61248e+06	1.03651e+07	1.07451e+07	1.38259e+07	1.25672e+07	9.39331e+06	1.44243e+07	1.32492e+07	1.46461e+07	9.53948e+06	8.28773e+06	1.03351e+07	7.44678e+07	8.82143e+06	1.06673e+07	1.26505e+07	9.54152e+06	9.59859e+06	1.00665e+07
octadec-9-ynoic acid	3.35398e+06	3.83301e+06	3.88447e+06	2.71673e+06	4.42314e+06	2.89666e+06	4.12877e+06	2.35074e+06	3.28254e+06	3.22954e+06	3.18685e+06	3.94259e+06	2.93744e+06	1.25933e+07	2.25911e+06	2.27684e+06	5.19262e+06	3.88476e+06	1.12873e+08	2.63578e+06	3.70659e+06	2.75126e+06	4.01372e+06	4.58571e+06	4.49216e+06	3.30592e+06	3.08283e+06	3.67326e+06	3.12769e+06	2.18821e+07	3.67915e+06	4.33751e+06	3.39532e+06	4.07277e+06	3.90324e+06	6.94177e+06	3.59356e+06	3.36235e+06	4.60763e+06	4.48402e+06	3.00139e+06	3.60585e+06	1.86177e+06	4.0765e+06	3.72227e+06	6.45425e+06	5.44807e+06	2.70309e+06	3.63097e+06
Biliverdin	1.07627e+07	5.73398e+06	4.87921e+06	6.90574e+06	9.43108e+06	5.73726e+06	9.08918e+06	5.42888e+06	3.16974e+07	6.80177e+06	8.78982e+06	3.56809e+07	5.89947e+06	1.3679e+07	5.26346e+06	5.41547e+06	7.47838e+06	2.11199e+07	4.32261e+06	1.23121e+07	1.19248e+07	8.29191e+06	6.57214e+06	7.1855e+06	6.70752e+06	7.35572e+06	1.30876e+07	2.02304e+07	6.11693e+06	1.03542e+08	1.16267e+07	5.81031e+07	1.05341e+07	1.22592e+07	4.6078e+06	2.56809e+07	5.67217e+06	4.51042e+06	8.00713e+06	2.05891e+07	4.49023e+06	1.09272e+07	1.06265e+07	1.45306e+07	9.63693e+06	1.35967e+07	9.99946e+06	8.61422e+06	7.46048e+06
D-Erythro-sphingosine 1-phosphate	6.46474e+07	5.32536e+07	9.82073e+07	5.33386e+07	6.69175e+07	6.47393e+07	5.09387e+07	7.63884e+07	2.90528e+07	8.41352e+07	7.76245e+07	4.63142e+07	6.57345e+07	4.40596e+07	4.77052e+07	5.71963e+07	6.28513e+07	5.19914e+07	6.56683e+07	5.33568e+07	4.39343e+07	6.90679e+07	5.63169e+07	1.17169e+08	5.49115e+07	5.30482e+07	8.40718e+07	6.81488e+07	7.47975e+07	4.01237e+07	4.32624e+07	7.04892e+07	6.05616e+07	5.02145e+07	6.66364e+07	3.65283e+07	6.06834e+07	6.63581e+07	6.54263e+07	7.7561e+07	6.63902e+07	4.9474e+07	5.98425e+07	6.42697e+07	5.96897e+07	1.25345e+08	6.11216e+07	5.85325e+07	7.93114e+07
NVP-231	2.73448e+07	5.9837e+07	3.09497e+07	3.41279e+07	5.89762e+07	3.27161e+07	2.96596e+07	3.65221e+07	3.83177e+07	3.60599e+07	4.49067e+07	5.78533e+07	4.13802e+07	4.16547e+07	3.8799e+07	4.08893e+07	4.22264e+07	3.53752e+07	3.62151e+07	4.54541e+07	3.66984e+07	6.004e+07	7.11608e+07	4.47932e+07	3.94066e+07	4.90327e+07	4.207e+07	3.65421e+07	4.29914e+07	3.47849e+07	4.7591e+07	5.27668e+07	4.05316e+07	7.73794e+07	3.59644e+07	5.05048e+07	4.10819e+07	5.55804e+07	6.03627e+07	2.81178e+07	6.12012e+07	5.22172e+07	2.68148e+07	5.0148e+07	6.55794e+07	5.05402e+07	4.53672e+07	5.46103e+07	2.64184e+07
SM 35:1;2O	9.845e+07	6.38213e+07	4.51879e+07	8.20066e+07	8.00522e+07	4.61163e+07	2.47852e+07	8.02638e+07	5.07932e+07	8.76407e+07	2.6192e+07	1.08325e+08	7.09891e+07	8.91115e+07	1.0463e+08	8.32799e+07	4.88439e+06	8.66673e+07	7.52257e+07	8.5312e+07	5.87412e+07	9.24197e+07	4.29875e+07	3.63092e+07	8.80384e+07	9.74462e+07	6.55558e+07	4.98785e+07	8.61208e+07	9.10547e+07	7.34843e+07	3.91804e+07	3.74426e+07	9.89384e+07	7.06245e+07	5.13852e+07	6.97724e+07	7.29363e+06	8.12855e+07	1.00744e+08	6.83725e+07	1.12322e+08	7.03943e+07	2.55426e+07	6.86847e+07	1.57532e+07	9.09667e+07	1.19962e+08	5.53142e+07
4-Ethylbenzaldehyde	5.78341e+07	7.4713e+07	7.10987e+07	8.86417e+07	7.39187e+07	8.44658e+07	7.95002e+07	8.93731e+07	7.14662e+07	1.04177e+08	1.04553e+08	6.54403e+07	9.16263e+07	8.52853e+07	8.34365e+07	8.04534e+07	8.99711e+07	6.85184e+07	1.02782e+08	6.08953e+07	6.11892e+07	8.38891e+07	9.48161e+07	9.12554e+07	9.09859e+07	7.03568e+07	9.99559e+07	8.33558e+07	1.00553e+08	8.79957e+07	7.76682e+07	9.11563e+07	9.25519e+07	5.64437e+07	1.00411e+08	1.05632e+08	7.67929e+07	9.2535e+07	9.54832e+07	7.67942e+07	8.58266e+07	8.56196e+07	6.12244e+07	8.78976e+07	1.06254e+08	1.03779e+08	9.35718e+07	7.7141e+07	1.04796e+08
1,3-dipyridin-3-ylpropane-1,3-dione	1.37371e+07	9.769e+06	1.38449e+07	1.88988e+07	2.71024e+07	2.99016e+07	3.91599e+07	4.67519e+07	2.12082e+07	4.59514e+07	3.408e+07	1.89537e+07	1.2942e+07	1.62902e+07	1.83817e+07	1.8557e+07	9.4344e+06	2.29504e+07	4.36265e+07	2.27453e+07	3.66843e+07	1.69598e+07	1.27272e+07	1.55393e+07	3.001e+07	1.47537e+07	3.46038e+07	2.42982e+07	4.40711e+07	2.00442e+07	5.79551e+07	6.85943e+07	3.89476e+07	3.35215e+07	1.53113e+07	1.7472e+07	1.66119e+07	2.18711e+07	1.68069e+07	4.11077e+07	6.11643e+07	5.78783e+07	4.32374e+07	2.52855e+07	1.01617e+07	1.76261e+07	2.23573e+07	1.31329e+07	3.11883e+07
2,3-Dinor-TXB2	3.0618e+07	3.21459e+07	3.23469e+07	3.39515e+07	4.06479e+07	3.37741e+07	3.74464e+07	2.91334e+07	1.10376e+06	4.19666e+07	5.38564e+07	3.54481e+07	6.43969e+07	3.25901e+07	2.93619e+07	2.70069e+07	3.20352e+07	2.65901e+07	4.82061e+07	2.39447e+07	2.25819e+07	3.03369e+07	4.40649e+07	5.98144e+07	2.05688e+07	2.76385e+07	3.51842e+07	2.89255e+07	3.99016e+07	4.25674e+07	2.20966e+07	6.17972e+07	5.47549e+07	3.10542e+07	3.15386e+07	3.56825e+07	3.64033e+07	4.63994e+07	3.25446e+07	4.01517e+07	4.68959e+07	2.06461e+07	3.1532e+07	3.51176e+07	3.4463e+07	5.03831e+07	3.0859e+07	3.042e+07	4.4359e+07
Palmitoylcarnitine	1.91958e+07	1.3859e+07	2.10833e+07	1.55928e+07	1.88017e+07	1.82536e+07	9.59778e+06	8.94359e+06	4.1184e+07	1.81097e+07	1.68842e+07	6.82965e+07	1.47982e+07	1.87421e+07	1.09813e+07	1.13446e+07	1.12565e+07	1.55777e+07	9.88889e+06	2.23417e+07	1.42107e+07	1.79222e+07	1.15165e+07	2.17558e+07	1.79122e+07	1.16465e+07	2.28803e+07	3.82059e+07	9.41435e+06	7.29448e+07	1.04717e+07	1.43223e+07	1.20536e+07	1.30944e+07	9.89024e+06	1.1178e+07	1.13113e+07	1.22333e+07	1.15534e+07	2.02298e+07	1.33294e+07	1.92681e+07	1.17886e+07	1.55527e+07	1.67798e+07	3.30917e+07	1.60829e+07	1.72167e+07	2.2093e+07
LPC 19:1-SN1	4.14264e+07	4.33654e+07	5.24779e+07	3.81945e+07	8.34882e+07	4.37883e+07	5.14468e+07	5.90024e+07	6.35959e+07	3.80955e+07	7.11558e+07	5.19591e+07	4.11672e+07	4.18597e+07	5.09495e+07	3.26089e+07	5.12235e+07	3.96151e+07	4.1353e+07	4.25007e+07	6.13682e+07	3.81907e+07	5.03809e+07	6.85401e+07	5.50863e+07	4.8104e+07	5.76599e+07	5.23092e+07	5.73804e+07	4.52148e+07	4.74339e+07	3.42176e+07	6.47841e+07	3.55868e+07	3.38166e+07	3.58107e+07	6.06457e+07	5.84159e+07	5.69932e+07	5.76703e+07	5.65353e+07	4.74009e+07	4.76745e+07	3.88343e+07	4.66123e+07	7.65025e+07	5.35885e+07	4.56539e+07	3.90534e+07
Tritylalcohol	1.4353e+07	5.18938e+06	2.54194e+06	2.0959e+06	2.26984e+06	1.90518e+06	2.32623e+06	1.78359e+06	1.95026e+06	1.61085e+06	1.91824e+06	2.78939e+06	1.35433e+06	2.13518e+06	1.44556e+06	1.82433e+06	4.5385e+06	1.38921e+06	1.64579e+06	9.80949e+06	1.26142e+07	1.60477e+06	3.09325e+06	1.16702e+07	1.791e+06	2.19081e+07	3.63143e+06	9.62222e+06	5.29105e+06	1.52248e+06	2.40241e+07	1.80271e+06	3.00656e+06	2.05671e+06	4.17137e+06	8.44266e+07	7.41435e+06	7.70445e+06	2.37902e+07	1.20441e+06	1.35404e+06	2.07728e+06	2.58853e+06	3.71273e+06	1.51857e+06	1.74977e+06	1.50308e+06	1.60692e+06	1.49248e+07
6-Methoxyquinoline N-oxide	5.75817e+07	2.11201e+07	3.10116e+07	4.17746e+07	2.21003e+07	3.10903e+07	5.99384e+07	2.38279e+07	8.66193e+06	4.99395e+07	5.59886e+07	1.3011e+07	2.11341e+07	8.97407e+06	4.27783e+07	1.20013e+07	3.74568e+07	3.41098e+07	3.34848e+07	3.16337e+07	4.10707e+07	1.56824e+07	6.64348e+06	2.61063e+07	2.41724e+07	1.01848e+07	1.79734e+07	3.68747e+07	2.43245e+07	1.3864e+07	5.40862e+07	5.97429e+07	5.5208e+07	2.02319e+07	1.89605e+07	1.83509e+07	2.43368e+07	2.17693e+07	4.04063e+07	4.13268e+07	4.27557e+07	2.84149e+07	3.43752e+07	3.27583e+07	1.51133e+07	2.12837e+07	3.90499e+07	2.50626e+07	2.70313e+07
Maltol	9.4942e+07	4.39002e+08	4.40256e+08	3.63532e+08	8.08113e+07	2.21882e+08	4.60225e+08	3.79382e+08	6.32928e+07	3.22199e+08	2.30156e+08	4.22365e+07	3.90639e+08	2.43479e+08	2.62963e+08	2.4167e+08	5.11774e+08	1.55516e+08	2.2563e+08	1.69651e+08	3.60379e+08	9.87155e+07	4.62197e+08	8.3106e+08	1.48865e+08	2.08218e+08	1.22547e+08	4.43159e+08	3.55787e+08	7.21593e+07	7.03405e+08	5.20454e+08	3.1692e+08	1.95147e+08	3.3117e+08	5.40352e+08	3.92398e+08	4.86934e+08	3.81528e+08	2.147e+08	2.49661e+08	2.7813e+08	4.81977e+08	1.56686e+08	3.34818e+08	5.95215e+08	3.03704e+08	2.78657e+08	4.56927e+08
PC O-33:2	8.95264e+07	9.25132e+07	5.54025e+07	1.33065e+08	8.63224e+07	4.9744e+07	5.4791e+07	1.20984e+08	1.02059e+08	1.24866e+08	3.67354e+07	1.05758e+08	9.2787e+07	3.59615e+07	1.59805e+08	1.03433e+08	3.26706e+07	9.34803e+07	6.86387e+07	1.32259e+08	5.79598e+07	1.30442e+08	6.08954e+07	4.80704e+07	1.39557e+08	1.10508e+08	6.01035e+07	7.88655e+07	1.25327e+08	1.13871e+08	1.60606e+08	2.75027e+07	1.17752e+08	1.01808e+08	1.12516e+08	3.34928e+07	1.54017e+08	6.13871e+07	3.76041e+07	1.00312e+08	1.30664e+08	1.01951e+08	1.87357e+08	5.90814e+07	8.76504e+07	3.61939e+07	1.33133e+08	1.30186e+08	5.11802e+07
CAR 18:1	1.48572e+07	8.39702e+06	1.35403e+07	9.67358e+06	1.58586e+07	1.37779e+07	5.27415e+06	7.49003e+06	3.33635e+07	1.17165e+07	1.40153e+07	9.35469e+07	1.1837e+07	1.5924e+07	5.96155e+06	6.74614e+06	7.84714e+06	1.15536e+07	7.06068e+06	1.85272e+07	9.5532e+06	1.37338e+07	7.0755e+06	1.32829e+07	1.12631e+07	8.70883e+06	1.75968e+07	2.60688e+07	5.21593e+06	7.03291e+07	6.78364e+06	1.2508e+07	7.24094e+06	9.56486e+06	7.88179e+06	7.98736e+06	7.9096e+06	7.15872e+06	8.15622e+06	1.55881e+07	4.06904e+06	1.22864e+07	8.80179e+06	1.62047e+07	9.59253e+06	2.77837e+07	8.30266e+06	1.24614e+07	1.42578e+07
(±)13-HpODE	1.56645e+07	1.74245e+07	1.4166e+07	1.70048e+07	1.75287e+07	1.53951e+07	2.16473e+07	1.73474e+07	1.1878e+07	1.52263e+07	1.7047e+07	1.29086e+07	1.26267e+07	7.13032e+06	1.15317e+07	1.24703e+07	1.83438e+07	1.02221e+07	1.15668e+08	1.71325e+07	1.95856e+07	1.58967e+07	1.51003e+07	1.75065e+07	1.50942e+07	1.11997e+07	1.48187e+07	1.56333e+07	1.50945e+07	1.1837e+07	1.80467e+07	1.07369e+07	1.36676e+07	1.37291e+07	1.32118e+07	2.14423e+07	7.64346e+06	1.74726e+07	1.50954e+07	1.05764e+07	1.64639e+07	1.40637e+07	1.1607e+07	1.30941e+07	1.18926e+07	1.43972e+07	8.20177e+06	1.14475e+07	1.26203e+07
L-Glutamate	8.32177e+06	4.70657e+07	4.14482e+07	5.3339e+07	1.64565e+07	1.81125e+07	2.60461e+07	4.05067e+07	2.25208e+07	2.73373e+07	1.91187e+07	1.9217e+07	1.65795e+07	3.49377e+07	4.85193e+07	2.86244e+07	2.08141e+07	3.658e+07	2.26167e+07	2.9548e+07	6.09677e+07	6.88341e+06	8.53762e+07	9.62223e+07	6.79771e+07	1.31959e+07	1.90506e+07	1.97714e+07	3.53912e+07	1.4259e+07	2.23968e+07	3.19809e+07	1.70969e+07	2.46065e+07	2.44657e+07	3.00235e+07	3.90507e+07	3.70392e+07	2.09828e+07	2.95895e+07	2.85183e+07	2.29246e+07	2.55206e+07	8.50702e+06	6.08075e+07	5.48937e+07	4.08056e+07	2.13032e+07	2.91664e+07
(±)5(6)-DiHET	1.16572e+06	1.09263e+06	1.37703e+06	1.17246e+06	1.1278e+06	1.08952e+06	1.17606e+06	992598	7.11073e+07	1.15396e+06	1.19865e+06	1.00102e+06	883835	1.01419e+06	1.0089e+06	1.17064e+06	1.26896e+06	1.10267e+06	1.21203e+06	1.07574e+06	1.0865e+06	1.152e+06	1.16905e+06	1.10297e+06	1.04742e+06	985175	1.05431e+06	1.04867e+06	994754	1.02467e+06	1.0185e+06	1.13201e+06	1.07827e+06	1.14656e+06	1.10438e+06	979189	1.06332e+06	1.13422e+06	1.23368e+06	1.14275e+06	1.05543e+06	1.04335e+06	2.39099e+07	1.17406e+06	1.00514e+06	1.26499e+06	990008	1.1248e+06	1.16541e+06
3-(propan-2-yl)-octahydropyrrolo[1,2-a]pyrazine-1,4-dione	1.40477e+08	5.42585e+07	7.88178e+07	4.50148e+07	5.67154e+07	6.60831e+07	6.53532e+07	1.0299e+08	4.27157e+07	1.50727e+08	7.05335e+07	3.60597e+07	6.83454e+07	6.28271e+07	4.65185e+07	7.12753e+07	1.39998e+08	1.07552e+08	5.32935e+07	5.2633e+07	7.07469e+07	8.36314e+07	6.29463e+07	1.01515e+08	7.3791e+07	5.33346e+07	8.13433e+07	8.77533e+07	9.34946e+07	5.38768e+07	7.77038e+07	1.47716e+08	8.97912e+07	4.42745e+07	8.69731e+07	7.33146e+07	5.46448e+07	8.09545e+07	1.5119e+08	1.29323e+08	7.41266e+07	3.94828e+07	4.3812e+07	1.40402e+08	7.00336e+07	9.42173e+07	5.75122e+07	2.25081e+07	7.81483e+07
PC O-17:0	4.10832e+07	6.40125e+07	5.21582e+07	5.21717e+07	5.20376e+07	4.43601e+07	4.38319e+07	6.08442e+07	7.15295e+07	6.31318e+07	6.9388e+07	4.3914e+07	4.13564e+07	5.16903e+07	6.3957e+07	4.50531e+07	4.1935e+07	3.79487e+07	4.44616e+07	4.48683e+07	4.49219e+07	3.73986e+07	5.26957e+07	6.0534e+07	5.25479e+07	4.31268e+07	4.92396e+07	3.62321e+07	5.9423e+07	3.91476e+07	4.63426e+07	4.97189e+07	4.61293e+07	4.35478e+07	4.34116e+07	4.86986e+07	7.63356e+07	5.65337e+07	4.88152e+07	5.50857e+07	4.74039e+07	4.37782e+07	3.91878e+07	4.017e+07	5.81363e+07	5.16351e+07	5.31347e+07	5.23297e+07	4.46406e+07
25-hydroxycholecalciferol	1.91124e+07	2.86532e+07	2.22301e+07	3.15812e+07	1.15933e+07	9.60794e+06	2.16965e+07	3.21218e+07	1.51944e+07	9.42103e+06	9.28309e+06	1.19268e+07	8.46082e+06	2.69937e+07	5.16999e+07	1.79739e+07	1.00882e+07	6.3914e+06	1.89718e+07	1.77364e+07	4.71701e+06	5.15681e+06	3.67295e+07	1.40071e+07	2.76672e+07	1.15347e+07	1.76517e+07	3.19593e+06	3.36971e+07	3.09977e+06	1.78871e+07	8.82973e+06	5.08955e+06	1.32293e+07	3.26436e+07	2.33286e+07	4.06058e+07	3.40115e+07	1.4513e+07	1.90482e+07	2.33054e+07	7.73639e+06	5.43139e+06	3.12086e+06	1.86572e+07	3.83713e+06	3.42596e+07	7.44924e+06	5.63616e+06
Monoolein	3.2001e+07	1.66825e+07	1.15753e+07	1.02804e+07	1.0349e+07	1.07012e+07	1.22995e+07	9.96052e+06	1.04232e+07	1.20699e+07	1.19487e+07	2.00535e+07	8.51294e+06	1.83832e+07	7.81076e+06	8.91672e+06	1.04772e+07	8.27115e+06	1.44479e+07	8.74718e+06	1.3053e+07	1.38322e+07	7.57907e+06	1.67566e+07	1.14366e+07	1.15577e+07	1.10726e+07	1.48213e+07	1.82243e+07	1.46184e+07	2.07029e+07	1.18009e+07	1.05999e+07	2.57266e+07	1.1194e+07	1.42603e+07	8.20384e+06	1.36639e+07	1.87229e+07	2.09516e+07	9.86247e+06	1.37717e+07	1.59225e+07	2.29488e+07	1.96069e+07	2.10922e+07	1.22489e+07	1.54625e+07	1.37019e+07
2-[(3S)-1-Benzyl-3-pyrrolidinyl]-1-methyl-1H-benzimidazole	809645	1.5611e+07	1.16686e+06	3.89419e+06	840415	3.95341e+06	1.98762e+06	6.7259e+06	1.87965e+06	1.06363e+07	832574	1.75443e+06	662334	4.92989e+07	607002	699663	1.11656e+07	3.91832e+06	1.18575e+07	4.41193e+07	1.76463e+07	9.28686e+06	1.05582e+06	914788	1.74456e+06	902017	1.01399e+06	9.961e+06	1.66981e+07	2.29066e+06	9.0696e+06	3.32516e+06	1.76761e+06	797105	989906	1.25239e+07	749323	1.28708e+07	888714	5.53417e+06	2.17775e+07	1.92552e+07	1.99666e+07	4.55379e+07	9.43492e+06	1.19869e+06	791157	1.31529e+06	1.73194e+06
Valproic acid	1.49986e+07	1.65003e+07	5.81083e+06	8.12176e+06	8.60137e+06	1.14164e+07	1.46067e+07	1.0996e+07	1.50728e+07	1.4962e+07	1.68197e+07	1.40836e+07	1.95958e+07	1.64399e+07	1.74038e+07	1.60202e+07	1.84086e+07	1.3403e+07	8.94289e+06	1.13585e+07	1.14447e+07	1.23161e+07	5.94905e+06	1.17521e+07	1.61664e+07	1.89844e+07	2.08907e+07	1.69223e+07	1.33767e+07	1.72503e+07	1.67081e+07	2.23647e+07	1.62664e+07	1.97454e+07	8.50082e+06	1.9782e+07	2.31697e+07	2.41081e+07	2.06456e+07	2.64501e+07	2.02921e+07	2.36869e+07	1.73466e+07	1.99194e+07	1.53473e+07	2.31191e+07	1.55191e+07	2.07085e+07	5.61405e+07
PC 18:1_18:1	1.61238e+07	7.19463e+06	2.69998e+07	3.15508e+07	2.91782e+07	4.08846e+07	2.51837e+07	2.41513e+07	2.16308e+07	2.28539e+07	1.8999e+07	3.61575e+07	1.29657e+07	3.00248e+07	3.04908e+07	1.35677e+07	4.4812e+07	3.97917e+07	1.6604e+07	4.46987e+07	4.85322e+07	5.45828e+07	2.01569e+07	5.42666e+07	3.90314e+07	5.11607e+06	3.2929e+07	4.86155e+07	2.91266e+07	3.56703e+07	1.18601e+08	3.53889e+07	5.73049e+07	2.19691e+07	4.8599e+06	2.34928e+07	1.12688e+08	1.61285e+07	3.96847e+07	2.55345e+07	2.38856e+07	5.01635e+07	3.29307e+07	4.66613e+07	4.73309e+07	3.69294e+07	2.08537e+07	2.72145e+07	2.76819e+07
FRH	1.5246e+07	1.51539e+07	1.11151e+07	1.35614e+07	1.14397e+07	1.61111e+07	1.90461e+07	1.46911e+07	1.23587e+06	1.6097e+07	2.12092e+07	1.5575e+07	1.48796e+07	1.95826e+07	1.67983e+07	1.78491e+07	1.87925e+07	1.57725e+07	1.78371e+07	1.33524e+07	1.91803e+07	1.42417e+07	1.20835e+07	2.10889e+07	1.47762e+07	1.56049e+07	1.66605e+07	2.36974e+07	1.89525e+07	2.623e+07	2.40775e+07	1.70562e+07	1.87524e+07	1.6738e+07	1.58472e+07	2.53572e+07	2.3254e+07	2.77829e+07	1.93103e+07	1.97186e+07	1.82658e+07	2.19253e+07	1.58653e+07	1.7978e+07	1.86358e+07	2.95459e+07	1.51266e+07	1.52834e+07	1.67363e+07
Phloroglucinol	9.4942e+07	4.38502e+08	4.40678e+08	3.59847e+08	8.1301e+07	2.21467e+08	4.60552e+08	3.79136e+08	6.32928e+07	3.21774e+08	2.30125e+08	4.22365e+07	3.91028e+08	2.43627e+08	2.63074e+08	2.41707e+08	5.08829e+08	1.55452e+08	2.2563e+08	1.69628e+08	3.60945e+08	9.87155e+07	4.61769e+08	8.18194e+08	1.48675e+08	2.08208e+08	2.72987e+08	4.41799e+08	3.54998e+08	7.21593e+07	6.91441e+08	5.1492e+08	3.15899e+08	1.95353e+08	3.3111e+08	5.3895e+08	3.92688e+08	4.88014e+08	3.81468e+08	2.14552e+08	2.49737e+08	2.78544e+08	4.85078e+08	1.56659e+08	3.34567e+08	5.94925e+08	3.04433e+08	2.76277e+08	4.5831e+08
Corey Lactone Diol	2.33998e+07	1.87117e+07	1.35425e+07	1.10786e+07	2.80732e+07	2.59267e+07	1.62765e+07	1.87231e+07	966795	1.47655e+07	2.88035e+07	3.48496e+07	4.06531e+07	1.51567e+07	2.13552e+07	8.17526e+06	1.48073e+07	2.14684e+07	2.33977e+07	1.43755e+07	1.31386e+07	2.63509e+07	3.40252e+07	1.89047e+07	6.51961e+06	2.06425e+07	2.29411e+07	1.63815e+07	1.31049e+07	2.84645e+07	1.04864e+07	2.64685e+07	3.3383e+07	2.54997e+07	2.15081e+07	9.25601e+06	1.91167e+07	1.56569e+07	8.99921e+06	2.94748e+07	2.19326e+07	1.30874e+07	1.25684e+07	2.567e+07	1.47061e+07	1.94838e+07	1.12776e+07	1.90048e+07	2.98362e+07
N-(9-oxodecyl)acetamide	9.06042e+06	1.06614e+07	8.45491e+06	7.78147e+06	7.01109e+06	7.81852e+06	9.8034e+06	1.25522e+07	1.22266e+07	9.28174e+06	1.1701e+07	1.22619e+07	1.03209e+07	1.01078e+07	1.2298e+07	1.17812e+07	1.77279e+07	1.62928e+07	1.03616e+07	1.48963e+07	1.34326e+07	9.93351e+06	1.44522e+07	1.31723e+07	2.96921e+07	1.39716e+07	1.73968e+07	1.22677e+07	1.29338e+07	1.13891e+07	1.55864e+07	2.14895e+07	1.27595e+07	1.60021e+07	1.27388e+07	1.70262e+07	1.35048e+07	1.49387e+07	1.35842e+07	1.47036e+07	1.44041e+07	1.38294e+07	8.85036e+06	1.39355e+07	1.16806e+07	2.36785e+07	1.36318e+07	1.20829e+07	1.07197e+07
Octyl hydrogen phthalate	4.61716e+06	5.66093e+06	5.81398e+06	5.41389e+06	5.4324e+06	6.03607e+06	6.59749e+06	6.97975e+06	3.82502e+06	5.46836e+06	6.34737e+06	4.79684e+06	5.48849e+06	5.95165e+06	5.16832e+06	1.80859e+06	6.67104e+06	6.11988e+06	6.11037e+06	4.81536e+06	6.08812e+06	5.18448e+06	6.65054e+06	6.5669e+06	5.71528e+06	4.72614e+06	5.05681e+06	7.02212e+06	5.75057e+06	3.73078e+06	4.57288e+06	6.08047e+06	3.85403e+06	5.45223e+06	5.26121e+06	7.581e+06	5.72055e+06	6.66891e+06	5.78226e+06	6.96931e+06	6.125e+06	5.89387e+06	2.62252e+07	6.10443e+06	5.61823e+06	5.91773e+06	5.48427e+06	5.05135e+06	8.82723e+06
(12Z)-9,10,11-trihydroxyoctadec-12-enoic acid	5.67049e+06	4.58989e+06	6.84605e+06	6.77597e+06	6.3264e+06	4.62827e+06	4.01938e+06	6.72203e+06	6.62862e+06	5.88862e+06	5.58172e+06	6.54109e+06	5.30824e+06	7.24644e+06	5.11292e+06	4.60657e+06	1.23232e+07	6.33532e+06	5.90767e+07	5.07558e+06	7.4049e+06	5.62705e+06	7.8967e+06	1.1054e+07	9.7504e+06	5.18714e+06	6.41856e+06	5.87575e+06	7.75921e+06	4.95144e+06	6.36763e+06	5.67535e+06	7.36985e+06	9.00915e+06	8.70194e+06	6.73207e+06	7.56516e+06	9.35615e+06	1.20753e+07	7.07778e+06	9.16065e+06	6.74278e+06	6.18043e+06	8.95546e+06	5.69396e+06	1.02073e+07	5.83801e+06	6.77921e+06	5.47497e+06
PC 18:2_18:2	1.88019e+08	2.37714e+08	1.49761e+08	2.46044e+08	1.6767e+08	1.75139e+08	1.60392e+08	2.15578e+08	1.99318e+08	1.92428e+08	1.35619e+08	2.19118e+08	1.09701e+08	1.5405e+08	2.07774e+08	1.56877e+08	1.02086e+08	2.28344e+08	1.64449e+08	2.11354e+08	1.33148e+08	2.07727e+08	1.34489e+08	1.16896e+08	2.2964e+08	1.79122e+08	1.60237e+08	1.39657e+08	2.24885e+08	1.56871e+08	1.917e+08	1.18877e+08	1.91513e+08	1.48204e+08	1.9413e+08	1.12218e+08	1.38193e+08	7.17025e+07	7.94788e+07	2.54358e+08	1.8073e+08	1.67706e+08	1.54418e+08	1.3064e+08	1.71436e+08	8.41659e+07	2.29945e+08	1.66774e+08	1.54669e+08
Methyl-2-aminobenzoate	1.09257e+07	9.00121e+06	1.04134e+07	1.3241e+07	8.69688e+06	7.67652e+06	1.12185e+07	9.53306e+06	8.51487e+06	1.88989e+07	1.16154e+07	5.77561e+06	9.05852e+06	2.29749e+07	1.49472e+07	1.12956e+07	1.11963e+07	1.03682e+07	8.70704e+06	2.22224e+07	7.74464e+06	8.13513e+06	1.11875e+07	4.50441e+06	1.74361e+07	8.64249e+06	1.23741e+07	7.87563e+06	7.55015e+06	1.17717e+07	9.68918e+06	1.19863e+07	1.22817e+07	8.38589e+06	9.77652e+06	2.18317e+07	1.05183e+07	1.53185e+07	9.54086e+06	1.50811e+07	6.91149e+06	1.93107e+07	6.39994e+06	1.28666e+07	1.98815e+07	1.14705e+07	1.27029e+07	1.12468e+07	6.48896e+06
fentanyl-d5	1.85442e+07	3.85618e+06	5.19291e+06	3.58198e+06	3.01905e+07	1.33835e+07	5.10311e+06	5.12437e+06	5.28319e+07	3.98561e+06	3.6045e+06	3.64592e+07	1.07901e+07	9.36039e+06	7.45258e+06	2.67971e+06	9.63913e+06	3.82265e+06	4.49473e+06	1.16764e+07	7.98828e+06	2.28465e+07	4.34252e+06	6.75382e+06	3.91577e+06	1.35653e+07	1.96388e+07	2.76602e+07	3.25356e+06	5.88239e+07	4.52316e+06	7.19972e+06	4.26976e+06	9.32865e+06	7.92712e+06	5.20267e+06	6.24793e+06	3.55227e+06	9.06864e+06	4.09829e+06	5.74615e+06	1.02813e+07	4.91777e+06	2.66249e+07	6.63884e+06	1.29696e+07	5.67756e+06	2.3835e+07	1.56495e+07
(2R)-2-[(2R,5S)-5-[(2S)-2-hydroxybutyl]oxolan-2-yl]propanoic acid	2.72104e+07	1.74881e+07	1.59654e+07	1.51137e+07	1.70513e+07	1.2721e+07	9.74041e+06	2.13362e+07	1.87307e+07	1.08223e+07	9.68831e+06	1.37689e+07	2.01221e+07	3.0963e+07	2.40121e+07	2.80344e+07	2.08221e+07	1.62345e+07	5.37139e+07	1.0355e+07	2.07747e+07	2.30659e+07	1.27372e+07	1.97952e+07	2.58791e+07	2.87443e+07	2.48029e+07	1.84743e+07	2.26105e+07	2.11602e+07	1.81948e+07	1.81069e+07	1.98595e+07	3.10587e+07	1.20071e+07	4.07745e+07	1.51129e+07	3.07891e+07	1.79394e+07	2.84148e+07	2.72611e+07	3.38566e+07	3.87551e+07	3.83198e+07	1.96319e+07	3.5369e+07	2.50927e+07	3.10551e+07	2.85323e+07
10-Nitrolinoleate	5.0647e+06	1.241e+07	3.70388e+06	1.26416e+07	1.39312e+06	1.67393e+06	2.15762e+07	5.1843e+06	2.60894e+06	2.72432e+06	1.05585e+07	1.26238e+06	7.7538e+06	6.58861e+06	1.37421e+06	5.09197e+06	6.97513e+06	3.85333e+07	2.53127e+06	4.37802e+06	1.06534e+07	2.63273e+06	1.25811e+07	5.31142e+06	1.52298e+07	1.13733e+06	3.94471e+06	5.2884e+07	2.38081e+06	3.0036e+06	1.80269e+07	2.58946e+06	6.47793e+06	1.41695e+06	8.50155e+06	7.2926e+06	1.23221e+06	7.42782e+06	7.9488e+06	4.46966e+07	1.39188e+06	1.03093e+07	8.06541e+06	5.63672e+06	1.30452e+07	5.54026e+06	1.77119e+07	1.27113e+06	5.50913e+06
Methyl 3-indolyacetate	2.97129e+07	1.21889e+07	1.82119e+07	2.37695e+07	1.01309e+07	1.57964e+07	3.13128e+07	1.50508e+07	5.1242e+06	2.82675e+07	3.32297e+07	7.4354e+06	1.31309e+07	5.87766e+06	1.96756e+07	7.46389e+06	2.07987e+07	1.97642e+07	1.57643e+07	2.02602e+07	2.16616e+07	9.88801e+06	4.55247e+06	1.58627e+07	1.43364e+07	5.85489e+06	1.05146e+07	2.13541e+07	1.35051e+07	9.15988e+06	3.24744e+07	3.26995e+07	3.36239e+07	1.16012e+07	1.17924e+07	1.06556e+07	1.09491e+07	1.30731e+07	2.05677e+07	2.45582e+07	2.84124e+07	1.54943e+07	1.76711e+07	1.74041e+07	8.28253e+06	1.50381e+07	2.30484e+07	1.43151e+07	1.54343e+07
PC O-17:1	4.65144e+07	4.52948e+07	5.10311e+07	4.28438e+07	6.04628e+07	3.47024e+07	4.00199e+07	4.39566e+07	3.67298e+07	4.17348e+07	5.67877e+07	5.61007e+07	3.56067e+07	3.68845e+07	6.01501e+07	4.39589e+07	4.52076e+07	4.56127e+07	3.49771e+07	2.96581e+07	5.78681e+07	4.29423e+07	4.5665e+07	5.77621e+07	4.45115e+07	4.66964e+07	4.4484e+07	4.85265e+07	4.72125e+07	2.90519e+07	4.00253e+07	3.76879e+07	4.57314e+07	4.08814e+07	3.84298e+07	3.12299e+07	6.33636e+07	5.79441e+07	4.56507e+07	5.79205e+07	4.02672e+07	3.81458e+07	3.67975e+07	3.8252e+07	4.88662e+07	4.8245e+07	3.6043e+07	4.4981e+07	3.72268e+07
4-Aminobiphenyl	6.51519e+06	3.78477e+06	6.35894e+06	1.41947e+07	1.45385e+07	2.59712e+06	2.68767e+06	4.79609e+06	3.20257e+06	5.89541e+06	6.17595e+06	8.09832e+06	8.97231e+06	2.32823e+07	1.63211e+07	1.7112e+07	7.692e+06	4.06393e+06	4.73472e+06	2.28252e+06	8.21516e+06	7.6686e+06	3.18621e+06	1.43987e+07	1.99039e+07	5.71146e+06	3.92983e+06	3.149e+06	3.18709e+06	4.55269e+06	2.94432e+06	6.3686e+06	6.23758e+06	1.15249e+07	7.83726e+06	3.90454e+07	1.97792e+07	2.25464e+07	1.75798e+06	5.03379e+06	3.48132e+06	4.90437e+06	3.13714e+06	5.81614e+06	5.79379e+06	9.98002e+06	2.8989e+07	5.73469e+06	2.77152e+06
Fisetin	1.65704e+07	1.63365e+07	1.76832e+07	3.18431e+07	2.3862e+07	2.42377e+07	2.12689e+07	1.76426e+07	1.6331e+06	2.75667e+07	3.83535e+07	2.13402e+07	2.46114e+07	3.14516e+07	2.15723e+07	2.83664e+07	3.52148e+07	2.52949e+07	4.14794e+07	3.04497e+07	2.56894e+07	1.58283e+07	1.56959e+07	3.10248e+07	1.77469e+07	1.95856e+07	1.59335e+07	2.0068e+07	3.3627e+07	2.8747e+07	2.10273e+07	4.77443e+07	4.32823e+07	3.38996e+07	2.8755e+07	2.50845e+07	3.69668e+07	5.2785e+07	2.85061e+07	4.45135e+07	4.43034e+07	2.67249e+07	3.01513e+07	3.35867e+07	2.62925e+07	3.52259e+07	3.54179e+07	2.87119e+07	3.71185e+07
LPC 19:0-SN1	6.58849e+06	7.89551e+06	1.23749e+07	1.56528e+07	9.33642e+06	7.49836e+06	1.51899e+07	2.10075e+07	1.00559e+07	8.74446e+06	1.11301e+07	1.78593e+07	1.28639e+07	1.63786e+07	7.36015e+07	8.72347e+06	1.05168e+07	8.90687e+06	7.99179e+06	8.12376e+06	9.61226e+06	1.08833e+07	1.29188e+07	2.15787e+07	1.86088e+07	7.22553e+06	7.46778e+06	9.93969e+06	2.04903e+07	8.40951e+06	1.63883e+07	7.69104e+06	1.40073e+07	1.5433e+07	1.46123e+07	6.02555e+06	9.04227e+07	1.80541e+07	2.48527e+07	1.57884e+07	1.06142e+07	7.7074e+06	8.97777e+06	5.3105e+06	1.30033e+07	1.55734e+07	1.45655e+07	1.36772e+07	5.15062e+06
Ouabain	1.2529e+06	1.31254e+06	1.46772e+06	1.31366e+06	1.36963e+06	1.46554e+06	1.37544e+06	1.24378e+06	1.27742e+06	1.24688e+06	1.35759e+06	1.22859e+06	1.24197e+06	1.49511e+06	1.14883e+06	1.22501e+06	1.43455e+06	1.25351e+06	1.5632e+06	1.28801e+06	1.40302e+06	1.27896e+06	1.42408e+06	1.44286e+06	1.24623e+06	1.28807e+06	1.29751e+06	1.21443e+06	1.16279e+06	1.30902e+06	1.23598e+06	1.32704e+06	1.23041e+06	1.39395e+06	1.36513e+06	1.34512e+06	1.21675e+06	1.29745e+06	1.24905e+06	1.35585e+06	1.36848e+06	1.32444e+06	4.84293e+07	1.61011e+06	1.32046e+06	1.33695e+06	1.29777e+06	1.39945e+06	1.52154e+06
1,4-dihydroxyheptadec-16-en-2-yl acetate	4.59922e+07	8.77949e+06	1.42945e+07	9.32184e+06	4.11477e+07	7.40061e+06	8.45514e+06	4.07708e+06	3.32327e+07	6.38977e+06	1.41464e+07	3.56317e+07	7.64504e+06	1.54361e+07	1.59654e+07	1.07487e+07	1.78212e+07	1.72087e+07	1.05295e+07	1.36592e+07	7.67712e+06	1.42593e+07	5.50559e+06	9.23347e+06	1.83702e+07	1.2647e+07	1.36422e+07	1.07762e+07	6.33793e+06	3.28697e+07	2.28615e+07	1.36709e+07	2.72962e+07	1.27458e+07	8.39128e+06	9.13609e+06	1.31775e+07	8.62303e+06	1.44857e+07	2.01776e+07	1.5625e+07	1.23149e+07	8.41768e+06	1.95359e+07	5.47452e+06	1.95449e+07	1.23531e+07	2.3205e+07	7.13941e+06
Maslinic acid	7.35018e+06	6.7846e+06	7.95799e+06	6.76084e+06	6.90433e+06	7.22948e+06	7.54534e+06	7.0709e+06	7.01797e+06	6.77988e+06	7.23846e+06	6.67295e+06	6.99911e+06	6.91197e+06	6.74818e+06	6.68675e+06	6.82006e+06	5.7036e+06	6.54801e+06	6.23097e+06	7.72817e+06	7.25679e+06	7.5468e+06	7.60584e+06	6.9564e+06	6.56636e+06	6.72444e+06	7.0684e+06	7.10406e+06	6.93231e+06	6.67238e+06	7.2832e+06	6.62206e+06	8.21864e+06	7.31369e+06	8.38731e+06	6.39338e+06	8.52392e+06	7.48367e+06	6.81612e+06	7.0925e+06	6.35597e+06	7.63732e+07	7.26245e+06	7.25893e+06	7.8573e+06	7.87537e+06	7.2717e+06	7.65944e+06
16,16-Dimethyl prostaglandin A1	5.5921e+06	3.71925e+06	4.6267e+06	6.93631e+06	1.04775e+07	4.06939e+06	4.96197e+06	3.41626e+06	3.75601e+06	2.36841e+06	2.6464e+06	3.48585e+06	4.10342e+06	7.00753e+06	3.63929e+06	3.43231e+06	4.07601e+06	8.18736e+06	3.68673e+06	5.84844e+06	1.36469e+07	6.88846e+06	4.20651e+06	4.03109e+06	7.57128e+06	8.1293e+06	3.53864e+06	1.56623e+07	3.45541e+06	3.56336e+06	3.51254e+06	6.13039e+06	8.06198e+06	3.58078e+06	3.66431e+06	8.13101e+06	3.3312e+06	6.70668e+06	3.25941e+06	7.49845e+06	1.73203e+06	5.87556e+06	1.30827e+07	1.5542e+07	3.1441e+06	4.44108e+06	5.15756e+06	5.04964e+06	3.96816e+06
SPB 18:1;2O	1.56024e+07	7.6052e+06	1.1825e+07	8.74642e+06	1.09571e+07	8.03482e+06	1.03791e+07	1.16967e+07	8.12338e+06	1.49448e+07	1.50419e+07	8.00736e+06	1.09732e+07	6.0097e+06	2.71865e+06	5.0289e+06	9.89184e+06	6.77359e+06	1.328e+07	1.17849e+07	4.7913e+06	2.50627e+07	1.3311e+07	1.67466e+07	1.01936e+07	1.17376e+07	1.04408e+07	9.04001e+06	1.55343e+07	7.64697e+06	9.46159e+06	1.85299e+07	1.3691e+07	1.03085e+07	1.82312e+07	5.9195e+06	8.12212e+06	1.12809e+07	1.22282e+07	9.57258e+06	9.87205e+06	7.97748e+06	4.52007e+06	2.11965e+07	1.97229e+07	3.12402e+07	9.40316e+06	6.17051e+06	9.69441e+06
13-HPODE	7.48062e+06	1.43399e+07	1.75374e+07	1.92295e+07	1.16907e+07	8.90798e+06	8.05897e+06	7.26343e+06	5.2381e+06	8.79966e+06	6.23286e+06	2.39346e+06	1.01455e+07	1.79692e+07	1.05893e+07	1.18242e+07	1.46296e+07	7.79621e+06	8.01517e+07	7.45778e+06	7.4543e+06	5.94532e+06	2.03319e+07	1.46079e+07	1.24071e+07	7.74621e+06	2.51397e+07	1.86797e+07	6.15677e+06	5.81289e+06	1.12808e+07	9.87046e+06	1.37345e+07	6.19802e+06	1.10278e+07	2.35532e+07	9.59879e+06	1.80122e+07	9.61835e+06	9.44391e+06	1.69626e+07	1.639e+07	7.95453e+06	7.57407e+06	2.40339e+07	2.02494e+07	1.54051e+07	1.51063e+07	1.58324e+07
PC O-22:5	2.40449e+07	2.50682e+07	2.19107e+07	1.95782e+07	2.87747e+07	2.46901e+07	1.60853e+07	1.85062e+07	4.08563e+07	1.45245e+07	1.89423e+07	5.41342e+07	2.04683e+07	1.71924e+07	1.87857e+07	1.21983e+07	1.63169e+07	1.66414e+07	1.72506e+07	1.6234e+07	1.4877e+07	2.00169e+07	2.60227e+07	1.96124e+07	2.05396e+07	2.13741e+07	2.62794e+07	3.62778e+07	1.44475e+07	4.10248e+07	1.39712e+07	1.84687e+07	1.84279e+07	4.12894e+07	1.58564e+07	1.58992e+07	1.58021e+07	1.92372e+07	1.49798e+07	2.10133e+07	2.02844e+07	2.19171e+07	1.25254e+07	2.09513e+07	2.54247e+07	1.76698e+07	1.82776e+07	2.66858e+07	2.14326e+07
VLK	1.1775e+07	9.45141e+06	1.43507e+07	2.11693e+07	3.14761e+07	6.44171e+06	1.35464e+07	7.94022e+06	1.64768e+07	6.73417e+06	1.04073e+07	7.6351e+06	1.04229e+07	1.91258e+07	2.42151e+06	1.09894e+07	1.00129e+07	3.85856e+07	9.10412e+06	6.58947e+06	3.70792e+07	9.27664e+06	9.68427e+06	2.23911e+07	2.01795e+07	1.31509e+07	1.20633e+07	1.34035e+07	3.329e+06	7.89798e+06	1.48389e+07	7.58669e+06	1.54111e+07	7.57174e+06	1.08877e+07	2.1936e+07	2.33545e+06	2.03444e+07	1.14217e+07	3.04348e+07	7.84763e+06	9.19866e+06	1.79431e+07	1.65621e+07	6.13877e+06	9.38225e+06	1.89506e+07	2.16809e+07	9.45225e+06
PC O-33:3	9.63148e+07	8.76846e+07	4.12558e+07	1.41964e+08	8.42476e+07	7.07542e+07	4.31102e+07	1.18525e+08	8.90783e+07	1.40094e+08	2.73366e+07	1.33679e+08	8.72954e+07	3.73147e+07	1.7505e+08	1.01554e+08	5.08886e+07	9.79216e+07	8.84492e+07	1.09752e+08	4.64247e+07	1.12928e+08	5.07479e+07	2.52365e+07	1.26799e+08	9.7904e+07	5.5613e+07	4.64584e+07	1.09279e+08	7.89836e+07	1.42461e+08	2.29158e+07	9.06297e+07	9.27444e+07	1.04168e+08	2.31148e+07	1.52831e+08	4.22983e+07	2.96126e+07	1.04785e+08	8.6522e+07	7.67819e+07	1.32529e+08	3.3572e+07	6.89804e+07	1.53974e+07	1.10695e+08	1.16199e+08	5.44885e+07
PC 19:2_19:2	1.41249e+08	1.45566e+08	1.70865e+08	6.84311e+07	1.93242e+08	1.67197e+08	1.41839e+08	6.36348e+07	1.20593e+08	1.56845e+08	1.82267e+08	5.43144e+07	9.89557e+07	1.00708e+08	8.7497e+07	1.13649e+08	1.67939e+08	1.73163e+08	2.30424e+08	1.53558e+08	1.95499e+08	7.70283e+07	1.48299e+08	5.2357e+07	4.26514e+07	1.5601e+08	1.2998e+08	1.32298e+08	6.29378e+07	1.36303e+08	8.85402e+07	1.70328e+08	1.55022e+07	1.74802e+08	5.34512e+07	1.00457e+08	6.10548e+07	1.194e+08	2.45959e+07	9.92798e+07	1.45456e+08	1.2587e+08	1.2131e+08	2.49175e+08	8.78404e+07	1.34795e+08	2.63253e+07	1.21105e+08	1.62515e+08
SM 8:0;2O/13:0	1.20212e+07	1.64429e+07	1.70941e+07	1.7071e+07	1.82342e+07	1.75337e+07	2.0009e+07	1.80065e+07	1.70793e+07	2.7214e+07	1.77332e+07	6.81952e+06	1.73055e+07	1.60007e+07	2.31853e+07	2.22381e+07	1.11777e+07	1.286e+07	1.55491e+07	1.24837e+07	4.41557e+06	2.96476e+07	2.66279e+07	1.99931e+07	1.78279e+07	8.89782e+06	7.6178e+06	1.49879e+07	2.23986e+07	2.40344e+07	2.09042e+07	5.05577e+06	1.91354e+07	2.5386e+07	1.77666e+07	8.10654e+06	9.47235e+06	1.4994e+07	2.67486e+07	2.4657e+07	1.6891e+07	1.95083e+07	2.09515e+07	1.16458e+07	1.88185e+07	3.04428e+07	1.8534e+07	1.23348e+07	1.23832e+07
L-Ornithine	2.73267e+07	2.97117e+07	1.89452e+07	2.61933e+07	3.02654e+07	3.41893e+07	2.99446e+07	2.34017e+07	3.40924e+07	2.36953e+07	3.29177e+07	2.91864e+07	2.2905e+07	1.95498e+07	2.55063e+07	3.04857e+07	6.03399e+07	2.16614e+07	6.82784e+06	3.25491e+07	6.2667e+06	5.07349e+07	3.38436e+07	1.96076e+07	1.45084e+07	2.43386e+07	2.58599e+07	3.17218e+07	2.5542e+07	2.97267e+07	2.32002e+07	2.71303e+07	2.50471e+07	2.26879e+07	2.07826e+07	2.27765e+07	2.22242e+07	3.76346e+07	5.39037e+07	2.31055e+07	2.23806e+07	3.17346e+07	5.79982e+06	4.79027e+07	4.55388e+07	2.91331e+07	2.4459e+07	3.39164e+07	3.60501e+07
PC O-54:12	3.13247e+07	3.45322e+07	3.45031e+07	2.54981e+07	1.87837e+07	2.05429e+07	3.76546e+07	2.79462e+07	2.61014e+06	2.99882e+07	3.38253e+07	3.53344e+07	2.87967e+07	2.76131e+07	2.54028e+07	2.83201e+07	2.97075e+07	2.92568e+07	2.60976e+07	2.05839e+07	2.35214e+07	2.36783e+07	2.41185e+07	3.84761e+07	2.73213e+07	2.14699e+07	2.45823e+07	3.69151e+07	3.80642e+07	3.6708e+07	3.93618e+07	2.70442e+07	3.20794e+07	2.51254e+07	2.63309e+07	4.69397e+07	3.09327e+07	3.74937e+07	2.77345e+07	3.48795e+07	3.01206e+07	2.85726e+07	3.44377e+07	4.00086e+07	3.35656e+07	4.97739e+07	2.83323e+07	1.57698e+07	2.33796e+07
4-Methoxybenzaldehyde	3.01409e+07	2.89876e+07	4.27664e+07	3.76038e+07	3.05628e+07	2.56092e+07	2.08983e+07	3.11584e+07	2.77361e+07	2.10787e+07	1.6204e+07	1.72402e+07	4.40691e+07	3.8844e+07	3.81761e+07	3.54965e+07	2.10408e+07	1.60238e+07	2.38457e+07	1.90479e+07	3.05022e+07	2.35186e+07	4.09628e+07	4.8874e+07	3.47104e+07	3.8087e+07	2.71621e+07	2.03847e+07	2.4017e+07	2.40367e+07	2.34227e+07	2.25616e+07	1.90492e+07	3.94031e+07	3.17584e+07	3.31019e+07	3.2843e+07	4.28756e+07	1.99812e+07	2.21097e+07	2.69065e+07	3.70987e+07	2.44663e+07	3.73247e+07	3.25795e+07	4.62673e+07	3.91495e+07	4.03629e+07	2.6624e+07
N1-(2-cyanoethyl)-N1-cyclohexyl-4-bromobenzene-1-sulfonamide	9.05375e+06	1.67934e+06	1.32571e+06	1.94739e+06	1.28548e+06	2.16724e+06	2.3266e+06	3.78574e+06	2.04244e+06	2.68878e+06	1.84752e+06	1.17114e+06	2.01557e+06	8.59587e+06	981721	1.15214e+06	923097	1.29694e+06	1.36306e+06	1.17671e+06	2.36778e+06	2.03193e+06	1.77113e+06	2.33656e+06	1.78102e+06	8.33513e+06	1.23364e+06	1.96852e+06	2.15585e+06	1.24735e+06	1.71712e+06	1.99502e+06	3.16144e+06	1.39855e+07	3.44135e+06	1.92259e+06	2.03829e+06	2.60751e+06	6.35464e+06	2.70032e+06	1.17652e+06	2.62856e+06	2.07622e+06	3.46433e+07	4.70883e+06	5.50688e+06	2.03873e+06	2.22677e+06	1.86806e+06
PC O-36:4	4.04405e+08	4.00041e+08	4.69689e+08	1.42937e+08	4.94333e+08	4.28526e+08	2.68668e+08	1.4189e+08	3.79735e+08	3.04859e+08	6.76866e+08	1.10195e+08	3.5948e+08	3.90919e+08	1.28042e+08	5.77097e+08	7.6008e+08	1.60361e+08	4.19907e+08	3.23506e+08	8.11618e+08	1.5439e+08	4.17256e+08	2.23776e+08	8.5185e+07	2.95692e+08	4.09554e+08	2.8748e+08	1.46653e+08	4.16232e+08	3.85455e+08	5.87699e+08	1.08461e+08	3.7492e+08	2.49041e+08	3.61929e+08	1.01915e+08	5.75578e+08	9.73038e+07	7.18133e+07	2.89412e+08	4.66175e+08	3.52784e+08	9.88213e+08	1.56082e+08	3.28903e+08	7.47496e+07	2.41309e+08	4.59507e+08
N-Desmethyltramadol	5.07144e+06	3.58706e+06	6.34223e+06	1.03313e+07	3.02171e+06	5.58241e+06	6.38981e+06	7.78526e+06	6.82323e+06	2.86501e+06	6.77073e+06	6.65282e+06	4.65985e+06	9.15376e+06	5.48795e+06	4.74906e+06	1.39388e+07	2.06645e+07	6.13465e+06	6.59095e+06	2.98344e+06	4.1146e+06	1.21293e+07	7.16177e+06	1.0265e+07	7.33593e+06	3.04833e+06	3.28346e+06	2.50498e+06	1.45327e+06	4.82728e+06	4.05469e+06	1.58726e+06	1.54984e+06	1.19657e+07	1.53956e+06	1.36666e+06	8.01439e+06	1.33523e+07	1.54742e+07	7.42558e+06	4.57741e+06	4.13033e+06	1.7024e+06	5.72297e+06	7.4e+06	6.97363e+06	1.03592e+07	2.3201e+06
PC O-32:3	2.11103e+08	2.16972e+08	1.26729e+08	3.53278e+08	2.09041e+08	1.21577e+08	1.38566e+08	2.90798e+08	2.3185e+08	2.92786e+08	8.03558e+07	2.42305e+08	2.1942e+08	8.62839e+07	3.75464e+08	2.51438e+08	7.32895e+07	2.30153e+08	1.70195e+08	3.10007e+08	1.42107e+08	3.01329e+08	1.48351e+08	1.09351e+08	3.18821e+08	2.86187e+08	1.47784e+08	1.78553e+08	2.96987e+08	2.70075e+08	3.83486e+08	6.20097e+07	2.74478e+08	2.30627e+08	2.53999e+08	2.90729e+06	3.5975e+08	1.26211e+08	7.50001e+07	2.39153e+08	3.39816e+08	2.33576e+08	1.49629e+08	1.41972e+08	2.06366e+08	7.19449e+07	3.04745e+08	3.36649e+08	1.23289e+08
Cortisone	2.42351e+07	2.8675e+07	2.34452e+07	2.35282e+07	2.15804e+07	2.82027e+07	3.80583e+07	2.94503e+07	1.02898e+06	3.84816e+07	4.44934e+07	3.8727e+07	3.74802e+07	3.70598e+07	3.81728e+07	3.44819e+07	3.75332e+07	2.87135e+07	3.59528e+07	2.70904e+07	4.25843e+07	3.21733e+07	3.25325e+07	4.50534e+07	3.50762e+07	3.45519e+07	4.46575e+07	2.90291e+07	4.13107e+07	3.79559e+07	4.13409e+07	4.54439e+07	3.70112e+07	4.16006e+07	3.76168e+07	4.27206e+07	4.29459e+07	4.84106e+07	3.67407e+07	3.73894e+07	3.48393e+07	3.88268e+07	3.45173e+07	4.1977e+07	3.57099e+07	5.60769e+07	3.54734e+07	3.39107e+07	4.45619e+07
N-lactoyl-phenylalanine	1.65973e+06	1.46676e+06	1.37919e+06	2.04951e+07	1.57928e+07	1.68872e+06	8.17357e+06	1.59879e+06	1.28205e+06	1.63899e+06	1.62924e+06	1.49485e+06	1.49432e+06	1.86096e+06	1.0165e+06	2.23215e+06	1.77178e+06	5.0174e+06	1.54134e+06	1.41529e+06	1.59065e+06	1.70467e+06	3.28228e+06	1.18407e+07	1.72695e+06	2.93745e+06	1.54483e+06	1.70864e+06	2.4311e+06	1.84305e+06	1.7929e+06	1.78973e+06	2.51111e+06	1.54187e+06	1.61663e+06	2.073e+06	1.15327e+06	1.10166e+07	1.86032e+06	1.33106e+06	1.50854e+06	1.38426e+06	1.43475e+07	1.33261e+07	1.14281e+07	5.14926e+06	1.68277e+06	1.71718e+06	3.516e+07
PC 37:3	1.09869e+07	1.09663e+07	2.85808e+07	3.24369e+07	2.71498e+07	2.83032e+07	3.02849e+07	1.80545e+07	1.71218e+07	1.84767e+07	3.87534e+07	1.91329e+07	2.24128e+07	2.45391e+07	8.59483e+06	1.15018e+07	2.67684e+07	7.8169e+07	3.17161e+07	2.65671e+07	3.67143e+07	1.65379e+07	3.10993e+07	2.63224e+07	1.3369e+07	4.73629e+07	2.7667e+07	3.56364e+07	1.99258e+07	3.63982e+07	1.67122e+07	3.33637e+07	3.2674e+07	2.76902e+07	1.12044e+07	2.3737e+07	6.51468e+06	1.92709e+07	1.9194e+07	3.39389e+07	5.10184e+07	2.44345e+07	2.58168e+07	1.40377e+08	1.10966e+07	3.29437e+07	5.81253e+06	3.07791e+07	3.87688e+07
Styrene	1.78834e+07	1.99896e+07	2.33808e+07	3.47201e+07	1.58432e+07	1.25068e+07	3.54794e+07	2.0579e+07	2.5345e+07	1.84228e+07	1.62319e+07	1.54484e+07	1.90544e+07	1.67406e+07	6.81314e+06	1.19615e+07	1.00087e+07	3.3167e+07	2.32253e+07	1.52892e+07	3.69664e+07	1.18104e+07	3.42098e+07	1.86171e+07	3.51553e+07	8.8935e+06	1.93904e+07	4.72065e+07	1.66586e+07	2.60125e+07	2.58659e+07	1.4379e+07	2.29906e+07	1.17775e+07	2.22208e+07	3.05896e+07	6.1519e+06	3.48747e+07	1.62109e+07	4.25128e+07	1.58826e+07	3.10537e+07	2.51846e+07	3.21672e+07	3.64359e+07	1.73283e+07	3.58339e+07	1.58938e+07	2.08657e+07
Asp-Phe methyl ester	2.0717e+07	2.68305e+07	2.83898e+07	2.88729e+07	2.28317e+07	2.38422e+07	2.00765e+07	2.62841e+07	1.71967e+07	3.41888e+07	2.87925e+07	1.99565e+07	2.22584e+07	2.35288e+07	2.45754e+07	3.19075e+07	2.64419e+07	2.06141e+07	3.10889e+07	1.67851e+07	2.03692e+07	1.53266e+07	2.27382e+07	4.77083e+07	3.44978e+07	1.5023e+07	3.24909e+07	2.08757e+07	3.15822e+07	2.52157e+07	2.09792e+07	3.33889e+07	3.147e+07	1.92985e+07	1.8098e+07	2.60258e+07	2.12905e+07	2.412e+07	2.44143e+07	3.03524e+07	3.35346e+07	2.47468e+07	2.23889e+07	2.87236e+07	3.06712e+07	4.40819e+07	2.97137e+07	2.2623e+07	3.67679e+07
3-(3,4-dihydroxyphenyl)propanoic acid	3.93162e+08	6.20553e+08	5.9644e+08	7.73295e+08	5.92883e+08	5.17331e+08	6.58954e+08	5.58786e+08	4.21997e+08	7.92004e+08	6.7589e+08	3.75662e+08	5.8492e+08	6.49621e+08	5.83546e+08	5.67536e+08	8.03723e+08	3.70678e+08	6.90732e+08	3.19147e+08	4.54802e+08	4.11476e+08	6.81984e+08	7.51702e+08	6.4619e+08	5.35956e+08	5.66059e+08	4.6868e+08	5.52e+08	4.99992e+08	6.00438e+08	7.95448e+08	6.35278e+08	2.91271e+08	6.83622e+08	8.2311e+08	5.8525e+08	5.34961e+08	6.8775e+08	4.87806e+08	7.45315e+08	5.53396e+08	3.96484e+08	4.75393e+08	6.35332e+08	6.33252e+08	6.52201e+08	7.40709e+08	7.13961e+08
LPC 18:0-SN1	1.50803e+07	1.65974e+07	1.8497e+07	1.30917e+07	1.64742e+07	2.03858e+07	1.97857e+07	1.73935e+07	2.85696e+07	1.65348e+07	2.69441e+07	1.44683e+07	1.6555e+07	1.87636e+07	1.44319e+07	1.20911e+07	1.99003e+07	1.23379e+07	1.65427e+07	1.54468e+07	1.43697e+07	1.30612e+07	1.51342e+07	2.40681e+07	1.51211e+07	1.40372e+07	2.06974e+07	1.7101e+07	1.52603e+07	1.47726e+07	1.38995e+07	1.349e+07	1.95795e+07	1.35023e+07	1.41227e+07	1.17288e+07	1.70491e+07	2.01849e+07	2.20511e+07	1.73006e+07	1.5687e+07	1.43559e+07	1.47109e+07	1.45757e+07	1.66816e+07	2.11958e+07	1.28077e+07	1.5628e+07	1.01577e+07
Avobenzone	6.30327e+06	3.59246e+06	3.94386e+06	3.54918e+06	3.00088e+06	3.07329e+06	3.49889e+06	3.04473e+06	7.2142e+06	2.58132e+06	3.69854e+06	1.23872e+07	2.51879e+06	8.26681e+06	5.13876e+06	4.67959e+06	6.19581e+06	7.83954e+06	2.97138e+06	1.54669e+07	3.3623e+06	3.82769e+06	3.32786e+06	6.14943e+06	2.2233e+07	2.56485e+06	1.71384e+07	1.11247e+07	3.54212e+06	1.23945e+08	1.30841e+07	1.19543e+07	1.02306e+07	1.09325e+07	2.8289e+06	1.61563e+07	3.90731e+06	3.59502e+06	5.19995e+06	1.10763e+07	3.80377e+06	8.06809e+06	9.71021e+06	1.89727e+07	6.34649e+06	2.15755e+07	6.55665e+06	2.83757e+06	5.22885e+06
2-(2-amino-3-methylbutanamido)-3-phenylpropanoic acid	1.19771e+07	2.13381e+07	1.7899e+07	1.83164e+07	1.60987e+07	1.41742e+07	1.26624e+07	2.00213e+07	5.15069e+06	1.7362e+07	1.20854e+07	8.7077e+06	2.2981e+07	3.10858e+07	2.50145e+07	2.44614e+07	1.96174e+07	9.64334e+06	1.92618e+07	6.62975e+06	8.61306e+06	2.18572e+07	4.25569e+07	2.63961e+07	2.13633e+07	2.59026e+07	1.51505e+07	1.74982e+07	2.66414e+07	7.13859e+06	1.70976e+07	2.12828e+07	1.39464e+07	1.87151e+07	2.69091e+07	4.70977e+07	2.46649e+07	3.68323e+07	1.59634e+07	1.31367e+07	1.82268e+07	2.04939e+07	1.69482e+07	2.94153e+07	2.93037e+07	3.07599e+07	3.25121e+07	2.15606e+07	2.15687e+07
Tetranor-12(S)-HETE	1.29996e+07	1.69326e+07	2.34491e+07	2.59717e+07	2.11287e+07	2.21937e+07	4.03842e+07	2.40921e+07	3.56168e+07	2.02252e+07	2.60359e+07	2.2174e+07	2.01212e+07	2.17181e+07	1.61787e+07	1.43791e+07	1.99172e+07	2.19505e+07	2.38078e+07	2.51612e+07	1.82111e+07	1.60453e+07	2.98855e+07	3.0082e+07	2.26322e+07	2.16489e+07	1.78175e+07	3.62614e+07	2.29343e+07	2.48173e+07	3.41074e+07	1.65678e+07	2.59793e+07	3.43452e+07	3.31488e+07	1.73119e+07	1.92953e+07	3.95258e+07	3.4108e+07	3.21796e+07	2.989e+07	3.34085e+07	2.44407e+07	3.57799e+07	3.63643e+07	2.78891e+07	2.71117e+07	3.49471e+07	3.47251e+07
Arachidonoyl ethanolamide phosphate	6.76938e+06	6.77929e+06	5.84326e+06	5.714e+06	5.11167e+06	6.18891e+06	8.86702e+06	6.89752e+06	844308	7.12569e+06	8.25793e+06	7.73346e+06	6.85951e+06	8.07198e+06	6.26504e+06	7.90611e+06	1.0143e+07	7.64374e+06	7.84189e+06	5.69205e+06	7.16248e+06	4.16594e+06	4.93223e+06	9.7662e+06	6.33684e+06	6.87355e+06	8.80516e+06	1.1175e+07	8.11956e+06	2.45878e+07	2.45254e+07	8.53821e+06	1.70097e+07	5.67771e+06	7.37074e+06	1.32636e+07	8.30213e+06	1.18198e+07	7.72332e+06	5.94768e+06	9.03636e+06	7.85295e+06	7.67548e+06	7.63431e+06	7.67365e+06	7.03194e+06	6.94372e+06	5.72311e+06	8.81462e+06
5,6-dimethyl-4-oxo-4H-pyran-2-carboxylic acid	1.54709e+07	1.23393e+07	1.41738e+07	1.62545e+07	2.52751e+07	1.72973e+07	1.62923e+07	1.34397e+07	934993	2.12843e+07	3.00018e+07	1.91319e+07	2.70417e+07	1.32014e+07	1.45538e+07	1.30026e+07	1.50412e+07	1.39937e+07	2.05785e+07	1.06934e+07	1.10611e+07	1.53002e+07	1.86385e+07	2.54364e+07	8.26207e+06	1.12835e+07	1.3804e+07	1.37604e+07	1.84482e+07	2.59991e+07	8.74349e+06	3.15632e+07	3.46194e+07	1.4584e+07	1.55714e+07	1.6244e+07	1.88025e+07	2.16397e+07	1.1209e+07	2.10856e+07	2.2521e+07	9.3448e+06	1.3293e+07	1.79506e+07	1.47376e+07	2.03876e+07	1.38897e+07	1.41927e+07	1.76474e+07
1-benzyl-1,3-dihydro-2H-benzimidazol-2-one	1.68228e+06	1.52223e+06	2.64313e+06	2.01451e+06	2.28365e+06	2.14901e+06	2.24203e+06	1.81579e+06	1.96643e+06	1.45802e+06	1.72948e+06	1.65349e+06	1.38247e+06	1.50835e+06	1.30274e+06	1.13241e+06	1.35815e+06	1.13708e+06	1.55744e+06	1.56862e+06	1.90484e+06	1.65805e+06	2.12517e+06	2.04024e+06	1.575e+06	1.67576e+06	1.31159e+06	1.48184e+06	1.33331e+06	1.6093e+06	1.23892e+06	1.72599e+06	1.41092e+06	2.09824e+06	1.96709e+06	1.9782e+06	1.47262e+06	1.6685e+06	1.39812e+06	1.09078e+06	1.46439e+06	1.37129e+06	3.48068e+07	2.16868e+06	1.57396e+06	1.70098e+06	1.40289e+06	1.69265e+06	1.78265e+06
N-P-Coumaroyl Spermidine	1.68393e+07	3.60214e+07	2.02708e+07	2.15567e+07	3.33631e+07	1.87071e+07	1.7833e+07	2.24482e+07	2.41863e+07	1.97027e+07	2.5634e+07	3.41578e+07	2.11006e+07	2.52206e+07	1.98117e+07	2.11265e+07	2.1237e+07	2.0249e+07	2.04965e+07	2.54324e+07	2.06589e+07	3.10887e+07	3.7022e+07	2.53274e+07	2.19597e+07	2.74179e+07	2.10972e+07	2.07861e+07	2.41769e+07	1.92129e+07	2.43712e+07	3.00871e+07	2.12963e+07	4.035e+07	1.98726e+07	2.65761e+07	2.25446e+07	3.0064e+07	3.32845e+07	1.52307e+07	3.18381e+07	3.12637e+07	1.45863e+07	2.92853e+07	3.31887e+07	3.10614e+07	2.64951e+07	3.42178e+07	1.59451e+07
LPC 22:6-SN1	8.20994e+06	8.99037e+06	2.36465e+07	9.07485e+06	1.58375e+07	1.39419e+07	3.99168e+06	4.03783e+06	2.55384e+07	9.14966e+06	5.22807e+06	4.26296e+07	8.68709e+06	6.3923e+06	4.91827e+06	2.80816e+06	2.31472e+06	9.51472e+06	1.13067e+07	6.07288e+06	8.82232e+06	8.11256e+06	7.70657e+06	2.26807e+07	1.08816e+07	1.44231e+07	1.68381e+07	1.492e+07	4.5521e+06	2.68808e+07	3.53339e+06	6.57582e+06	5.3179e+06	3.357e+07	7.05127e+06	4.22822e+06	4.92682e+06	4.37793e+06	3.7818e+06	1.0405e+07	1.31691e+07	7.07537e+06	8.06609e+06	8.67495e+06	8.78343e+06	1.53342e+07	8.77285e+06	1.52351e+07	1.26639e+07
2-(14,15-Epoxyeicosatrienoyl) glycerol	1.74383e+07	1.92555e+07	2.33773e+07	1.65353e+07	1.56622e+07	1.99794e+07	2.16183e+07	1.8623e+07	1.20402e+07	2.23915e+07	9.45579e+06	1.12612e+07	1.50893e+07	1.38541e+07	1.7404e+07	1.61328e+07	1.66024e+07	1.02804e+07	1.57517e+07	1.01343e+07	1.71469e+07	2.09819e+07	1.93806e+07	1.93782e+07	2.12184e+07	1.43516e+07	1.80742e+07	2.3753e+07	2.14829e+07	1.77625e+07	1.70027e+07	2.10779e+07	2.20727e+07	1.97194e+07	2.12234e+07	2.76696e+07	1.6174e+07	2.93315e+07	3.46317e+07	2.46921e+07	1.80508e+07	1.41609e+07	1.11465e+07	1.56934e+07	2.95505e+07	3.21233e+07	2.98179e+07	2.40208e+07	2.23051e+07
1,2-dihydroxyheptadec-16-yn-4-yl acetate	1.18557e+06	1.26522e+06	1.58413e+06	1.27687e+06	1.33636e+06	1.87218e+06	1.23219e+06	1.15718e+06	1.17372e+06	1.05988e+06	1.23359e+06	1.17299e+06	1.05094e+06	1.11441e+06	1.21518e+06	1.18057e+06	1.14395e+06	1.18417e+06	1.50569e+06	1.23468e+06	1.23723e+06	1.04829e+06	1.34567e+06	1.29902e+06	1.08381e+06	1.02766e+06	1.11262e+06	986082	1.19939e+06	1.14818e+06	1.05139e+06	1.58516e+06	1.28869e+06	1.20597e+06	1.15635e+06	1.02041e+06	1.20439e+06	1.3033e+06	1.31138e+06	1.11422e+06	1.11246e+06	1.14635e+06	2.69157e+07	1.17166e+06	1.11308e+06	1.22343e+06	1.11838e+06	1.09813e+06	1.23695e+06
2,3-dihydroxypropyl 12-methyltridecanoate	2.2925e+07	2.36287e+07	2.59182e+07	2.03778e+07	2.28616e+07	2.79692e+07	2.35258e+07	2.48534e+07	2.65153e+07	2.89397e+07	2.58324e+07	1.73954e+07	2.17889e+07	2.20602e+07	2.56145e+07	2.45305e+07	1.72014e+07	1.61294e+07	1.84079e+07	1.87664e+07	1.4891e+07	2.85034e+07	2.50577e+07	2.68401e+07	2.5149e+07	2.3018e+07	2.35854e+07	2.32543e+07	3.39842e+07	2.6536e+07	2.1332e+07	1.64567e+07	2.17609e+07	2.9802e+07	2.27305e+07	2.28895e+07	2.16484e+07	2.99503e+07	3.43867e+07	2.55975e+07	2.50268e+07	2.14218e+07	2.21999e+07	2.30111e+07	3.53821e+07	3.14425e+07	3.1281e+07	3.47253e+07	2.69763e+07
2-Arachidonoyl glycerol	7.63058e+07	3.71081e+07	3.10949e+07	2.63766e+07	2.68067e+07	2.71685e+07	3.36224e+07	2.47963e+07	2.21488e+07	3.15094e+07	2.87805e+07	4.91871e+07	2.49108e+07	4.83162e+07	2.33167e+07	2.45108e+07	2.50829e+07	2.18684e+07	4.19884e+07	2.40366e+07	3.37635e+07	3.20055e+07	2.45393e+07	4.40044e+07	3.57432e+07	2.49243e+07	2.74361e+07	4.07492e+07	4.40159e+07	3.60728e+07	4.60375e+07	3.24486e+07	2.80913e+07	6.86579e+07	3.18734e+07	3.98514e+07	2.34387e+07	3.84934e+07	6.6932e+07	6.02102e+07	3.29626e+07	3.55757e+07	4.02182e+07	5.66735e+07	5.16437e+07	5.53617e+07	4.03197e+07	3.51184e+07	3.40851e+07
PC O-38:9	2.54336e+06	2.45308e+06	2.59103e+06	3.04099e+07	2.57257e+06	2.57348e+06	2.5153e+06	2.49243e+06	2.46431e+06	2.31996e+06	2.28781e+06	2.25449e+07	2.24581e+06	2.30222e+06	4.24816e+07	2.45234e+06	2.27272e+06	3.94575e+07	2.43376e+06	2.61567e+06	2.82742e+06	2.32223e+06	2.39924e+06	2.23528e+06	2.67376e+07	2.50075e+06	2.22138e+06	2.25032e+06	4.10724e+07	2.27603e+06	2.53813e+06	2.41989e+06	2.43464e+06	3.0688e+06	2.7362e+06	2.33152e+06	4.37756e+07	2.72917e+06	1.77841e+06	8.88502e+06	2.44003e+06	2.39419e+06	2.50344e+06	2.76475e+06	2.42968e+06	2.32088e+06	9.91815e+06	2.6244e+06	2.46447e+06
PC 35:3	9.66719e+07	7.00187e+07	4.51249e+07	6.29997e+07	7.13134e+07	6.68805e+07	4.78377e+07	7.49282e+07	2.43585e+07	7.69895e+07	6.59674e+07	3.62133e+07	5.16909e+07	1.01833e+08	7.84647e+07	5.44155e+07	3.76835e+07	9.67323e+07	3.70552e+07	1.11558e+08	4.72896e+07	9.47009e+07	5.16814e+07	3.91245e+07	1.63299e+08	7.83618e+07	6.48554e+07	6.37271e+07	7.09108e+07	6.16724e+07	4.31498e+07	7.36063e+07	5.34614e+07	6.58487e+06	5.31903e+07	7.89703e+07	5.33347e+07	2.15454e+07	2.65469e+07	7.47196e+07	4.95103e+07	1.09191e+08	7.23059e+07	4.82368e+07	5.05206e+07	2.91777e+07	7.82001e+07	8.44228e+07	6.69496e+07
LPC 22:3-SN1	1.28427e+07	2.71767e+07	1.94392e+07	2.2791e+07	1.42536e+07	1.64457e+07	4.57123e+07	2.42918e+07	9.24677e+06	1.67473e+07	2.85745e+07	1.91529e+07	1.74416e+07	2.39913e+07	3.01035e+07	2.80566e+07	2.42874e+07	2.56993e+07	2.33615e+07	1.82345e+07	1.63129e+07	1.35891e+07	3.8756e+07	2.04597e+07	2.83595e+07	1.22463e+07	2.01564e+07	2.74318e+07	2.33301e+07	1.35046e+07	4.32959e+07	1.65651e+07	2.30172e+07	1.67616e+07	1.60124e+07	2.01522e+07	3.95536e+07	5.62003e+07	2.5308e+07	3.52783e+07	2.59868e+07	1.88009e+07	1.22649e+07	1.36256e+07	3.91018e+07	2.28488e+07	2.67812e+07	1.60069e+07	1.58145e+07
1,2-Dipalmitoylphosphatidylglycerol	3.01566e+07	2.92275e+07	2.72432e+07	1.28321e+07	2.30455e+07	2.42002e+07	2.90656e+07	2.54237e+07	1.37534e+06	1.38045e+07	2.46559e+07	2.67626e+07	1.8138e+07	2.31157e+07	3.99378e+07	1.366e+07	4.03598e+07	1.90352e+07	1.64737e+07	1.93002e+07	1.76369e+07	1.85306e+07	3.35933e+07	2.88866e+07	1.6834e+07	1.86508e+07	1.69427e+07	1.91854e+07	3.08472e+07	5.56701e+07	6.83691e+07	2.32908e+07	8.19124e+07	1.9005e+07	2.10141e+07	1.80984e+07	1.84045e+07	1.14436e+07	1.70386e+07	2.87191e+07	2.25984e+07	2.79118e+07	2.1254e+07	3.23036e+07	2.20272e+07	4.63673e+07	2.10505e+07	1.96387e+07	1.61595e+07
7-methyl-3-nitroimidazo[1,2-a]pyridine	9.67003e+07	1.14311e+08	1.2552e+08	8.91658e+07	1.18869e+08	1.00491e+08	1.10503e+08	1.20868e+08	1.02184e+08	4.82881e+07	8.39509e+07	1.14364e+08	9.45834e+07	1.37729e+08	1.20344e+08	1.24928e+08	1.10509e+08	9.59215e+07	1.17163e+08	9.8505e+07	1.15405e+08	4.43565e+07	1.35087e+08	1.26346e+08	1.08986e+08	1.02851e+08	1.20729e+08	8.94362e+07	1.13845e+08	9.68683e+07	8.55916e+07	1.07642e+08	1.16628e+08	1.16502e+08	1.17054e+08	1.4646e+08	1.34675e+08	1.65201e+08	9.27036e+07	1.1031e+08	1.27132e+08	1.12305e+08	5.21706e+07	1.09886e+08	1.41751e+08	1.07863e+08	1.07933e+08	9.86224e+07	1.14336e+08
PC O-20:5	1.82834e+07	2.53941e+07	1.66179e+07	1.54442e+07	2.42898e+07	2.40145e+07	1.34556e+07	1.13839e+07	3.23274e+07	9.40559e+06	1.69595e+07	2.62857e+07	1.80524e+07	1.77605e+07	4.17648e+06	1.17592e+07	1.19331e+07	2.40423e+07	1.72183e+07	1.2923e+07	2.05129e+07	1.64911e+07	2.58428e+07	2.09021e+07	1.46975e+07	2.23432e+07	2.45562e+07	3.49892e+07	1.10266e+07	3.30779e+07	1.48117e+07	1.25997e+07	1.44369e+07	2.49437e+07	1.30353e+07	1.30819e+07	4.29679e+06	1.52637e+07	1.28859e+07	2.53919e+07	1.55839e+07	1.60447e+07	1.40382e+07	1.74411e+07	2.59553e+07	1.68649e+07	1.67824e+07	2.08983e+07	2.3534e+07
Royal jelly acid	1.17548e+06	1.61027e+06	1.76778e+06	1.59087e+06	1.3451e+06	1.37756e+06	1.56833e+06	1.36476e+06	1.35561e+06	1.34305e+06	1.65782e+06	1.41016e+06	1.12901e+06	2.14326e+06	1.46054e+06	1.84131e+06	2.36392e+06	1.89542e+06	3.38396e+07	1.59044e+06	1.50711e+06	1.65162e+06	1.49167e+06	1.71064e+06	1.68009e+06	2.40048e+06	2.51676e+06	1.59231e+06	1.49627e+06	1.47912e+06	1.4898e+06	2.48566e+06	1.73192e+06	1.56079e+06	1.26802e+06	3.68384e+06	1.28692e+06	1.89147e+06	1.66743e+06	1.7474e+06	1.58084e+06	2.40307e+06	3.96802e+06	2.1049e+06	1.53028e+06	1.96367e+06	1.29499e+06	1.81792e+06	1.86869e+06
Oleic acid	8.07878e+07	7.78097e+07	6.99348e+07	3.79348e+07	6.62968e+07	6.03875e+07	6.29226e+07	5.34474e+07	1.19696e+07	5.84872e+07	6.99712e+07	7.01044e+07	6.15436e+07	6.30933e+07	7.07449e+07	5.42128e+07	7.64409e+07	5.76995e+07	5.00341e+07	4.52782e+07	6.31893e+07	5.42094e+07	6.83931e+07	7.66521e+07	4.21816e+07	5.78753e+07	5.07743e+07	6.24492e+07	7.24e+07	6.88279e+07	7.19092e+07	6.43664e+07	7.08211e+07	6.54266e+07	6.6062e+07	6.67503e+07	5.99892e+07	6.67775e+07	5.12777e+07	6.63747e+07	5.49177e+07	2.97536e+07	6.23334e+07	8.34172e+07	6.86692e+07	1.04068e+08	6.33661e+07	5.8436e+07	5.42194e+07
L-(+)-Citrulline	1.11815e+08	9.60285e+07	1.24141e+08	1.21263e+08	1.04965e+08	1.13491e+08	1.1739e+08	1.10958e+08	1.40823e+08	1.19133e+08	1.33028e+08	1.8843e+08	2.00544e+08	1.47125e+08	1.71747e+08	1.11542e+08	1.35956e+08	9.16205e+07	1.16671e+08	1.04929e+08	9.15033e+07	1.09975e+08	1.53496e+08	1.39141e+08	1.48628e+08	7.143e+07	1.49498e+08	1.31479e+08	1.18365e+08	1.60295e+08	9.37056e+07	1.09649e+08	1.06529e+08	1.27182e+08	2.08469e+08	1.3561e+08	1.67604e+08	1.55157e+08	1.75796e+08	1.07962e+08	1.25204e+08	1.26616e+08	6.22427e+07	1.38807e+08	1.72127e+08	1.69234e+08	1.50998e+08	8.85544e+07	1.51582e+08
4-oxododecanedioic acid	2.71504e+07	1.95543e+07	2.97078e+07	2.23851e+07	2.99382e+07	1.92437e+07	2.02841e+07	1.31813e+07	1.93489e+07	2.17919e+07	1.81268e+07	3.64605e+07	1.43266e+07	1.03091e+07	3.18863e+07	1.09958e+07	1.85045e+07	1.28123e+07	1.56488e+07	1.33928e+07	1.27502e+07	3.47923e+07	2.11766e+07	4.28309e+07	2.57223e+07	3.08336e+07	2.06131e+07	2.35683e+07	1.42821e+07	1.92571e+07	1.87991e+07	2.65977e+07	1.67886e+07	5.08701e+07	1.51447e+07	1.28036e+07	2.70593e+07	1.41732e+07	1.91137e+07	1.65535e+07	1.76877e+07	1.69844e+07	1.37169e+07	3.71106e+07	1.74764e+07	4.3557e+07	2.48314e+07	3.25092e+07	2.19135e+07
SDMA	7.72978e+07	5.96255e+07	1.07642e+08	8.87651e+07	9.90643e+07	6.8484e+07	1.11969e+08	1.07138e+08	9.4473e+07	9.98728e+07	1.0026e+08	1.12188e+08	7.89861e+07	1.07846e+08	1.0469e+08	1.05009e+08	7.51216e+07	7.57082e+07	6.67357e+07	8.57252e+07	1.18413e+08	7.79588e+07	7.32824e+07	1.14787e+08	9.57417e+07	8.10785e+07	8.75763e+07	7.35483e+07	9.98932e+07	9.80116e+07	1.02275e+08	9.49119e+07	8.53827e+07	1.03239e+08	8.83588e+07	9.52679e+07	1.00548e+08	1.5565e+08	8.77698e+07	8.64843e+07	8.20832e+07	9.49656e+07	8.16929e+07	9.32846e+07	8.05271e+07	9.75088e+07	1.09887e+08	7.79384e+07	6.68236e+07
1,2,3,9-tetrahydro-4H-carbazol-4-one oxime	4.92097e+06	4.0455e+06	2.36372e+06	1.06076e+07	3.59738e+06	1.22798e+06	2.01824e+06	4.57625e+06	2.54776e+06	4.38191e+06	2.5798e+06	2.78761e+06	9.43705e+06	1.07719e+07	2.24099e+07	1.9786e+07	6.54835e+06	3.92577e+06	2.45541e+06	1.47607e+06	3.62727e+06	3.95414e+06	1.57801e+06	1.41569e+07	2.92189e+07	8.19221e+06	2.16959e+06	4.78481e+06	4.30328e+06	3.09737e+06	5.36809e+06	9.83104e+06	3.5569e+06	7.64475e+06	4.17455e+06	2.57218e+07	2.17673e+07	2.54508e+07	1.30461e+06	5.38921e+06	2.10344e+06	5.10145e+06	2.62655e+06	7.05469e+06	5.34554e+06	1.7251e+07	3.32336e+07	7.95049e+06	1.57763e+06
PC 38:10_38:10	5.18272e+07	5.16699e+07	6.94149e+07	2.14608e+07	7.57307e+07	7.58491e+07	4.64837e+07	3.4293e+07	8.03613e+07	2.76632e+07	9.2363e+07	1.27518e+07	2.84261e+07	7.9961e+07	3.40601e+07	4.38724e+07	8.69793e+07	1.59973e+07	7.41742e+07	4.19112e+07	8.17866e+07	1.25929e+07	3.99071e+07	4.6227e+07	8.01367e+06	5.93224e+06	6.87788e+07	4.69936e+07	1.82729e+07	5.80298e+07	1.86305e+07	3.26703e+07	6.21179e+06	2.5301e+07	3.34808e+06	1.82179e+07	1.26613e+07	7.00099e+07	7.65948e+06	9.4685e+06	4.48108e+07	3.99158e+07	6.13334e+06	9.33927e+07	6.4301e+06	8.12319e+07	4.06169e+06	3.44128e+07	7.18856e+07
12,13-EODE	3.51908e+06	4.55486e+06	5.3821e+06	5.36102e+06	3.62033e+06	3.84963e+06	4.65267e+06	5.03292e+06	4.26714e+06	3.41199e+06	4.24951e+06	3.95168e+06	4.58713e+06	4.15081e+06	4.21103e+06	4.07898e+06	4.13473e+06	5.81873e+06	5.26619e+07	3.54614e+06	4.34757e+06	3.07101e+06	4.40353e+06	4.71597e+06	5.6629e+06	3.40576e+06	3.86915e+06	5.04789e+06	3.29157e+06	4.6728e+06	3.6796e+06	3.54006e+06	3.3798e+06	3.40827e+06	3.74608e+06	4.20233e+06	3.22216e+06	5.40716e+06	4.25264e+06	5.64268e+06	3.52372e+06	3.70054e+06	3.95055e+06	3.74287e+06	3.83126e+06	4.48634e+06	4.34859e+06	3.62586e+06	4.14788e+06
Glycerol 1-hexadecanoate	2.01614e+06	4.21812e+06	2.61674e+06	2.14854e+06	2.0417e+06	1.74292e+06	2.17649e+06	2.3282e+06	2.28001e+06	2.09862e+06	2.31707e+06	4.27174e+06	2.75508e+06	2.45204e+06	2.06147e+06	2.10415e+06	2.03926e+06	2.06482e+06	2.18578e+06	2.17039e+06	2.75751e+06	2.27049e+06	3.5677e+06	2.86541e+06	4.30079e+06	2.05496e+06	2.03174e+06	2.38996e+06	1.93332e+06	3.32662e+06	2.23453e+06	2.89057e+06	2.31683e+06	2.79867e+06	2.75329e+06	5.07754e+06	2.10151e+06	3.30851e+06	2.81537e+06	2.47995e+06	2.22948e+06	2.04525e+06	2.26381e+06	2.03527e+06	2.40538e+06	5.02972e+06	2.80494e+06	2.3455e+06	2.30453e+06
Melatonin	1.65898e+07	2.07833e+07	1.32093e+07	1.54244e+07	1.34817e+07	1.90314e+07	2.04598e+07	1.55342e+07	1.05234e+06	2.17427e+07	2.79648e+07	2.43944e+07	2.75431e+07	2.71879e+07	2.31963e+07	2.00637e+07	2.67667e+07	1.60233e+07	1.981e+07	1.60304e+07	1.64062e+07	2.08348e+07	1.36929e+07	1.59282e+07	2.07183e+07	2.05864e+07	2.49371e+07	2.31852e+07	2.02179e+07	2.79352e+07	2.67821e+07	2.31513e+07	2.78469e+07	2.30586e+07	1.14205e+07	2.92486e+07	2.08107e+07	2.00795e+07	1.98102e+07	1.86653e+07	1.55228e+07	2.0545e+07	2.32196e+07	2.32339e+07	1.84311e+07	2.55066e+07	1.40113e+07	1.94691e+07	1.78265e+07
Quinoline	1.11476e+07	3.22751e+07	2.67243e+07	1.38197e+07	9.68049e+06	1.31296e+07	1.05991e+07	1.86985e+07	1.43565e+07	1.54595e+07	1.46698e+07	1.32858e+07	1.44367e+07	1.15495e+07	1.48575e+07	1.41049e+07	1.40515e+07	1.18761e+07	1.26289e+07	6.04418e+06	1.17415e+07	1.09166e+07	2.13262e+08	2.60549e+07	9.22164e+07	1.03726e+07	1.6569e+07	7.92531e+07	1.13304e+07	8.70339e+06	7.51811e+06	1.4008e+07	1.01092e+07	9.28795e+06	1.13821e+08	1.07366e+07	2.01945e+07	1.6187e+07	1.28353e+07	1.21062e+07	8.43383e+06	7.44688e+06	9.44462e+06	7.96029e+06	2.33841e+07	2.47409e+07	6.83225e+07	1.03767e+07	1.92693e+07
9-Oxo-10(E),12(E)-octadecadienoic acid	1.03974e+07	1.00321e+07	8.83088e+06	9.13925e+06	1.12246e+07	8.47067e+06	1.04494e+07	8.05005e+06	9.06039e+06	1.06642e+07	1.16941e+07	7.1907e+06	1.02333e+07	1.25894e+07	7.14139e+06	8.76805e+06	1.17046e+07	7.15128e+06	6.14798e+07	1.01088e+07	1.37745e+07	9.56625e+06	9.42138e+06	1.10538e+07	9.27775e+06	8.77617e+06	8.51331e+06	8.03065e+06	1.10178e+07	9.10882e+06	1.29872e+07	1.11331e+07	1.18145e+07	1.03337e+07	1.01678e+07	1.42888e+07	8.81548e+06	1.07055e+07	9.94065e+06	7.65181e+06	9.5152e+06	1.10394e+07	1.08382e+07	1.12427e+07	6.03004e+06	9.09752e+06	6.0923e+06	1.16674e+07	8.15857e+06
LPC 18:2-SN1	2.91173e+07	2.21599e+07	3.36702e+07	2.54756e+07	2.87097e+07	2.60339e+07	2.83146e+07	3.01196e+07	3.2008e+07	2.1909e+07	4.13961e+06	3.06626e+07	2.48466e+07	6.24542e+07	3.64533e+07	1.46728e+07	1.67364e+07	2.79236e+07	5.71505e+07	2.96245e+07	7.25985e+07	4.28586e+07	1.42197e+07	3.62105e+07	3.97338e+07	2.88666e+07	2.65625e+07	3.86165e+07	2.69636e+07	3.39011e+07	1.23413e+07	3.28583e+07	3.81956e+07	8.93146e+06	2.60535e+07	4.32357e+07	5.60552e+07	2.62091e+07	3.27026e+07	3.52405e+07	2.63202e+07	3.21141e+07	2.5671e+07	8.15198e+06	2.65992e+07	4.33889e+07	3.05613e+07	2.62304e+07	2.98353e+07
2-Hydroxyphenylalanine	1.83814e+07	5.3535e+07	4.96437e+07	2.23591e+07	1.20854e+07	9.28461e+07	5.92541e+07	8.10361e+07	2.5264e+07	4.1375e+07	3.36295e+07	2.19333e+07	5.06143e+07	6.14957e+07	5.56294e+07	7.50667e+07	5.77858e+07	2.02215e+07	4.6139e+07	6.67795e+07	5.59823e+07	1.78112e+07	1.08958e+08	8.89426e+07	1.83922e+07	1.61971e+07	8.70512e+07	6.82523e+07	8.12986e+07	1.48404e+07	5.59776e+07	4.25128e+07	2.30107e+07	5.02193e+07	6.64464e+07	5.67793e+07	6.4693e+07	8.21088e+07	4.64495e+07	2.46171e+07	5.35988e+07	3.45768e+07	4.26394e+07	2.20011e+07	7.50332e+07	7.12375e+07	2.60139e+07	1.12966e+07	1.27722e+08
PC O-20:0	6.73655e+06	1.05495e+07	1.38579e+07	8.52067e+06	1.20699e+07	6.79029e+06	1.56293e+07	9.79826e+06	1.21197e+07	7.7538e+06	1.75151e+07	1.52069e+07	1.04454e+07	1.72856e+07	1.56693e+07	8.95426e+06	8.96274e+06	1.09916e+07	7.55799e+06	1.18926e+07	7.54769e+06	7.47787e+06	1.02516e+07	1.66721e+07	1.07075e+07	9.72778e+06	4.3946e+06	1.13536e+07	1.28417e+07	1.49044e+07	1.30567e+07	6.29284e+06	1.1223e+07	1.15802e+07	7.50186e+06	1.34553e+07	2.28016e+07	1.57206e+07	8.01909e+06	1.66104e+07	8.90924e+06	9.75793e+06	8.21682e+06	8.17977e+06	1.10423e+07	1.41263e+07	1.04008e+07	1.2432e+07	6.61978e+06
NKK	2.31013e+07	2.49711e+07	1.94189e+07	1.57399e+07	2.06517e+07	2.2495e+07	2.98857e+07	2.10586e+07	2.21781e+06	2.49668e+07	2.64263e+07	2.08074e+07	2.45164e+07	2.41948e+07	2.07706e+07	2.52335e+07	3.43334e+07	2.22706e+07	2.24911e+07	1.88874e+07	2.18257e+07	1.83312e+07	2.05398e+07	2.09222e+07	2.19295e+07	2.41855e+07	2.77926e+07	2.68209e+07	2.80082e+07	2.17626e+07	2.13206e+07	2.49574e+07	1.79537e+07	2.18676e+07	2.06022e+07	3.1953e+07	5.18586e+07	2.58542e+07	2.26485e+07	2.51888e+07	1.94904e+07	2.08462e+07	7.09193e+08	2.96362e+07	2.69285e+07	4.13283e+07	2.24459e+07	2.09099e+07	2.73393e+07
PC O-35:5	1.12927e+08	1.07382e+08	6.66633e+07	1.77731e+08	9.68718e+07	8.25796e+07	8.38565e+07	1.21373e+08	1.28162e+08	1.38953e+08	7.86301e+07	8.32706e+07	9.24838e+07	8.96293e+07	1.15677e+08	9.34225e+07	5.69162e+07	1.23938e+08	8.72245e+07	2.4821e+08	8.36221e+07	1.23411e+08	5.0889e+07	4.85605e+07	1.42499e+08	9.92023e+07	7.85487e+07	7.80008e+07	1.26596e+08	1.22831e+08	1.25603e+08	8.55522e+07	9.75019e+07	8.3145e+07	9.53897e+07	7.97801e+07	8.17086e+07	3.68641e+07	2.45272e+07	9.06611e+07	1.55247e+08	1.05741e+08	4.42915e+07	7.4189e+07	5.53229e+07	3.3477e+07	1.15619e+08	1.08313e+08	7.41573e+07
4-morpholinobenzoic acid	1.65831e+07	5.63061e+06	2.81821e+06	2.53618e+06	9.26512e+06	2.64713e+06	5.86471e+06	4.69646e+06	1.0169e+07	3.29582e+06	4.79595e+06	1.50423e+06	9.55578e+06	2.21855e+06	6.00211e+06	1.88238e+07	2.76544e+06	1.66743e+06	4.07811e+06	5.52718e+06	3.6514e+06	1.31936e+07	2.37802e+06	2.72711e+06	2.62049e+06	3.65071e+07	6.56347e+06	6.11924e+06	7.19e+06	5.74777e+06	6.66349e+06	5.11298e+06	4.1384e+06	1.01318e+07	2.02148e+06	2.56848e+06	9.04046e+06	2.81969e+07	2.68311e+06	2.73202e+06	6.75344e+06	2.62855e+07	1.94319e+07	3.94412e+07	9.93234e+06	7.97404e+06	7.13369e+06	5.79548e+07	9.71872e+06
2-Thio-acetyl MAGE	1.97794e+06	1.61209e+06	3.01966e+06	2.28807e+06	2.97447e+06	2.1401e+06	2.39434e+06	1.95703e+06	2.1827e+06	1.77936e+06	1.91965e+06	2.02269e+06	1.57777e+06	1.5815e+06	1.5441e+06	1.43809e+06	1.34194e+06	1.38483e+06	1.94354e+06	1.79779e+06	2.26956e+06	2.08183e+06	2.57731e+06	2.12382e+06	1.78128e+06	1.75595e+06	1.48348e+06	1.72765e+06	1.37117e+06	1.89198e+06	1.57707e+06	1.60553e+06	1.59056e+06	2.44597e+06	2.14831e+06	1.93033e+06	1.81799e+06	2.04163e+06	1.5581e+06	1.42839e+06	1.56547e+06	1.76902e+06	3.4466e+07	2.12872e+06	1.69081e+06	1.87176e+06	1.69222e+06	1.73744e+06	2.22655e+06
2-morpholino-1-phenyl-1-ethanol	1.74604e+06	4.11237e+06	2.5754e+06	5.60347e+06	2.29973e+06	2.70588e+06	2.72944e+06	3.02659e+06	1.81899e+06	3.8919e+06	3.6352e+06	4.06945e+06	1.37216e+06	3.73452e+06	1.60455e+06	1.52281e+06	4.38684e+06	3.2187e+06	1.66746e+06	8.94199e+06	1.08864e+07	4.08932e+06	2.02219e+06	1.90475e+06	4.12585e+06	3.32251e+06	5.9296e+06	5.23393e+06	3.01169e+06	1.94661e+06	3.71333e+06	3.05098e+06	2.41479e+06	2.40979e+06	5.66349e+06	2.67398e+07	1.80844e+06	3.57528e+06	8.65513e+06	2.88642e+06	4.42607e+06	4.5415e+06	8.98325e+06	5.44464e+06	2.99592e+06	1.7893e+06	1.52287e+06	2.00941e+06	4.13623e+06
5-(2,5-dihydroxyhexyl)oxolan-2-one	1.93595e+07	1.27851e+07	1.25075e+07	1.36597e+07	1.95174e+07	1.22056e+07	8.60756e+06	1.98832e+07	1.59014e+07	1.12417e+07	9.07394e+06	1.50861e+07	1.78007e+07	2.33178e+07	1.78667e+07	2.30982e+07	1.68769e+07	1.26174e+07	1.32657e+07	9.10985e+06	1.61826e+07	1.87041e+07	9.9792e+06	1.73531e+07	1.90376e+07	2.11027e+07	2.03662e+07	1.40508e+07	1.88785e+07	1.85371e+07	1.73809e+07	1.51531e+07	1.49828e+07	2.28215e+07	1.20624e+07	1.8738e+07	1.68797e+07	2.08231e+07	1.29726e+07	2.15066e+07	2.01556e+07	2.64993e+07	2.00107e+07	2.35739e+07	1.36114e+07	3.15862e+07	1.83293e+07	2.29704e+07	2.14208e+07
PC 18:4_18:4	3.88584e+07	3.50702e+07	3.5674e+07	2.27135e+07	3.04545e+07	3.38512e+07	4.81499e+07	2.65704e+07	4.81506e+06	2.52999e+07	4.09164e+07	3.57218e+07	2.57013e+07	1.22743e+07	3.47362e+07	2.52793e+07	4.31465e+07	3.29977e+07	2.84752e+07	2.24733e+07	3.25616e+07	2.60621e+07	3.40029e+07	4.45257e+07	2.33369e+07	3.36046e+07	3.44494e+07	5.2559e+07	3.41486e+07	2.92534e+07	3.105e+07	2.67476e+07	2.09647e+07	3.2958e+07	3.12623e+07	4.88234e+07	2.91056e+07	2.83336e+07	3.39204e+07	2.33952e+07	2.886e+07	3.9013e+07	2.71434e+07	4.57052e+07	4.61195e+07	5.15021e+07	3.13012e+07	3.30367e+07	3.92139e+07
PC 40:11_40:11	2.30381e+07	2.1785e+07	2.83221e+07	1.96066e+07	1.89872e+07	2.71615e+07	2.15924e+07	1.44041e+07	1.84992e+07	1.66818e+07	3.43595e+07	2.59711e+07	1.85667e+07	2.40376e+07	1.78812e+07	1.04249e+07	2.16385e+07	1.45551e+07	4.08312e+07	2.09657e+07	1.84809e+07	2.29645e+07	1.41611e+07	3.69402e+07	2.84591e+06	9.59347e+06	3.09508e+07	2.29829e+07	1.6895e+07	1.36616e+07	1.84676e+07	1.46571e+07	2.82643e+07	1.47576e+07	3.2106e+07	7.85825e+06	1.66764e+07	2.13963e+07	3.99453e+07	2.81862e+06	2.91263e+07	1.99938e+07	1.49256e+07	1.75464e+07	2.92116e+07	2.98822e+07	6.88005e+06	4.57412e+06	2.8075e+07
Acetylcholine	1.00072e+08	7.28505e+07	1.27997e+08	8.01945e+07	1.34242e+08	9.31265e+07	6.90266e+07	8.89898e+07	1.52985e+08	7.15989e+07	9.07576e+07	1.75126e+08	1.16929e+08	1.04054e+08	1.28683e+08	1.02884e+08	8.61752e+07	1.05343e+08	7.39801e+07	1.03645e+08	1.00027e+08	1.09382e+08	7.69e+07	1.34032e+08	1.07564e+08	1.05945e+08	1.09526e+08	9.1761e+07	8.03785e+07	1.58768e+08	6.58677e+07	7.0273e+07	8.94159e+07	1.3661e+08	1.0614e+08	9.36296e+07	1.10849e+08	1.12694e+08	1.12498e+08	1.09424e+08	7.43866e+07	9.84736e+07	5.64116e+07	1.19876e+08	7.85099e+07	1.4105e+08	1.07129e+08	1.13588e+08	7.70697e+07
HKK	1.05915e+06	1.14342e+06	1.85632e+06	1.4078e+06	1.27259e+06	1.22421e+06	1.0615e+06	1.12695e+06	995871	1.90582e+06	1.2269e+06	1.17517e+06	2.15237e+07	1.42341e+06	1.13244e+06	1.23864e+06	1.16361e+06	1.29957e+06	7.87915e+06	1.13346e+06	2.29959e+06	867817	1.21458e+06	1.65293e+06	1.09533e+06	929683	2.85602e+06	1.48649e+06	1.26148e+06	1.0383e+06	898500	1.08193e+06	1.25413e+06	1.15793e+06	1.18085e+06	994017	979316	1.60691e+06	1.26832e+06	1.29882e+06	3.06797e+06	963843	2.54377e+06	1.15918e+06	1.19861e+06	1.45584e+06	1.16791e+06	994440	2.92809e+06
DL-Glutamine	7.70506e+07	6.88208e+07	1.04341e+08	6.93889e+07	8.03302e+07	5.48201e+07	6.51312e+07	6.05e+07	1.06916e+08	7.31465e+07	6.29061e+07	1.03307e+08	6.88373e+07	8.15337e+07	1.06103e+08	6.01686e+07	6.05423e+07	6.91391e+07	8.04038e+07	6.68273e+07	1.45986e+08	6.877e+07	9.57016e+07	1.44076e+08	1.19244e+08	5.65519e+07	6.9078e+07	7.09742e+07	7.77477e+07	8.42707e+07	4.97781e+07	7.00357e+07	7.36271e+07	1.00044e+08	8.97075e+07	5.90573e+07	8.69733e+07	9.48378e+07	7.21231e+07	7.15387e+07	8.05282e+07	7.61622e+07	6.2309e+07	9.55786e+07	7.36755e+07	8.86684e+07	8.33952e+07	6.3897e+07	5.55301e+07
LPC 16:1-SN1	1.40623e+07	1.1991e+07	1.57643e+07	1.22993e+07	2.18928e+07	1.20436e+07	1.82599e+07	1.19539e+07	1.72602e+07	1.30209e+07	1.66576e+07	1.70229e+07	9.50576e+06	1.43914e+07	1.281e+07	1.27499e+07	1.5963e+07	1.29593e+07	1.11692e+07	1.66731e+07	1.55551e+07	1.20597e+07	1.41571e+07	1.73638e+07	1.54757e+07	1.49866e+07	1.35755e+07	1.84037e+07	1.24529e+07	9.38702e+06	1.4595e+07	1.30973e+07	1.36394e+07	1.77442e+07	1.03675e+07	1.36042e+07	1.60792e+07	2.03595e+07	1.63585e+07	1.64328e+07	1.24118e+07	1.79328e+07	1.06442e+07	1.45336e+07	1.30477e+07	1.40256e+07	1.19985e+07	1.34962e+07	1.37316e+07
N-(2-Furoyl)glycine	6.88201e+06	1.64096e+06	1.85989e+06	2.6133e+06	1.94476e+06	1.50196e+06	983320	1.40611e+06	3.803e+06	1.17711e+06	1.22995e+06	873927	1.28133e+06	1.55186e+06	1.85656e+06	5.07159e+06	1.08049e+06	819795	1.65156e+06	1.51449e+06	1.00727e+06	1.55636e+07	1.26553e+06	812121	1.15021e+06	1.88655e+06	1.14316e+06	903299	1.07891e+06	1.15329e+06	1.15334e+06	1.62093e+06	1.06808e+06	3.4419e+07	1.56438e+06	1.7875e+06	1.10768e+06	4.77633e+06	1.09476e+06	1.15743e+06	1.53278e+06	9.12926e+06	3.04284e+06	6.96247e+06	1.2637e+06	1.45003e+06	2.89052e+06	2.07504e+06	1.3919e+06
PC O-22:4	1.80327e+07	2.56366e+07	9.26402e+06	2.25379e+06	1.80894e+07	1.33257e+07	2.85331e+07	1.71626e+07	2.3306e+07	1.22007e+07	1.84543e+07	1.86532e+07	1.38648e+07	1.40346e+07	2.03122e+07	1.37494e+07	1.76905e+07	1.42852e+07	1.50604e+07	1.76907e+07	2.60769e+06	1.35098e+07	2.5772e+07	9.51488e+06	1.40258e+07	8.71745e+06	1.63239e+07	2.29229e+07	1.60252e+07	1.85406e+07	2.33945e+07	1.2769e+07	2.01778e+07	1.03639e+07	1.07138e+07	9.79675e+06	2.2115e+07	1.87671e+07	2.02667e+07	2.29356e+07	1.6967e+07	2.31919e+07	4.29171e+06	1.27331e+07	2.07148e+07	6.95807e+06	1.29646e+07	1.32902e+07	1.04233e+07
Ecgonine	1.38566e+07	1.29129e+07	1.19642e+07	1.40015e+07	1.18422e+07	1.30043e+07	1.30207e+07	1.13936e+07	9.87295e+06	1.30821e+07	2.33083e+07	1.89427e+07	1.38345e+07	1.81523e+07	8.58735e+06	8.03424e+06	1.36294e+07	8.8418e+06	1.51302e+07	1.48431e+07	2.3792e+07	1.31255e+07	1.43343e+07	1.89217e+07	1.26947e+07	1.37858e+07	1.16237e+07	1.31922e+07	1.07952e+07	1.06328e+07	2.80651e+07	2.60707e+07	1.70338e+07	1.85746e+07	1.64932e+07	1.75148e+07	1.09546e+07	1.78103e+07	1.50465e+07	1.18006e+07	1.15031e+07	3.57738e+07	9.95486e+06	8.16205e+06	6.79944e+06	7.86843e+06	6.11266e+06	5.36854e+06	7.75173e+06
PE O-16:1_18:2	3.636e+07	3.84487e+07	1.39382e+07	7.35279e+07	2.51268e+07	1.38581e+07	1.69466e+07	4.48756e+07	4.14029e+07	7.00849e+07	8.06671e+06	3.16111e+07	5.38678e+07	7.6172e+06	7.10003e+07	6.23858e+07	8.18222e+06	3.76246e+07	1.41763e+07	1.74932e+07	9.61604e+06	3.93836e+07	2.42641e+07	7.61928e+06	4.76703e+07	5.2069e+07	1.6617e+07	1.79582e+07	4.87015e+07	1.64839e+07	4.93712e+07	8.63502e+06	4.14668e+07	2.26644e+07	5.03972e+07	8.16523e+06	7.0337e+07	5.31055e+06	1.99584e+07	4.36416e+07	2.08957e+07	3.04317e+07	5.93148e+07	1.10548e+07	3.53212e+07	9.54171e+06	3.17919e+07	6.56226e+07	1.85584e+07
Linoleoyl ethanolamide	4.18438e+06	4.23971e+06	5.07447e+06	4.24195e+06	4.15597e+06	4.70336e+06	4.33541e+06	4.15179e+06	3.48504e+06	3.92458e+06	4.93021e+06	3.05708e+06	5.0047e+06	5.30556e+06	2.62363e+06	3.35537e+06	4.41803e+06	4.16018e+06	3.38712e+07	3.52032e+06	4.8059e+06	3.36855e+06	4.56707e+06	5.14628e+06	3.99688e+06	3.32199e+06	4.60397e+06	4.26229e+06	3.70711e+06	3.34112e+06	3.76252e+06	4.15339e+06	4.30729e+06	3.23619e+06	5.14902e+06	5.15635e+06	2.88385e+06	4.64633e+06	4.26964e+06	4.36492e+06	4.3095e+06	3.91041e+06	3.84157e+06	3.83912e+06	4.46071e+06	4.84062e+06	4.03376e+06	3.54338e+06	4.65082e+06
Diethyl maleate	7.18626e+06	6.08839e+06	6.09238e+06	5.61453e+06	1.57188e+07	6.75013e+06	2.68593e+08	9.55348e+06	8.33773e+06	5.63154e+06	1.01497e+07	2.59882e+07	7.44279e+06	9.41138e+06	7.79456e+06	7.40281e+06	7.49524e+06	5.68504e+06	4.26526e+07	8.29059e+06	1.14368e+07	1.51298e+07	8.11971e+06	1.03726e+07	6.78437e+06	1.02922e+07	8.73185e+06	1.26092e+07	8.99834e+06	1.90363e+07	1.62318e+07	9.89486e+06	2.73939e+07	1.1333e+07	7.74053e+06	1.26617e+07	9.42222e+06	1.20208e+07	1.27952e+07	1.16337e+07	7.77743e+06	9.18622e+06	3.02274e+07	1.15979e+07	1.98125e+08	1.03803e+07	8.46479e+06	1.01831e+07	2.98059e+07
Stearoyl ethanolamide	1.07091e+07	8.10032e+06	9.4675e+06	7.24575e+06	9.5215e+06	1.02168e+07	1.20721e+07	9.98471e+06	1.8501e+07	1.105e+07	1.87593e+07	1.51376e+07	8.44737e+06	1.81322e+07	8.37713e+06	9.63604e+06	1.16745e+07	8.904e+06	9.20732e+06	1.17948e+07	8.51478e+06	1.04903e+07	6.70053e+06	1.53589e+07	1.03136e+07	7.78062e+06	1.52156e+07	1.52391e+07	7.52665e+06	1.71506e+07	1.11863e+07	1.00883e+07	1.03405e+07	1.17521e+07	7.78531e+06	6.97059e+06	9.98643e+06	1.43814e+07	1.46432e+07	9.88914e+06	1.06983e+07	8.73574e+06	7.02981e+06	1.0828e+07	6.07413e+06	1.5614e+07	6.86345e+06	9.10279e+06	1.26992e+07
PC 15:0_16:0	2.44388e+08	2.2502e+08	8.39074e+07	3.02585e+08	2.60757e+08	1.965e+08	1.43842e+08	2.46237e+08	1.86417e+08	3.00691e+08	7.93029e+07	2.17711e+08	1.83892e+08	1.15423e+08	1.87956e+08	3.0076e+08	6.36263e+07	3.02948e+08	1.53498e+08	2.71457e+08	8.90606e+07	2.41658e+08	1.47476e+08	7.30073e+07	2.74661e+08	2.82453e+08	1.66195e+08	1.40701e+08	2.74991e+08	6.78866e+07	2.67207e+08	5.75447e+07	1.81178e+08	1.3014e+08	2.1007e+08	9.20965e+07	1.9655e+08	3.473e+07	6.35172e+07	2.8724e+08	2.39452e+08	1.86937e+08	2.88223e+08	6.94321e+07	1.97985e+08	4.10725e+07	1.95598e+08	2.5611e+08	1.5208e+08
PC 19:0_20:5	2.74338e+07	2.40474e+07	3.14932e+07	1.24581e+07	7.8662e+07	2.27809e+07	2.31138e+07	1.61272e+07	2.28779e+07	1.68149e+07	3.80612e+07	9.77788e+06	2.79984e+07	1.51822e+07	1.13715e+07	1.98443e+07	2.60042e+07	2.3715e+07	4.53638e+07	5.84303e+06	3.77673e+07	1.13759e+07	2.56679e+07	1.19457e+07	1.90301e+07	2.29319e+07	1.62681e+07	2.56388e+07	1.32556e+07	2.7122e+07	1.082e+07	2.68425e+07	3.42806e+06	3.76968e+07	3.80723e+06	1.2333e+06	5.94149e+06	2.61877e+07	4.80644e+07	1.74121e+07	1.95957e+07	2.54205e+07	1.60892e+07	3.98993e+07	6.92114e+06	2.61482e+07	1.06657e+07	2.35671e+07	1.96659e+07
ethyl 3-oxo-3-(1H-pyrazol-5-ylamino)propanoate	1.02547e+08	9.8016e+07	1.26817e+08	1.21044e+08	9.81969e+07	1.16858e+08	1.15344e+08	1.07956e+08	1.3056e+08	1.11477e+08	1.26741e+08	1.67898e+08	1.95054e+08	1.49349e+08	1.6326e+08	1.10436e+08	1.35098e+08	8.80013e+07	1.10378e+08	1.04233e+08	9.2237e+07	1.03871e+08	1.4279e+08	1.38497e+08	1.46431e+08	7.11161e+07	1.45689e+08	1.29878e+08	1.16882e+08	1.45186e+08	8.74142e+07	1.07811e+08	1.02619e+08	1.22332e+08	1.93705e+08	1.26077e+08	1.6542e+08	1.5568e+08	1.65912e+08	1.00876e+08	1.20378e+08	1.14593e+08	6.26132e+07	1.28807e+08	1.69423e+08	1.62014e+08	1.48595e+08	8.60931e+07	1.43742e+08
PC O-36:5	4.45635e+07	3.36155e+07	1.59686e+07	6.69599e+07	3.78233e+07	2.42575e+07	9.48532e+06	3.17367e+07	3.66128e+07	7.15504e+07	1.59281e+07	3.80416e+07	4.4211e+07	1.83926e+07	1.10026e+08	7.6505e+07	1.00869e+07	4.87271e+07	2.68396e+07	4.39441e+07	1.30487e+07	3.56645e+07	2.14222e+07	1.18184e+07	3.62009e+07	4.35312e+07	2.74401e+07	1.48929e+07	3.21871e+07	3.18312e+07	4.70208e+07	1.40556e+07	3.90337e+07	2.55407e+07	3.27807e+07	1.37705e+07	6.7815e+07	1.02918e+07	8.56924e+06	3.70251e+07	4.33595e+07	3.9587e+07	7.39279e+07	1.05994e+07	2.00949e+07	8.75214e+06	3.67919e+07	4.73473e+07	2.12229e+07
PC 16:1_17:2	4.17067e+07	3.3926e+07	7.12796e+06	4.33308e+07	1.00262e+07	2.64269e+07	1.37293e+07	3.93294e+07	2.61065e+07	5.34581e+07	5.44171e+06	2.56275e+07	2.91044e+07	1.13145e+07	3.41077e+07	5.48525e+07	5.38483e+06	5.46065e+07	2.86064e+07	3.41437e+07	6.72644e+06	3.20369e+07	1.70462e+07	8.19741e+06	2.3664e+07	4.0683e+07	2.24659e+07	8.79648e+06	4.42355e+07	5.74287e+06	2.77396e+07	6.78846e+06	2.19296e+07	1.2809e+07	3.22763e+07	1.04365e+07	2.86521e+07	7.7857e+06	6.30483e+06	3.96689e+07	3.4458e+07	3.08854e+07	4.39615e+07	5.79289e+06	2.50318e+07	7.10895e+06	1.95483e+07	3.90583e+07	1.36649e+07
N-Tetradecanamide	1.76273e+06	1.98989e+06	2.28276e+06	1.65408e+06	1.99258e+06	2.35952e+06	1.69954e+06	2.456e+06	4.14838e+06	1.60247e+06	1.70165e+06	1.61133e+06	1.67955e+06	6.20698e+06	2.16846e+06	1.90901e+06	1.61402e+06	1.49882e+06	2.34126e+06	2.63836e+06	2.35139e+06	2.30673e+06	1.66117e+06	1.78773e+06	2.01336e+06	1.71879e+06	2.31102e+06	1.67378e+06	1.49631e+06	1.69615e+06	2.45483e+06	2.54272e+06	2.49578e+06	2.52217e+06	2.06125e+06	1.98333e+06	1.69546e+06	1.74724e+06	2.52901e+06	1.78848e+06	1.63932e+06	1.79233e+06	1.3895e+06	2.40831e+06	2.21171e+06	1.96073e+06	1.55247e+06	1.65794e+06	2.23605e+06
LPC 18:1-SN1	1.49072e+07	9.57674e+06	1.7952e+07	8.58729e+06	1.17953e+07	1.48498e+07	1.62611e+07	1.20187e+07	1.44808e+07	1.80208e+07	1.93557e+07	1.6894e+07	1.31629e+07	9.36416e+06	1.67396e+07	1.25926e+07	1.41031e+07	1.48583e+07	1.608e+07	1.35664e+07	2.09058e+07	1.42466e+07	1.18235e+07	9.90926e+06	2.09888e+07	1.47235e+07	1.29082e+07	1.8854e+07	1.32169e+07	1.90974e+07	1.46053e+07	1.67076e+07	1.18656e+07	2.18965e+07	1.3805e+07	1.34253e+07	1.20038e+07	2.51933e+07	1.40753e+07	2.27657e+07	1.50931e+07	1.78902e+07	1.18846e+07	1.7312e+07	1.34007e+07	1.76295e+07	2.95675e+07	1.25848e+07	1.47794e+07
DL-2-(acetylamino)-3-phenylpropanoic acid	9.31976e+06	1.44987e+07	1.32745e+07	1.33648e+07	6.98578e+06	9.90003e+06	8.11575e+06	1.77396e+07	4.05228e+06	1.61139e+07	5.79147e+06	2.38616e+06	1.51176e+07	1.38997e+07	6.86922e+06	1.49638e+07	2.73406e+07	9.43009e+06	1.13783e+07	5.43379e+06	1.10619e+07	6.30309e+06	1.48305e+07	2.00913e+07	1.80688e+07	4.1295e+06	1.09925e+07	3.0173e+06	1.28208e+07	2.43965e+06	1.09465e+07	1.27583e+07	9.44156e+06	7.06494e+06	1.60728e+07	1.83172e+07	8.01134e+06	1.51805e+07	1.59581e+07	1.29027e+07	1.29525e+07	9.43155e+06	5.76766e+06	1.07886e+07	1.8322e+07	1.59357e+07	1.37215e+07	6.09531e+06	9.98708e+06
Palmitoylethanolamide	7.31663e+06	9.48687e+06	7.49215e+06	7.87386e+06	6.12071e+06	7.29732e+06	5.79455e+06	7.32623e+06	2.09654e+07	8.20915e+06	1.17097e+07	1.31734e+07	5.44907e+06	1.27045e+07	6.95268e+06	5.6398e+06	8.07673e+06	8.2554e+06	9.39757e+06	1.21873e+07	7.03671e+06	7.89119e+06	5.5413e+06	1.18151e+07	1.09671e+07	5.39271e+06	6.69089e+06	1.10022e+07	7.04389e+06	8.09317e+06	6.36027e+06	7.56891e+06	6.41151e+06	8.58742e+06	6.65994e+06	1.33773e+07	1.19057e+07	8.46881e+06	1.09728e+07	1.02203e+07	7.11305e+06	6.65905e+06	7.05454e+06	7.53323e+06	6.61008e+06	1.0532e+07	7.51613e+06	4.84588e+06	7.65155e+06
ethyl 2-[(4-ethoxyanilino)carbothioyl]-3-(propylamino)-2-butenoate	1.6058e+07	1.72738e+07	1.6682e+07	2.13534e+07	2.13381e+07	1.73464e+07	1.51564e+07	1.25795e+07	1.51954e+06	1.91681e+07	2.94671e+07	1.28417e+07	1.91166e+07	1.95156e+07	9.79133e+06	1.24041e+07	3.17673e+07	1.34548e+07	3.08408e+07	1.78519e+07	1.22822e+07	9.15755e+06	1.2508e+07	3.10163e+07	1.29865e+07	1.04569e+07	1.92597e+07	1.78427e+07	2.54426e+07	2.61645e+07	1.51679e+07	1.95004e+07	2.902e+07	1.44969e+07	1.15331e+07	3.70858e+07	2.31544e+07	1.83227e+07	2.90025e+07	2.39308e+07	3.11337e+07	1.58363e+07	1.69623e+07	2.07928e+07	1.89656e+07	4.2528e+07	1.99565e+07	1.57541e+07	2.85129e+07
Prostaglandin H1	1.26743e+06	1.33294e+06	1.69352e+06	1.36504e+06	1.42864e+06	1.49846e+06	1.31727e+06	1.56553e+06	1.25476e+06	1.12316e+06	1.31877e+06	1.25399e+06	1.14924e+06	1.19136e+06	1.29909e+06	1.29172e+06	1.22294e+06	1.26594e+06	3.27211e+07	1.31993e+06	1.32266e+06	1.12067e+06	1.43859e+06	1.36697e+06	1.15387e+06	1.09862e+06	1.18945e+06	1.05417e+06	2.58243e+06	1.22747e+06	1.12399e+06	1.17822e+06	1.08511e+06	1.28925e+06	1.2362e+06	1.09087e+06	1.28755e+06	1.26451e+06	1.10117e+06	1.19116e+06	1.18928e+06	1.22551e+06	1.41215e+06	1.22783e+06	1.17776e+06	1.26025e+06	1.19561e+06	1.17395e+06	1.31908e+06
ethyl 2-{[2-(4-methoxyphenoxy)-5-nitrobenzoyl]amino}acetate	3.50557e+06	3.18164e+06	6.12917e+06	1.0976e+07	5.41108e+06	1.74009e+06	2.97601e+06	4.61713e+06	3.18831e+06	3.62042e+06	2.9269e+06	3.71861e+06	4.8937e+06	8.27847e+06	9.36915e+06	1.06748e+07	4.11115e+06	2.3892e+06	3.21568e+06	2.39163e+06	5.32344e+06	3.49961e+06	3.31682e+06	1.45021e+07	1.54216e+07	4.19968e+06	2.88842e+06	2.08467e+06	4.46043e+06	3.38449e+06	5.68976e+06	5.52927e+06	3.02275e+06	6.8711e+06	5.34605e+06	1.68678e+07	1.19953e+07	1.44921e+07	1.41008e+06	4.76065e+06	4.26137e+06	5.66386e+06	3.32118e+06	4.62908e+06	5.79493e+06	1.02681e+07	2.37327e+07	3.81353e+06	2.32781e+06
Lysopc 20:0	4.38213e+06	4.07727e+06	4.7445e+06	4.03077e+06	4.11631e+06	4.31017e+06	1.3492e+07	4.21563e+06	4.18407e+06	6.52688e+06	5.18997e+06	3.97836e+06	5.12635e+06	4.12087e+06	4.02322e+06	3.9866e+06	5.19803e+06	3.99326e+06	3.90388e+06	3.71486e+06	4.60748e+06	4.32645e+06	4.49935e+06	4.72966e+06	4.14736e+06	3.91482e+06	4.00907e+06	9.55026e+06	6.27582e+06	9.04147e+06	7.31377e+06	4.34219e+06	4.77132e+06	4.8999e+06	4.36037e+06	5.37357e+06	4.06735e+06	5.08191e+06	4.46171e+06	7.64187e+06	5.01988e+06	3.78939e+06	4.77219e+06	7.50186e+06	4.32773e+06	6.58248e+06	4.69524e+06	4.33534e+06	4.5665e+06
PC 17:1_17:2	2.24053e+08	2.09449e+08	2.09283e+08	2.84513e+08	2.48075e+08	1.69629e+08	2.07654e+08	3.04579e+08	2.34491e+08	1.90937e+08	2.04941e+08	2.16402e+08	2.03255e+08	2.51511e+08	2.29641e+08	2.11879e+08	1.01717e+08	2.65262e+08	2.26519e+08	2.91733e+08	1.37212e+08	3.12853e+08	1.95673e+08	1.86193e+08	3.651e+08	3.19043e+08	2.46307e+08	3.01981e+08	3.20712e+08	1.81898e+08	2.96585e+08	2.31968e+08	2.68281e+08	2.0983e+08	2.71005e+08	2.3264e+08	2.76548e+08	9.21255e+07	1.15965e+08	2.99915e+08	3.21731e+08	2.38393e+08	2.3696e+08	1.68191e+08	2.25892e+08	1.23216e+08	3.55059e+08	3.55379e+08	1.96374e+08
3-Indoleacetonitrile	1.50175e+07	1.53728e+07	1.54062e+07	1.108e+07	1.37296e+07	3.22514e+07	1.44161e+07	2.37462e+07	2.38106e+06	6.58948e+06	1.55529e+07	1.51711e+07	1.37586e+07	9.45423e+06	1.05184e+07	1.28774e+07	1.43516e+07	4.32593e+06	1.27332e+07	9.32416e+06	1.13257e+07	1.69871e+07	3.34006e+07	1.76935e+07	6.44074e+06	1.27861e+07	1.48569e+07	2.2371e+07	1.1092e+07	1.18502e+07	1.42583e+07	1.30589e+07	1.41458e+07	5.15529e+06	4.88646e+06	1.60589e+07	8.67782e+06	1.63608e+07	1.24898e+07	3.51251e+06	1.29513e+07	1.02901e+07	8.98102e+06	1.44639e+07	2.51907e+07	1.50396e+07	1.11447e+07	9.01916e+06	3.02704e+07
PC 19:2_18:3	7.41649e+07	1.0877e+08	4.42871e+07	2.47187e+07	7.91066e+07	8.87023e+07	6.0025e+07	7.12054e+07	6.75975e+07	6.49337e+07	6.79546e+07	3.51499e+07	5.2463e+07	1.00708e+08	5.695e+07	8.29777e+07	4.09772e+07	9.17248e+07	5.59887e+07	8.20787e+07	4.71969e+07	6.72698e+07	5.38336e+07	3.56707e+07	9.71446e+07	8.13967e+07	6.51893e+07	6.12144e+07	2.9935e+07	6.33388e+07	5.71047e+07	7.30728e+07	4.17985e+07	4.17596e+07	5.2467e+07	7.80423e+07	4.1863e+07	2.23726e+07	2.74558e+07	7.15452e+07	7.20635e+07	7.02912e+07	7.48914e+07	4.85377e+07	4.87554e+07	2.81718e+07	7.63081e+07	8.7927e+07	2.72532e+07
PC 33:2	8.50713e+07	7.30628e+07	2.74785e+07	1.01895e+08	7.57461e+07	7.09187e+07	4.5023e+07	5.12385e+07	5.97148e+07	1.15729e+08	1.36527e+07	3.97082e+07	5.2437e+07	3.41062e+07	7.00263e+07	1.26157e+08	2.29409e+07	1.28909e+08	7.69357e+07	6.85226e+07	2.93889e+07	5.40399e+07	3.16145e+07	1.13931e+07	4.44571e+07	9.27491e+07	7.03688e+07	2.8132e+07	9.31952e+07	3.26242e+07	7.36042e+07	2.15433e+07	2.82518e+07	2.00616e+07	4.76245e+07	1.92932e+07	5.86415e+07	9.75428e+06	9.77573e+06	5.72767e+07	6.27886e+07	8.66507e+07	1.06486e+08	3.37467e+07	3.87837e+07	1.00238e+07	4.3608e+07	7.42349e+07	7.11703e+07
Methylparaben	1.33046e+06	1.01738e+06	1.60241e+06	1.33164e+06	1.1342e+06	1.14915e+06	1.50203e+06	1.25526e+06	1.36024e+06	924007	1.4136e+06	1.44455e+06	1.18122e+06	1.41887e+06	1.36198e+06	965340	1.52569e+06	1.14463e+06	1.42753e+06	1.54144e+06	1.5993e+06	1.17589e+06	1.11294e+06	1.496e+06	1.4304e+06	1.22163e+06	1.05673e+06	1.48998e+06	1.1367e+06	1.76894e+06	1.10285e+06	1.43719e+06	1.17311e+06	1.52583e+06	1.28092e+06	1.45165e+06	1.10648e+06	1.27996e+06	1.58527e+06	1.29469e+06	1.32216e+06	1.43114e+06	1.24333e+07	1.3597e+06	1.00064e+06	1.48278e+06	1.5079e+06	1.18934e+06	1.04835e+06
Aflatoxin G2	1.42408e+07	8.17707e+06	5.5786e+06	6.98172e+06	1.13781e+07	1.54976e+07	1.22729e+07	4.15314e+06	1.20259e+07	1.42584e+07	1.41197e+07	9.06814e+06	6.2453e+06	1.44183e+07	1.40495e+07	1.07652e+07	9.08224e+06	7.31216e+06	5.48504e+06	1.13758e+07	1.38392e+07	1.47066e+07	1.22659e+07	1.21763e+07	8.84124e+06	1.60352e+07	1.4898e+07	1.23077e+07	1.07071e+07	1.25585e+07	1.73915e+07	1.78668e+07	1.18025e+07	1.6667e+07	1.02856e+07	2.26526e+07	1.27793e+07	8.94257e+06	1.2054e+07	1.26553e+07	5.2559e+06	1.31128e+07	8.33915e+06	1.55942e+07	1.27262e+07	1.59848e+07	1.65097e+07	1.89875e+07	9.37291e+06
2-[(3S)-1-(2-Methylbenzyl)-3-pyrrolidinyl]-1,3-benzoxazole	2.5147e+06	3.97647e+06	2.56259e+06	1.10441e+07	2.4224e+06	2.51432e+06	3.4033e+06	2.44995e+06	2.8051e+06	2.36425e+06	2.86444e+06	2.20805e+06	2.32635e+06	3.16769e+06	2.68101e+06	2.41612e+06	2.19553e+06	2.11159e+06	2.23715e+06	1.84822e+06	7.94965e+06	2.2826e+06	7.53565e+06	1.42278e+07	1.96759e+07	2.2062e+06	2.34274e+06	2.77297e+06	3.22398e+06	2.34356e+06	2.45304e+06	2.39045e+06	2.95369e+06	2.19241e+06	2.59703e+06	3.98105e+06	2.3405e+06	6.05004e+06	2.43103e+06	2.55606e+06	1.95809e+06	2.09539e+06	1.7029e+06	2.35709e+06	5.45865e+06	9.21313e+06	6.76495e+06	2.01804e+06	3.89558e+06
N-Acetyl-L-leucine	9.58305e+06	1.53187e+07	1.32332e+07	7.43038e+06	6.84345e+06	1.49864e+07	1.44293e+07	1.5147e+07	1.59534e+07	9.42762e+06	1.50702e+07	1.14978e+07	1.88579e+07	2.03916e+07	7.70304e+06	1.09687e+07	6.01186e+06	5.40141e+06	1.63902e+07	1.50781e+07	8.25637e+06	1.29093e+07	2.03662e+07	1.74133e+07	4.73964e+06	6.01886e+06	1.64728e+07	1.50655e+07	1.44336e+07	1.47791e+07	1.43543e+07	9.87924e+06	1.14288e+07	1.43936e+07	1.68499e+07	1.49429e+07	8.29882e+06	1.06868e+07	5.23951e+06	6.93349e+06	1.62798e+07	1.34134e+07	6.54603e+06	8.6049e+06	1.8979e+07	1.73063e+07	1.00361e+07	6.94787e+06	1.54439e+07
Aflatoxin B1	1.42408e+07	7.96019e+06	6.38749e+06	6.89625e+06	1.13781e+07	1.54976e+07	4.76295e+06	4.15314e+06	1.1879e+07	1.42584e+07	1.41197e+07	9.06814e+06	6.14366e+06	1.44183e+07	1.40495e+07	1.05889e+07	8.95453e+06	7.31216e+06	5.48504e+06	1.13758e+07	1.38248e+07	1.47066e+07	1.22659e+07	1.21763e+07	8.84124e+06	1.60352e+07	1.4898e+07	1.23077e+07	1.05649e+07	1.25585e+07	1.73915e+07	1.78668e+07	1.15586e+07	1.6667e+07	1.02856e+07	2.21504e+07	1.27793e+07	8.94257e+06	1.18171e+07	1.24881e+07	5.2559e+06	1.31128e+07	8.33915e+06	1.55942e+07	1.24154e+07	1.59848e+07	1.65097e+07	1.89875e+07	9.37291e+06
PC O-30:6	1.03623e+07	2.97218e+06	5.48159e+06	6.2295e+06	8.00419e+06	8.53712e+06	9.53918e+06	4.52324e+06	8.72539e+06	9.10592e+06	1.25273e+07	1.04101e+07	5.30426e+06	9.8707e+06	6.12626e+06	9.71309e+06	9.23937e+06	9.44134e+06	1.52903e+07	9.75208e+06	1.2321e+07	6.27437e+06	3.2165e+06	9.71225e+06	1.05017e+07	1.3243e+07	8.38993e+06	1.47232e+07	1.1678e+07	1.05903e+07	1.33823e+07	8.90499e+06	9.86605e+06	5.21819e+06	1.48255e+07	1.38202e+07	2.63184e+06	6.99869e+06	1.3704e+07	4.20004e+06	2.7047e+06	6.01797e+06	3.26573e+06	4.16921e+06	9.2003e+06	1.06729e+07	7.43877e+06	4.92641e+06	4.61885e+06
LPC 15:1-SN1	1.55755e+07	1.20619e+07	1.84285e+07	1.76687e+07	2.21133e+07	1.31454e+07	9.25661e+06	9.81782e+06	2.45815e+07	8.66922e+06	1.22259e+07	1.34535e+07	7.71691e+06	1.91998e+07	5.52574e+06	8.65579e+06	9.11241e+06	1.42647e+07	1.08845e+07	9.52508e+06	1.25939e+07	1.03016e+07	1.06205e+07	1.91028e+07	1.44692e+07	1.63448e+07	1.11076e+07	4.09744e+06	1.03504e+07	6.204e+06	1.18186e+07	8.7235e+06	9.20513e+06	1.61348e+07	1.47573e+07	1.73915e+07	6.79525e+06	1.38062e+07	9.73192e+06	1.08126e+07	1.55622e+07	8.33115e+06	9.88098e+06	1.39331e+07	1.06735e+07	1.77862e+07	1.00671e+07	2.24977e+07	7.95311e+06
N-Acetylornithine	7.48976e+07	1.52788e+08	1.02633e+08	7.23293e+07	2.58996e+07	1.86006e+08	1.01153e+08	1.50587e+08	5.81932e+07	6.45406e+07	1.15682e+08	4.95533e+07	1.12425e+08	1.53122e+08	8.8659e+07	1.38168e+08	1.13291e+08	1.53611e+08	1.22293e+08	4.06722e+07	5.70487e+07	6.27058e+07	1.83766e+08	1.18704e+08	8.82482e+07	2.66538e+07	2.02098e+08	1.39356e+08	1.49198e+08	5.47184e+07	9.13284e+07	7.4365e+07	6.97084e+07	5.90737e+07	1.20137e+08	1.45539e+08	8.61524e+07	1.80505e+08	9.64153e+07	1.62543e+08	1.22648e+08	4.02696e+07	4.44426e+07	8.49952e+07	1.68631e+08	1.25999e+08	9.749e+07	2.88698e+07	2.06678e+08
5-Methyl-2-(4-methylphenyl)-2,4-dihydro-3H-pyrazol-3-one	942202	927885	1.39382e+06	1.1242e+06	1.24085e+06	1.07661e+06	963768	1.01621e+06	990831	836092	1.03615e+06	1.07338e+06	822797	764960	775263	713952	673862	784180	990254	960310	1.12569e+06	947003	1.13089e+06	1.04585e+06	966574	889779	734069	920073	733421	1.08283e+06	845472	932643	896685	1.22131e+06	1.09745e+06	2.03612e+07	816047	1.16097e+06	900835	775501	810345	828775	868640	1.09921e+06	847300	1.02032e+06	813641	882995	2.21913e+06
4-acetyl-4-(ethoxycarbonyl)heptanedioic acid	2.40474e+06	2.09014e+06	1.59917e+06	1.47769e+06	1.02957e+07	1.28815e+06	1.76125e+06	2.40737e+06	2.25591e+06	1.86051e+06	3.29062e+06	2.7202e+06	2.78374e+06	2.90521e+06	1.9521e+06	2.18198e+06	2.99061e+06	2.48637e+06	3.92207e+06	2.97873e+06	4.63838e+06	2.23247e+06	3.05265e+06	3.16415e+06	3.22911e+06	3.22949e+06	2.35016e+06	4.59246e+06	3.03419e+06	1.61607e+07	1.47737e+07	3.55866e+06	9.86212e+06	3.04579e+06	2.48798e+06	7.83033e+06	2.25263e+06	2.61565e+06	3.30115e+06	3.52103e+06	3.65829e+06	2.58601e+06	1.5135e+07	2.61221e+06	1.28917e+06	4.267e+06	2.7464e+06	2.04721e+06	4.9304e+06
PC O-20:1	6.73655e+06	1.05495e+07	1.38579e+07	8.52067e+06	1.20699e+07	6.79029e+06	7.98865e+06	9.79826e+06	1.21197e+07	8.01748e+06	1.82125e+07	1.60227e+07	1.09586e+07	1.72856e+07	1.57417e+07	8.95426e+06	8.96274e+06	1.09916e+07	7.55799e+06	1.18926e+07	7.8374e+06	7.02146e+06	6.86518e+06	1.74685e+07	1.07075e+07	9.86114e+06	7.97409e+06	1.19216e+07	1.3072e+07	1.49044e+07	1.31787e+07	5.88092e+06	1.1223e+07	1.15802e+07	7.18637e+06	1.34553e+07	2.40311e+07	1.70168e+07	8.5944e+06	1.65204e+07	8.90924e+06	9.86402e+06	7.9759e+06	8.17977e+06	1.14441e+07	1.47452e+07	1.04008e+07	1.2432e+07	6.61978e+06
PC 16:0_17:1	2.37382e+08	2.24315e+08	1.47908e+08	3.29859e+08	3.10056e+08	2.36284e+08	2.12236e+08	2.58768e+08	2.19561e+08	3.372e+08	9.51306e+07	2.37439e+08	2.01268e+08	1.1698e+08	2.3415e+08	3.17705e+08	9.95578e+07	3.15585e+08	2.19241e+08	3.05467e+08	1.74853e+08	2.61659e+08	1.79614e+08	8.43613e+07	2.96234e+08	3.56411e+08	2.67799e+08	1.54387e+08	2.9719e+08	1.02042e+08	3.34084e+08	9.82207e+07	1.71836e+08	1.81362e+08	2.52127e+08	9.35296e+07	2.91233e+08	1.00072e+08	7.49282e+07	2.36383e+08	2.67172e+08	2.37805e+08	3.20997e+08	1.389e+08	1.95076e+08	2.32968e+07	2.9994e+08	3.19949e+08	2.29099e+08
Pyridoxamine	2.39418e+07	6.38135e+06	1.51667e+07	9.82354e+06	1.1443e+07	5.57963e+06	7.00689e+06	4.87925e+06	1.16495e+07	7.89788e+06	7.36162e+06	4.37699e+06	8.51061e+06	9.90936e+06	6.28259e+06	2.6305e+07	6.76258e+06	9.24398e+06	1.50174e+07	1.07898e+07	1.21001e+07	4.81369e+07	7.53855e+06	8.21386e+06	1.67966e+07	3.50448e+07	5.96273e+06	4.47667e+06	7.66142e+06	4.56919e+06	1.13216e+07	1.73712e+07	1.74368e+07	6.63222e+07	7.466e+06	1.25401e+07	1.18162e+07	2.4073e+07	7.5531e+06	1.17382e+07	7.33833e+06	1.84153e+07	1.78527e+07	3.04647e+07	5.51252e+06	8.23543e+06	1.54753e+07	2.92014e+07	4.39116e+06
PC O-32:2	5.12794e+06	4.74261e+06	5.22375e+06	4.42183e+06	4.78538e+06	4.81506e+06	5.00859e+06	4.69807e+06	6.76747e+06	4.86597e+06	5.19509e+06	8.62758e+07	4.32075e+06	4.4936e+06	4.74472e+06	4.79912e+06	4.12291e+06	3.83983e+06	4.69954e+06	4.45666e+06	9.45392e+06	5.0623e+06	5.41638e+06	4.84008e+06	4.51205e+06	4.24072e+06	2.75248e+07	4.81347e+06	4.55338e+06	5.36745e+06	4.40319e+06	5.73269e+06	4.24205e+06	5.15706e+06	8.42189e+06	5.09348e+06	4.29957e+06	5.78115e+06	9.84451e+06	4.46575e+06	4.66973e+06	4.26467e+06	4.72149e+06	5.04177e+06	4.6566e+06	2.61677e+07	9.8855e+06	4.82842e+06	5.12483e+06
Orlistat	1.65286e+07	2.35424e+07	1.9027e+07	1.42309e+07	2.47307e+07	1.71262e+07	1.87329e+07	1.45814e+07	1.53897e+07	1.08433e+07	2.09713e+07	1.66418e+07	1.52929e+07	1.42876e+07	1.80402e+07	1.76015e+07	1.53099e+07	2.29842e+07	1.31483e+07	1.19807e+07	2.32479e+07	1.35641e+07	2.19026e+07	2.00826e+07	1.67886e+07	1.68976e+07	1.70799e+07	1.61871e+07	1.56242e+07	9.46441e+06	1.55685e+07	1.09589e+07	1.81296e+07	1.34005e+07	1.49879e+07	1.03569e+07	2.13881e+07	1.91255e+07	1.71687e+07	2.15671e+07	1.58114e+07	1.39178e+07	1.43302e+07	1.15081e+07	1.98534e+07	1.56102e+07	1.51016e+07	1.25692e+07	1.30097e+07
13,14-Dihydro prostaglandin E1	2.30386e+07	2.29333e+07	2.01281e+07	1.7202e+07	1.70426e+07	1.85534e+07	1.80821e+07	1.73556e+07	1.81961e+07	2.05384e+07	1.43241e+07	1.96939e+07	1.60666e+07	1.86322e+07	1.90509e+07	1.8519e+07	1.25833e+07	1.49081e+07	1.27948e+07	1.11581e+07	1.81905e+07	2.73647e+07	1.56313e+07	1.83749e+07	2.25451e+07	1.85297e+07	1.64472e+07	1.47145e+07	2.37701e+07	1.71292e+07	1.74851e+07	1.91299e+07	1.746e+07	2.9821e+07	2.07353e+07	2.29492e+07	1.39137e+07	2.41727e+07	3.34231e+07	2.45826e+07	1.67044e+07	1.60531e+07	1.59947e+07	2.11207e+07	2.42482e+07	2.31708e+07	3.17997e+07	2.59129e+07	1.72753e+07
Valeryl fentanyl-d5	1.9759e+06	1.49185e+06	2.08939e+06	1.51214e+06	1.424e+06	1.21765e+06	1.27447e+06	1.19576e+06	7.13878e+06	1.52396e+06	1.33789e+06	2.17466e+07	1.14899e+06	2.00554e+06	1.32682e+06	1.28744e+06	1.1918e+06	1.35005e+06	1.43815e+06	1.79692e+06	1.44268e+06	2.20025e+06	1.62414e+06	1.73883e+06	1.25905e+06	1.01518e+06	2.43458e+06	2.98073e+06	1.10194e+06	1.25576e+07	978980	1.18453e+06	985212	1.4499e+06	1.39396e+06	1.25457e+06	1.25593e+06	1.49135e+06	1.34648e+06	1.45256e+06	1.19613e+06	1.55209e+06	1.1493e+06	2.41836e+06	1.52949e+06	3.87825e+06	1.28282e+06	1.4513e+06	2.5523e+06
1-(3-ethyl-2,4-dihydroxy-6-methoxyphenyl)butan-1-one	2.60975e+06	2.08759e+06	2.24456e+06	3.20817e+06	2.76103e+06	2.34315e+06	3.39783e+06	2.41482e+06	1.63314e+07	8.56458e+06	1.00285e+07	7.71165e+06	1.28192e+07	1.90771e+07	6.96155e+06	4.74216e+06	1.0165e+07	4.05319e+06	1.17953e+07	8.54487e+06	1.07342e+07	6.34565e+06	9.53868e+06	1.31248e+07	8.25122e+06	1.03307e+07	1.04731e+07	8.51613e+06	6.11481e+06	8.60069e+06	1.07259e+07	9.35106e+06	8.86223e+06	1.36131e+07	1.14874e+07	1.5509e+07	1.11826e+07	1.4077e+07	1.3098e+07	1.07295e+07	3.48118e+06	1.10286e+07	8.84617e+06	1.23246e+07	7.48335e+06	1.23944e+07	9.51891e+06	8.46844e+06	1.33151e+07
N~5~-(1,3,5-trimethyl-1H-pyrazol-4-yl)-1H-1,2,4-triazole-3,5-diamine	4.24715e+06	1.57997e+07	2.1637e+07	1.67728e+07	3.69833e+06	1.06334e+07	9.67557e+06	7.56404e+06	3.53918e+06	1.07844e+07	4.52844e+06	3.9981e+06	9.95214e+06	7.35981e+06	6.10438e+06	8.08075e+06	8.18553e+06	6.31557e+06	6.31668e+06	8.83794e+06	5.62168e+06	4.4266e+06	1.5079e+07	2.77314e+07	7.18278e+06	9.6518e+06	8.54867e+06	8.63971e+06	6.70845e+06	3.27713e+06	1.28558e+07	2.14447e+07	7.59077e+06	9.77263e+06	8.85954e+06	1.4488e+07	6.93934e+06	1.1497e+07	3.60546e+06	6.063e+06	1.31532e+07	6.12558e+06	4.87772e+06	8.61991e+06	1.06178e+07	1.70855e+07	1.1193e+07	1.14103e+07	9.16661e+06
CAR 13:0	5.9401e+06	1.46303e+06	2.93521e+06	1.74468e+06	3.73657e+06	4.17001e+06	1.20075e+06	1.37444e+06	1.77786e+07	1.11629e+06	1.31744e+06	1.60048e+07	1.26611e+06	1.56431e+06	1.29435e+06	1.36521e+06	1.4539e+06	1.4544e+06	1.42563e+06	2.05042e+06	1.40077e+06	5.8755e+06	1.73495e+06	3.96673e+06	1.56381e+06	2.44965e+06	6.083e+06	4.22441e+06	1.23634e+06	1.70923e+07	1.00232e+06	1.51079e+06	977739	1.19803e+07	1.56101e+06	1.35459e+06	1.42877e+06	1.65429e+06	1.31313e+06	1.92936e+06	1.3366e+06	1.36316e+06	1.39788e+06	9.54409e+06	1.32919e+06	6.57518e+06	2.26087e+06	4.28645e+06	5.8657e+06
N-Acetylserotonin	1.24119e+07	1.41368e+07	8.34037e+06	1.05166e+07	9.10147e+06	1.2778e+07	1.3814e+07	1.11011e+07	1.06855e+06	1.52575e+07	1.83405e+07	1.62885e+07	1.9019e+07	1.88263e+07	1.55815e+07	1.40772e+07	1.75751e+07	1.07669e+07	1.4426e+07	1.19251e+07	1.15669e+07	1.54781e+07	1.01959e+07	1.15011e+07	1.51608e+07	1.38673e+07	1.68467e+07	1.69555e+07	1.26255e+07	1.97765e+07	1.85516e+07	1.63529e+07	1.84647e+07	1.61186e+07	8.22702e+06	1.96381e+07	1.52791e+07	1.55481e+07	1.33625e+07	1.28128e+07	1.12455e+07	1.3988e+07	1.42745e+07	1.73858e+07	1.29223e+07	1.73194e+07	9.90771e+06	1.35638e+07	1.28134e+07
Phenylacetaldehyde	1.29568e+07	1.81972e+07	2.03391e+07	2.21098e+07	1.69757e+07	1.75327e+07	2.05363e+07	1.90415e+07	1.50708e+07	2.73354e+07	2.12201e+07	1.41054e+07	2.03695e+07	1.82847e+07	1.71289e+07	1.80112e+07	2.18699e+07	1.56295e+07	2.3621e+07	1.1604e+07	1.59054e+07	1.75534e+07	2.89497e+07	3.2974e+07	2.29159e+07	2.24803e+07	2.23198e+07	2.0669e+07	2.38558e+07	1.76059e+07	2.23178e+07	8.364e+06	2.24157e+07	1.95843e+07	2.58919e+07	2.5886e+07	1.76327e+07	2.36476e+07	1.9719e+07	1.71072e+07	2.17003e+07	1.85143e+07	1.5227e+07	2.32372e+07	2.56048e+07	2.64116e+07	2.32649e+07	1.95183e+07	2.42952e+07
PC O-38:8	2.61844e+06	2.8192e+06	3.2896e+06	2.56009e+06	2.78734e+06	2.69452e+06	3.10299e+06	2.31649e+06	2.61561e+06	2.28313e+06	2.81973e+06	2.13252e+06	2.48321e+06	2.76937e+06	2.42549e+06	2.40714e+06	3.37634e+06	2.35414e+06	2.84565e+06	2.9897e+06	3.40351e+06	2.81818e+06	2.99451e+06	3.11216e+06	2.77434e+06	2.48402e+06	2.42525e+06	2.81884e+06	2.29234e+06	2.60025e+06	2.66549e+06	3.24986e+06	2.84305e+06	3.73375e+06	3.44499e+06	3.36244e+06	2.78552e+06	3.89017e+06	3.28842e+06	2.60391e+06	2.77727e+06	2.9823e+06	2.82297e+06	3.20694e+06	2.89604e+06	6.99367e+06	3.01316e+06	2.89723e+06	2.97974e+06
Senecionine	8.83211e+06	2.59041e+06	2.08658e+06	1.42169e+06	1.51982e+06	1.70759e+06	1.76425e+06	1.51494e+06	1.40028e+06	1.48505e+06	1.64277e+06	1.57816e+07	2.78236e+06	1.84829e+06	1.28668e+06	1.28754e+06	1.64893e+06	1.4751e+06	1.91374e+06	1.51727e+06	2.00926e+06	1.22713e+06	1.66649e+06	1.91327e+06	1.41262e+06	1.45469e+06	1.72249e+06	1.76207e+06	1.35178e+06	1.47668e+06	1.47625e+06	1.54753e+06	1.46562e+06	1.45057e+06	1.6005e+06	2.05329e+06	1.19563e+06	1.93061e+06	1.59524e+06	1.50409e+06	1.73248e+06	1.47433e+06	1.54881e+06	1.78036e+06	1.43255e+06	1.95701e+06	1.30291e+06	1.39555e+06	1.79075e+06
PC 38:5	2.55062e+07	2.32821e+07	1.81646e+07	5.1447e+07	2.29581e+07	2.42196e+07	2.7302e+07	3.0932e+07	2.43015e+07	2.83737e+07	1.92452e+07	2.59495e+07	2.05594e+07	3.72361e+07	3.17727e+07	1.50421e+07	2.01516e+07	3.71906e+07	1.45311e+07	2.13179e+07	1.73545e+07	3.47458e+07	1.14063e+07	1.45401e+07	6.3339e+07	2.43677e+07	1.97339e+07	1.62009e+07	2.91424e+07	1.7103e+07	2.60457e+07	2.36939e+07	2.92045e+06	1.04581e+07	2.64184e+07	2.62127e+07	2.59321e+07	9.06418e+06	2.93677e+07	4.50963e+07	1.95977e+07	2.18415e+07	2.42955e+07	1.06779e+07	2.54759e+07	7.89981e+06	3.82525e+07	2.48325e+07	1.96082e+07
MAG (18:3)	6.77834e+06	2.06113e+06	2.35941e+06	1.76767e+06	2.98565e+06	2.37774e+06	3.10558e+06	1.87795e+06	1.82992e+06	1.95327e+06	2.29237e+06	5.90736e+06	2.10155e+06	2.40445e+06	1.48435e+06	1.81642e+06	2.09735e+06	1.8298e+06	2.17015e+07	1.88529e+06	2.27617e+06	2.67662e+06	2.12081e+06	2.40612e+06	1.92337e+06	2.27983e+06	2.08268e+06	2.06281e+06	3.30359e+06	4.90912e+06	3.43094e+06	2.11178e+06	2.06027e+06	6.75662e+06	2.13703e+06	2.29432e+06	1.70407e+06	2.343e+06	2.22492e+06	3.33715e+06	1.98655e+06	2.66378e+06	1.89301e+06	5.13569e+06	3.46564e+06	2.27914e+06	2.31929e+06	3.70746e+06	2.31023e+06
PC 15:0_15:1	1.5972e+06	1.83628e+06	2.65939e+06	1.96912e+06	1.83442e+06	1.85736e+06	1.56718e+06	1.79387e+06	1.69448e+06	1.45694e+06	1.69447e+06	1.69234e+06	1.72496e+06	1.70602e+06	1.59954e+06	1.78183e+06	1.89759e+06	1.81602e+06	1.86068e+06	1.50615e+06	1.77576e+06	1.45722e+06	2.07574e+06	2.39233e+06	1.75965e+06	1.43853e+06	1.85165e+06	1.43847e+06	1.47295e+06	1.67947e+06	1.26404e+06	1.72003e+06	1.28336e+06	1.93166e+06	1.91815e+06	1.65928e+06	1.77753e+06	2.00919e+06	1.71386e+06	1.6032e+06	1.94251e+06	1.36982e+06	2.42722e+07	1.73946e+06	1.63717e+06	2.72257e+06	1.87041e+06	1.49923e+06	2.00257e+06
5-[(10Z)-14-(3,5-dihydroxyphenyl)tetradec-10-en-1-yl]benzene-1,3-diol	4.73952e+06	5.24034e+06	7.38643e+06	1.05408e+07	4.64492e+06	5.6485e+06	6.17366e+06	5.08855e+06	4.26858e+06	5.14156e+06	5.4419e+06	3.84848e+06	5.51771e+06	6.08791e+06	3.805e+06	4.43279e+06	5.09227e+06	6.25369e+06	4.26813e+07	5.15566e+06	6.24395e+06	6.35493e+06	5.97782e+06	1.6289e+07	2.08395e+07	4.21373e+06	5.72362e+06	9.14764e+06	5.22346e+06	4.15933e+06	6.18787e+06	5.40272e+06	7.79672e+06	4.24998e+06	5.62314e+06	5.9914e+06	6.55631e+06	6.27606e+06	7.97785e+06	1.68496e+06	6.18786e+06	5.06052e+06	5.37369e+06	5.31973e+06	1.15973e+07	6.52872e+06	1.75261e+07	4.47508e+06	5.69171e+06
3-{[(3S)-3-(1,3-Benzothiazol-2-yl)-1-pyrrolidinyl]methyl}benzonitrile	5.39769e+06	6.20197e+06	8.02097e+06	8.27509e+06	4.43067e+06	5.10561e+06	9.4804e+06	1.6758e+06	1.77045e+06	9.9388e+06	6.41308e+06	5.14463e+06	4.41055e+06	5.41912e+06	1.05771e+07	6.26269e+06	8.90127e+06	3.77293e+06	9.8288e+06	8.73649e+06	5.41334e+06	4.76086e+06	4.91857e+06	1.08713e+07	1.9943e+07	3.52662e+06	1.0317e+07	1.01369e+07	6.98098e+06	1.24913e+06	846524	1.00931e+07	1.15143e+06	6.3319e+06	6.23472e+06	7.61006e+06	1.46392e+07	7.12551e+06	1.52371e+07	8.38117e+06	8.05357e+06	4.58539e+06	4.14117e+06	6.326e+06	6.02118e+06	7.49672e+06	8.95209e+06	4.57287e+06	7.17708e+06
Lysopc 18:2	8.03761e+07	5.91896e+06	4.29272e+07	8.35236e+07	8.14569e+07	6.94896e+07	5.27542e+07	6.84717e+07	7.13474e+07	9.13918e+07	2.98692e+07	6.58551e+07	6.22299e+07	4.55615e+07	8.53839e+07	8.60632e+07	3.63911e+07	8.22465e+07	7.31965e+07	7.92135e+07	5.24779e+07	3.76898e+07	6.48885e+07	3.57672e+07	6.76126e+07	9.13921e+07	6.94334e+07	4.48865e+07	6.99871e+07	4.91151e+07	8.10559e+07	2.60453e+07	4.94508e+07	5.52155e+07	6.19387e+07	3.49908e+07	8.4017e+07	2.95824e+07	3.29541e+07	6.25083e+07	6.33089e+07	7.11447e+07	9.05652e+07	4.40546e+07	6.24718e+07	2.77737e+07	2.5976e+07	4.3776e+07	6.1038e+07
Bisphenol G	5.65041e+06	5.11852e+07	5.44755e+06	9.35322e+06	3.96788e+06	7.11159e+06	9.8415e+06	3.95513e+06	3.7762e+06	1.93802e+07	1.04515e+07	3.56711e+06	1.31476e+07	2.21185e+07	1.63893e+07	6.02591e+06	1.21677e+07	1.8936e+07	7.59306e+06	5.92385e+06	5.24567e+06	3.20373e+06	2.55525e+07	1.32053e+07	8.98925e+06	3.79784e+06	9.94258e+06	4.60033e+06	3.52917e+06	3.85523e+06	5.92762e+06	8.90876e+06	5.86344e+06	3.8182e+06	1.29956e+07	7.42103e+06	1.39372e+07	8.24423e+06	1.36468e+07	2.58357e+07	4.52306e+06	1.11423e+07	7.51562e+06	4.64807e+06	2.81133e+07	6.6672e+06	2.42208e+07	3.64344e+06	1.65632e+07
PC O-36:6	5.34032e+06	5.67856e+06	5.70658e+06	8.51411e+06	5.5568e+06	5.6422e+06	6.30693e+06	5.32896e+06	6.43425e+06	6.68646e+06	8.38108e+06	4.76885e+06	5.68243e+06	5.87051e+06	6.43951e+06	7.65538e+06	5.80951e+06	5.47101e+06	5.74933e+06	6.71687e+06	5.67146e+06	5.32063e+06	5.71705e+06	7.50357e+06	5.90112e+06	6.64964e+06	5.62015e+06	6.07154e+06	5.25046e+06	1.41561e+07	5.85105e+06	6.55139e+06	5.95866e+06	6.16859e+06	6.18948e+06	7.52082e+06	6.1011e+06	6.56653e+06	6.53634e+06	7.89344e+06	6.51959e+06	1.08238e+07	3.65112e+07	7.31005e+06	5.77511e+06	6.31243e+06	7.27419e+06	7.94073e+06	6.32241e+06
Estradiol benzoate	2.15766e+06	1.97626e+06	2.31909e+06	1.91694e+06	1.69259e+06	1.80698e+06	2.0257e+06	1.84552e+06	1.28686e+06	1.88498e+06	2.09193e+06	1.82284e+06	1.9375e+06	2.06011e+06	1.66839e+06	1.67733e+06	1.98201e+06	1.80291e+06	2.02385e+06	1.934e+06	2.22285e+06	2.10832e+06	1.99724e+06	2.14525e+06	1.16015e+07	1.7252e+06	1.72298e+06	2.12686e+06	1.81401e+06	2.34783e+06	2.00771e+06	1.96509e+06	2.02261e+06	2.10962e+06	2.02709e+06	2.35044e+06	1.72594e+06	2.20322e+06	2.28973e+06	1.95684e+06	1.78403e+06	1.83064e+06	1.40993e+07	2.69657e+06	2.00031e+06	2.419e+06	1.93602e+06	1.76869e+06	1.93185e+06
PC O-21:3	1.37807e+07	1.42913e+07	1.72063e+07	8.80799e+06	1.49651e+07	1.22284e+07	1.40907e+07	8.93516e+06	1.42847e+06	1.17915e+07	1.37588e+07	1.79313e+07	1.49666e+07	1.04569e+07	1.3574e+07	1.27216e+07	1.64786e+07	1.10692e+07	1.11802e+07	6.87608e+06	1.12431e+07	1.11644e+07	1.56188e+07	1.46024e+07	1.02702e+07	5.07836e+06	1.03422e+07	1.37761e+07	1.457e+07	1.57952e+07	1.56273e+07	1.12474e+07	1.50406e+07	1.1514e+07	1.25206e+07	1.27642e+07	1.55733e+07	1.53438e+07	9.39164e+06	1.36841e+07	8.92121e+06	1.21446e+07	9.83524e+06	1.42649e+07	1.6231e+07	2.00027e+07	1.11925e+07	1.15252e+07	8.13094e+06
PC 16:0_18:5	6.82827e+07	4.84682e+07	6.48102e+07	7.27329e+07	5.41375e+07	3.78864e+07	4.83113e+07	7.54204e+07	6.8741e+07	4.66231e+07	3.68596e+07	7.22166e+07	6.01277e+07	9.27706e+07	7.14695e+07	6.24756e+07	5.53042e+07	7.4521e+07	6.97366e+07	9.23534e+07	6.12814e+07	7.63423e+07	5.29047e+07	5.54887e+07	9.95321e+07	8.29135e+07	5.32857e+07	8.20197e+07	7.79876e+07	8.76175e+07	6.18177e+07	3.75787e+07	6.83811e+07	6.77738e+07	6.86649e+07	8.03841e+07	4.99229e+07	2.81992e+07	8.03785e+07	9.85784e+07	8.50221e+07	8.29585e+07	5.09661e+07	2.07515e+07	5.67377e+07	4.68672e+07	1.1129e+08	8.35642e+07	4.27645e+07
2-methyl-6-{[(5-phenyl-2-thienyl)carbonyl]amino}benzoic acid	1.4858e+06	6.30185e+06	7.60121e+06	7.15777e+06	1.41002e+06	5.59378e+06	5.71056e+06	5.8596e+06	3.87207e+06	4.65428e+06	4.55416e+06	4.20788e+06	7.70048e+06	9.77616e+06	7.52908e+06	3.67538e+06	5.90879e+06	6.40839e+06	5.24647e+06	4.72464e+06	1.43769e+07	2.70941e+06	1.5037e+07	1.90193e+07	1.21018e+07	1.385e+06	7.68427e+06	8.36586e+06	9.13089e+06	2.35049e+06	8.60438e+06	6.84945e+06	5.5317e+06	3.31624e+06	6.65545e+06	1.28486e+07	6.28287e+06	7.2745e+06	6.29041e+06	5.18622e+06	2.85553e+06	3.76048e+06	5.33799e+06	2.42707e+06	7.22206e+06	1.56163e+07	7.82686e+06	1.67761e+06	1.00627e+07
Delta-Tridecalactone	7.70627e+06	7.55616e+06	1.15429e+07	1.66342e+07	6.80543e+06	4.60231e+06	1.35007e+07	8.84766e+06	1.09688e+07	6.70458e+06	5.37807e+06	6.25166e+06	8.8103e+06	6.02018e+06	1.37688e+06	5.84666e+06	3.43571e+06	1.5436e+07	1.01574e+07	6.40602e+06	1.49099e+07	3.53149e+06	1.5886e+07	7.40211e+06	2.0736e+07	3.40708e+06	9.00997e+06	2.50272e+07	6.95974e+06	1.27992e+07	9.66519e+06	5.22472e+06	1.19245e+07	3.81719e+06	9.15509e+06	1.23194e+07	1.23346e+06	1.71091e+07	8.33381e+06	2.1684e+07	9.13243e+06	1.45577e+07	1.12911e+07	1.19604e+07	1.91632e+07	5.35717e+06	1.66533e+07	5.44872e+06	5.8521e+06
7-Hydroxy-3,4-dihydrocarbostyril	3.01375e+06	1.73194e+07	1.69205e+07	1.88163e+07	3.87366e+06	9.6908e+06	9.67189e+06	1.72733e+07	3.37824e+06	9.01152e+06	8.56964e+06	3.17941e+06	1.62871e+07	2.20281e+07	2.04404e+07	1.08149e+07	1.34774e+07	9.69019e+06	9.29527e+06	7.21502e+06	2.19411e+07	3.92032e+06	1.85655e+07	2.46872e+07	1.65193e+07	5.56145e+06	1.17248e+07	1.14705e+07	9.96949e+06	1.63165e+06	7.81645e+06	8.11577e+06	6.22181e+06	3.1136e+06	1.88018e+07	1.82772e+07	8.53914e+06	1.82121e+07	9.52706e+06	9.67072e+06	8.63759e+06	9.11492e+06	1.08747e+07	3.94051e+06	1.29744e+07	2.12909e+07	1.59141e+07	3.31004e+06	1.28754e+07
PC O-34:7	5.1357e+06	6.65793e+06	8.03412e+06	6.18995e+06	5.91695e+06	5.27206e+06	4.94799e+06	5.23111e+06	5.75132e+06	4.75117e+06	5.13312e+06	5.29996e+06	5.99097e+06	5.98872e+06	5.70806e+06	5.76702e+06	5.91228e+06	5.28993e+06	5.98861e+06	5.27814e+06	5.71878e+06	4.59206e+06	6.59611e+06	7.88192e+06	6.11633e+06	4.79958e+06	4.84617e+06	5.28127e+06	5.04329e+06	5.4417e+06	4.78763e+06	5.6118e+06	5.4292e+06	5.6137e+06	5.97657e+06	5.70782e+06	5.51063e+06	8.02889e+06	6.62438e+06	6.04848e+06	6.21186e+06	4.43027e+06	1.71249e+07	5.05994e+06	6.59767e+06	6.60854e+06	6.48767e+06	5.55514e+06	4.76189e+06
1,7-bis(4-hydroxyphenyl)-5-methoxyheptan-3-one	3.05492e+06	3.81375e+06	4.28979e+06	3.23901e+06	3.34998e+06	3.5137e+06	3.08884e+06	2.9008e+06	2.94226e+06	2.972e+06	3.09235e+06	2.94045e+06	2.71386e+06	4.09175e+06	3.04619e+06	3.02892e+06	3.77025e+06	2.99712e+06	3.58574e+07	3.09507e+06	3.15062e+06	2.66685e+06	3.44412e+06	3.81599e+06	3.0854e+06	2.72757e+06	2.7891e+06	2.88208e+06	2.85889e+06	2.87825e+06	2.63562e+06	3.67051e+06	3.5114e+06	3.02312e+06	3.15589e+06	5.60916e+06	3.01915e+06	3.26709e+06	4.58798e+06	2.94786e+06	2.78871e+06	3.08373e+06	3.3113e+06	2.9371e+06	2.83496e+06	4.66898e+06	2.94298e+06	2.75277e+06	3.10078e+06
LPC 16:2-SN1	2.89009e+07	2.57543e+07	3.59132e+07	2.64078e+07	2.90811e+07	3.42793e+07	3.21725e+07	2.66023e+07	2.6427e+07	2.14707e+07	4.51986e+07	2.13264e+07	1.97531e+07	3.76816e+07	2.43886e+07	2.01196e+07	2.7788e+07	3.70972e+07	2.43069e+07	1.58477e+07	3.1182e+07	2.04114e+07	3.30982e+07	4.77223e+07	2.13738e+07	2.87985e+07	4.1576e+07	3.03552e+07	2.57782e+07	1.65109e+07	1.96665e+07	2.14018e+07	1.98731e+07	2.03932e+07	1.61496e+07	2.1575e+07	3.063e+07	2.39881e+07	2.1666e+07	2.86374e+07	2.53869e+07	3.01228e+07	1.9204e+07	2.26745e+07	2.88954e+07	3.645e+07	3.13874e+07	2.31986e+07	3.24576e+07
SPB 17:1;2O	8.39743e+06	1.46747e+07	1.21212e+07	1.26623e+07	1.26977e+07	1.32137e+07	9.86692e+06	1.38064e+07	1.00871e+07	9.91417e+06	1.73183e+07	1.73812e+07	1.03901e+07	2.16782e+07	9.43466e+06	9.37019e+06	1.19934e+07	6.9866e+06	1.07419e+07	5.58674e+06	1.2318e+07	1.68144e+07	1.87288e+07	1.53153e+07	8.5538e+06	1.4294e+07	1.95678e+07	9.01081e+06	6.60733e+06	8.74162e+06	1.27687e+07	1.87995e+07	1.55568e+07	6.71252e+06	1.23326e+07	1.33137e+07	8.77058e+06	1.01103e+07	1.12198e+07	8.18191e+06	1.14861e+07	1.24969e+07	9.52028e+06	1.27329e+07	1.45354e+07	1.54855e+07	7.8727e+06	1.0869e+07	1.64168e+07
Vasicinone	1.56046e+07	2.52999e+07	3.52192e+07	3.40931e+07	1.82534e+07	2.66495e+07	1.34717e+07	3.62686e+07	1.87536e+07	3.90703e+07	3.18767e+07	2.04915e+07	2.95304e+07	4.44951e+07	1.57509e+07	3.45093e+07	3.37043e+07	4.25655e+07	4.37025e+07	2.50596e+07	2.89687e+07	1.71553e+07	3.47741e+07	6.09147e+07	3.47659e+07	1.73605e+07	2.77994e+07	2.68083e+07	4.71935e+07	2.09348e+07	2.76451e+07	4.35679e+07	3.1347e+07	5.10586e+06	3.80966e+07	5.86908e+07	1.89046e+07	3.58355e+07	3.26586e+07	4.89989e+07	4.33657e+07	2.41323e+07	1.60707e+07	2.39252e+07	4.1486e+07	5.20394e+07	3.16876e+07	2.18578e+07	2.96967e+07
PC 20:3_20:3	2.4171e+06	2.51678e+06	3.17391e+06	2.59545e+06	2.65535e+06	2.4395e+06	2.34212e+06	2.19968e+06	2.15542e+06	2.28327e+06	2.54915e+06	2.4895e+06	2.8032e+06	2.60214e+06	2.42002e+06	2.49489e+06	2.79062e+06	2.6027e+06	2.77079e+06	2.32691e+06	2.26612e+06	2.04487e+06	2.93737e+06	2.87178e+06	2.03799e+06	5.33726e+06	2.21818e+06	2.013e+06	2.13511e+06	2.33412e+06	1.92141e+06	2.05599e+06	2.10546e+06	2.7864e+06	2.2632e+06	2.16937e+06	2.25647e+06	2.51079e+06	3.01612e+06	2.56643e+06	2.39075e+06	2.18184e+06	2.4728e+07	2.48283e+06	2.29251e+06	6.79939e+06	2.43033e+06	2.67826e+06	2.61647e+06
(11E,15Z)-9,10,13-trihydroxyoctadeca-11,15-dienoic acid	1.57236e+07	9.04367e+06	1.42062e+07	1.10972e+07	2.0649e+07	1.94268e+07	1.39025e+07	1.3192e+07	1.2294e+06	1.20329e+07	2.86827e+07	2.94066e+07	2.97377e+07	1.62932e+07	1.49519e+07	5.82232e+06	1.62809e+07	2.43982e+07	1.60357e+07	1.43038e+07	1.29079e+07	2.12746e+07	1.97756e+07	1.82355e+07	8.35985e+06	1.5347e+07	1.77924e+07	1.40912e+07	1.15147e+07	2.25958e+07	6.95925e+06	2.79754e+07	2.48629e+07	1.93936e+07	1.45419e+07	9.66454e+06	1.01109e+07	9.91045e+06	7.7804e+06	3.00829e+07	2.02006e+07	1.20068e+07	1.24146e+07	1.80728e+07	8.62326e+06	1.67352e+07	1.0209e+07	1.48044e+07	2.04996e+07
LPC 17:2-SN1	1.49336e+07	1.36027e+07	1.57098e+07	9.9482e+06	2.11579e+07	1.64196e+07	1.20808e+07	1.27532e+07	1.75979e+07	9.97268e+06	1.76059e+07	1.41326e+07	1.72347e+07	1.81154e+07	1.45524e+07	9.32618e+06	1.382e+07	1.8703e+07	1.3603e+07	1.0903e+07	1.80378e+07	1.24843e+07	1.505e+07	1.78297e+07	1.29634e+07	1.64179e+07	1.97356e+07	1.80061e+07	1.0329e+07	1.13094e+07	1.16939e+07	1.03941e+07	1.55067e+07	1.13181e+07	1.5348e+07	3.34225e+07	1.21855e+07	2.50036e+07	1.32946e+07	1.90509e+07	1.52084e+07	1.32886e+07	1.32137e+07	1.60059e+07	1.32405e+07	1.55232e+07	1.31481e+07	1.67742e+07	1.72722e+07
PC 18:5_20:5	1.26792e+07	1.9293e+07	8.52362e+06	1.2647e+07	1.21168e+07	1.52539e+07	1.22791e+07	1.37095e+07	4.38537e+06	1.40209e+07	9.76448e+06	1.46666e+07	1.42945e+07	1.60565e+07	2.04572e+07	5.97666e+06	2.23107e+07	1.41342e+07	1.24948e+07	1.0452e+07	1.75816e+07	1.03269e+07	1.41751e+07	1.87736e+07	8.97001e+06	1.47564e+07	1.38582e+07	1.31516e+07	1.88363e+07	1.01945e+07	1.26533e+07	1.29992e+07	7.91641e+06	1.44523e+07	1.04271e+07	1.99663e+07	9.73915e+06	7.25115e+06	1.1544e+07	7.47238e+06	1.32757e+07	1.3979e+07	1.44192e+07	1.60989e+07	1.97665e+07	2.04735e+07	1.1433e+07	1.05957e+07	1.20332e+07
Irganox 259	8.01912e+06	8.17941e+06	4.90649e+06	4.11373e+06	5.53544e+06	7.82961e+06	8.14249e+06	5.2364e+06	7.34401e+08	7.58818e+06	9.72337e+06	3.59311e+06	6.61562e+06	7.31008e+06	5.43745e+06	6.20536e+06	6.38655e+06	3.7176e+06	4.6285e+06	3.24555e+06	5.58459e+06	4.05157e+06	4.00233e+06	4.85886e+06	4.78328e+06	4.46612e+06	7.21421e+06	6.32609e+06	5.6127e+06	6.23167e+06	3.06733e+06	6.48201e+06	5.1495e+06	4.52765e+07	4.11477e+06	2.26632e+07	8.57809e+06	4.285e+06	1.28055e+07	7.63285e+06	5.7758e+06	7.43479e+06	1.30671e+08	7.01096e+06	5.02344e+06	3.7825e+06	4.49551e+06	6.403e+06	5.71823e+06
Progesterone	5.95849e+06	5.82577e+06	4.34425e+06	2.96051e+06	6.84838e+06	4.91841e+06	3.30343e+06	4.69723e+06	9.12267e+06	4.95689e+06	8.18318e+06	1.28865e+07	4.02465e+06	7.12374e+06	1.11834e+07	4.41172e+06	1.34925e+06	2.88353e+06	2.75896e+06	5.79713e+06	8.06748e+06	5.87737e+06	2.86867e+06	9.20325e+06	3.39305e+06	7.20533e+06	5.72388e+06	3.09225e+06	5.88394e+06	8.21212e+06	5.61104e+06	6.03129e+06	5.00996e+06	1.12808e+07	3.6461e+06	5.73842e+06	1.2753e+07	6.89594e+06	1.72268e+06	3.10444e+06	5.25897e+06	2.1881e+06	4.7399e+06	5.39585e+06	2.82273e+06	8.92699e+06	8.71129e+06	9.19093e+06	2.92817e+06
4-butyl-4-(hydroxymethyl)-1,2-diphenylpyrazolidine-3,5-dione	1.11216e+06	1.19289e+06	5.52388e+06	9.9502e+06	1.20009e+06	3.26302e+06	1.3171e+06	5.83726e+06	1.0268e+06	1.52549e+06	1.32561e+06	1.04571e+06	2.3406e+06	2.3028e+06	1.62643e+06	5.48784e+06	3.38656e+06	1.12725e+06	2.81021e+06	1.13269e+06	2.02572e+06	1.00303e+06	3.85394e+06	2.08983e+07	1.48364e+07	933170	995534	2.23863e+06	4.29919e+06	1.07016e+06	1.50326e+06	3.59667e+06	3.14481e+06	1.13155e+06	5.734e+06	3.917e+06	3.16274e+06	5.63417e+06	3.64301e+06	1.34476e+06	2.7448e+06	1.15982e+06	1.15297e+06	1.10467e+06	8.73514e+06	1.16286e+07	9.71382e+06	981138	1.23254e+06
(±)8-HEPE	9.22726e+06	3.33518e+06	7.95766e+06	4.67389e+06	1.01957e+07	2.70762e+06	1.00999e+07	4.61115e+06	1.06899e+06	8.06424e+06	1.54879e+07	4.02153e+06	2.9327e+06	1.09343e+06	1.49365e+06	8.48879e+06	1.27601e+07	6.3626e+06	4.381e+06	2.61535e+06	4.42116e+06	1.10207e+07	5.8859e+06	7.51125e+06	7.26726e+06	9.629e+06	1.16618e+07	1.00239e+07	4.68713e+06	2.32383e+06	3.89565e+06	1.10421e+07	1.12466e+07	4.81971e+06	5.6698e+06	7.15748e+06	4.64953e+06	9.84175e+06	1.52466e+07	1.07491e+07	4.91756e+06	2.23617e+06	2.34543e+06	9.27244e+06	5.03503e+06	1.96153e+07	4.93836e+06	7.80209e+06	4.55659e+06
2,5-Furandicarboxylic acid	4.48907e+07	6.40819e+07	1.84348e+08	1.01544e+08	7.97626e+07	7.9017e+07	7.34662e+07	8.23726e+07	1.68638e+07	7.48633e+07	5.37002e+07	4.883e+07	5.64238e+07	7.1856e+07	5.59873e+07	5.05448e+07	4.84023e+07	7.84848e+07	9.69133e+07	6.02707e+07	1.37768e+08	4.64922e+07	6.81365e+07	1.801e+08	9.6966e+07	7.90686e+07	7.2132e+07	7.66958e+07	8.89765e+07	4.17804e+07	6.538e+07	9.44544e+07	6.13983e+07	1.09024e+08	9.50533e+07	1.06831e+08	6.27552e+07	9.36911e+07	5.36283e+07	8.58006e+07	9.39416e+07	5.87638e+07	6.20482e+07	6.27044e+07	6.91016e+07	1.23604e+08	1.13097e+08	7.36961e+07	1.02141e+08
QNK	1.73943e+06	1.41151e+06	2.34e+06	1.83646e+06	1.85055e+06	1.65486e+06	1.87069e+06	1.60055e+06	1.68019e+06	1.51849e+06	1.68117e+06	1.59127e+06	1.37062e+06	1.36963e+06	1.30061e+06	1.15475e+06	1.4274e+06	1.19949e+06	1.47119e+06	1.47375e+06	1.72908e+06	1.41183e+06	1.73408e+06	1.72409e+06	1.54234e+06	1.5054e+06	1.29776e+06	1.39344e+06	1.1847e+06	1.46233e+06	1.29093e+06	1.45712e+06	1.32384e+06	1.87319e+06	1.49486e+06	1.70133e+06	1.35668e+06	1.64681e+06	1.36835e+06	1.14708e+06	1.24679e+06	1.40744e+06	1.24367e+07	1.71441e+06	1.33973e+06	1.54967e+06	1.32961e+06	1.39894e+06	1.51768e+06
8-iso Prostaglandin A2	8.47699e+06	6.54843e+06	4.12789e+06	6.47106e+06	1.02523e+07	4.62934e+06	8.71885e+06	4.30765e+06	2.02829e+06	5.72825e+06	1.54118e+07	4.90543e+06	6.45252e+06	8.21213e+06	5.18571e+06	6.60122e+06	7.83995e+06	8.29635e+06	5.25801e+06	7.24849e+06	7.96943e+06	9.78747e+06	6.7219e+06	7.29033e+06	6.51066e+06	5.1921e+06	6.19471e+06	9.59483e+06	4.84607e+06	3.37167e+06	1.10452e+07	7.51153e+06	1.39522e+07	4.71687e+06	7.1656e+06	8.02171e+06	5.61519e+06	8.20224e+06	7.49603e+06	8.7239e+06	5.49937e+06	8.06697e+06	6.12321e+06	9.83802e+06	7.43411e+06	6.31427e+06	7.23483e+06	6.02073e+06	7.45045e+06
PC 36:4	1.33542e+08	1.17986e+08	6.61142e+07	1.54725e+08	1.34996e+08	9.61253e+07	9.06085e+07	1.11283e+08	1.18903e+08	1.62682e+08	4.86147e+07	1.45145e+08	1.29531e+08	5.23159e+07	1.48341e+08	1.44799e+08	4.84634e+07	1.73678e+08	1.19932e+08	1.74603e+08	7.89464e+07	1.80707e+08	1.13975e+08	5.07453e+07	1.89711e+08	1.93455e+08	1.32653e+08	8.88942e+07	1.29351e+08	6.22424e+07	1.95889e+08	4.09548e+07	1.23229e+08	1.65319e+08	1.90222e+08	5.08446e+07	1.58328e+08	8.95264e+07	4.73677e+07	1.50871e+08	1.51896e+08	1.51972e+08	1.98295e+08	6.78208e+07	1.39538e+08	4.77313e+07	1.83867e+08	2.22854e+08	1.03518e+08
SM 15:3;2O/22:6	2.57416e+06	6.99249e+06	5.47464e+06	3.68152e+06	4.4782e+06	6.14604e+06	4.60054e+06	6.00699e+06	1.35257e+06	4.97521e+06	5.70422e+06	8.19399e+06	5.06816e+06	3.57322e+06	6.94869e+06	2.83044e+06	6.97742e+06	5.12676e+06	3.76714e+06	4.11925e+06	3.74798e+06	5.13819e+06	6.78083e+06	6.65957e+06	3.43391e+06	1.62161e+06	5.47882e+06	6.58038e+06	6.14205e+06	1.05151e+07	1.53216e+07	4.63943e+06	8.90577e+06	5.37023e+06	3.12902e+06	5.73823e+06	4.0622e+06	4.57782e+06	4.40309e+06	7.03478e+06	4.5865e+06	6.76749e+06	1.39097e+06	6.79084e+06	6.21353e+06	9.47359e+06	4.14703e+06	5.66774e+06	4.37083e+06
1-(3,4-dimethoxyphenyl)ethan-1-one oxime	3.7611e+07	2.58374e+07	4.29198e+07	2.70432e+07	5.94684e+07	4.5359e+07	1.28881e+07	1.24451e+07	3.12876e+07	2.06048e+07	2.92931e+07	1.50672e+08	2.05749e+07	2.26006e+07	2.52105e+07	1.20584e+07	1.10688e+07	1.25466e+07	2.05296e+07	3.37878e+07	2.08617e+07	4.15708e+07	1.88448e+07	4.18912e+07	3.0718e+07	5.53102e+07	4.30852e+07	2.10387e+07	1.17949e+07	3.7717e+07	1.41554e+07	2.35635e+07	1.32895e+07	1.71396e+08	1.60296e+07	1.3404e+07	2.16726e+07	1.78783e+07	1.38472e+07	1.35202e+07	1.29258e+07	3.54149e+07	1.50561e+07	4.66034e+07	1.27846e+07	4.78354e+07	2.88788e+07	5.49627e+07	4.73636e+07
3-phenyl-5-(trifluoromethyl)-4,5-dihydro-1H-pyrazol-5-ol	2.79824e+06	1.7236e+06	909418	2.07138e+06	3.87446e+06	1.96806e+06	4.20703e+06	2.9243e+06	4.23733e+06	3.26031e+06	2.84478e+06	3.70074e+06	2.19977e+06	3.6755e+06	5.64624e+06	1.955e+06	3.88849e+06	4.26742e+06	1.42722e+06	3.13163e+06	3.49756e+06	5.21206e+06	2.64555e+06	2.39249e+06	2.55435e+06	3.49673e+06	4.92673e+06	3.89941e+06	3.56843e+06	3.80451e+06	6.76401e+06	5.65142e+06	3.88328e+06	6.01559e+06	2.62565e+06	4.5411e+06	5.19822e+06	2.73026e+06	3.71382e+06	5.9245e+06	2.11579e+06	8.55263e+06	2.75367e+06	5.02631e+06	2.61223e+06	2.49167e+06	3.92501e+06	3.76461e+06	6.31817e+06
11(Z),14(Z),17(Z)-Eicosatrienoic acid	4.22714e+07	3.4977e+07	4.04164e+07	2.46907e+07	2.56396e+07	2.69401e+07	2.94531e+07	2.95486e+07	5.5887e+06	2.5839e+07	3.31699e+07	4.1909e+07	3.00289e+07	2.99488e+07	3.32427e+07	2.34723e+07	3.22221e+07	3.05161e+07	2.55355e+07	2.22739e+07	2.81982e+07	2.64039e+07	3.83165e+07	4.74632e+07	2.53499e+07	3.35655e+07	2.64849e+07	3.64109e+07	3.43913e+07	3.93562e+07	3.43093e+07	2.56557e+07	2.20391e+07	3.11848e+07	2.73814e+07	3.39364e+07	3.05682e+07	2.62011e+07	2.71445e+07	3.51823e+07	2.73097e+07	3.13488e+07	2.48278e+07	3.9168e+07	3.29909e+07	4.28581e+07	2.80141e+07	3.01569e+07	2.64813e+07
PC O-19:3	2.55248e+06	4.53817e+06	2.84733e+06	2.34427e+06	6.68611e+06	3.66048e+06	5.14265e+06	2.36014e+06	4.61429e+06	2.08798e+06	2.82591e+06	5.3594e+06	2.43976e+06	3.1005e+06	1.9916e+06	4.14244e+06	2.47539e+06	8.17634e+06	5.44207e+06	3.96191e+06	7.51322e+06	3.05972e+06	9.48767e+06	2.68213e+06	2.31422e+06	2.01045e+06	4.19538e+06	4.80999e+06	2.33813e+06	2.12021e+06	3.14724e+06	2.22577e+06	2.35272e+06	2.65386e+06	2.58065e+06	3.28781e+06	3.2204e+06	5.49268e+06	3.93598e+06	4.90034e+06	3.30467e+06	3.45705e+06	4.48968e+06	3.85762e+06	2.34059e+06	2.69114e+06	2.27969e+06	2.03208e+06	2.42123e+06
PC 19:2_18:5	1.89577e+07	1.80533e+07	1.34405e+07	2.91749e+07	1.64929e+07	2.50386e+07	1.57013e+07	1.53494e+07	1.78664e+07	2.85793e+07	9.13817e+06	3.37239e+07	1.85544e+07	1.92049e+07	2.24749e+07	1.89479e+07	1.64117e+07	3.03035e+07	1.69018e+07	2.67785e+07	9.35794e+06	2.33592e+07	1.42031e+07	1.07553e+07	2.53881e+07	1.99013e+07	2.40111e+07	1.73129e+07	1.77036e+07	1.43716e+07	2.52948e+07	7.54491e+06	1.24343e+07	2.14047e+07	2.21176e+07	9.75664e+06	2.41263e+07	5.6911e+06	2.585e+07	3.84928e+07	2.33374e+07	1.86641e+07	2.4481e+07	9.86926e+06	1.2229e+07	1.01686e+07	2.72299e+07	2.83205e+07	1.61366e+07
Oleoyl-L-alpha-lysophosphatidic acid	8.58088e+06	1.13096e+07	1.10649e+07	1.02784e+07	1.24386e+07	1.0315e+07	9.86486e+06	9.99272e+06	2.04912e+07	1.28406e+07	1.38006e+07	8.80699e+06	1.08377e+07	1.20838e+07	1.10908e+07	7.90003e+06	1.30863e+07	8.74209e+06	1.19636e+07	9.78175e+06	1.12221e+07	7.90162e+06	1.11096e+07	1.68736e+07	1.24107e+07	1.09571e+07	1.13464e+07	1.14592e+07	4.64881e+06	9.60473e+06	1.00975e+07	9.59611e+06	1.12413e+07	8.19928e+06	4.98219e+06	1.45179e+07	1.50852e+07	1.59145e+07	1.53855e+07	1.55977e+07	1.0973e+07	9.93011e+06	8.75483e+06	9.45526e+06	1.32639e+07	1.10407e+07	1.20925e+07	1.19597e+07	1.42637e+07
Vindoline	1.3923e+07	1.59371e+07	1.21708e+07	1.42368e+07	1.72881e+07	1.33958e+07	1.41219e+07	1.40519e+07	1.22143e+07	1.22797e+07	1.43317e+07	1.24411e+07	1.56288e+07	1.91567e+07	1.17365e+07	1.23151e+07	1.6581e+07	1.49786e+07	1.52157e+07	8.95548e+06	1.70021e+07	1.10307e+07	1.73817e+07	2.36354e+07	1.59248e+07	1.30249e+07	1.43874e+07	1.71848e+07	1.36707e+07	7.47426e+06	1.3715e+07	1.38264e+07	1.78757e+07	8.55708e+06	1.77983e+07	2.34168e+07	1.2914e+07	1.96494e+07	2.0106e+07	1.08689e+07	1.68204e+07	1.61416e+07	1.36013e+07	1.35407e+07	1.86865e+07	1.88464e+07	9.07837e+06	1.42425e+07	1.41479e+07
PC 38:4	1.70603e+08	1.53517e+08	1.4604e+08	1.33114e+08	1.89322e+08	1.57289e+08	1.23712e+08	8.43844e+07	1.82597e+08	1.80281e+08	1.24983e+08	9.94081e+07	1.26056e+08	1.16433e+08	1.21499e+08	1.43935e+08	1.70036e+08	2.1818e+08	2.07067e+08	1.82614e+08	1.84009e+08	1.2155e+08	1.57449e+08	7.0741e+07	1.02415e+08	1.96125e+08	1.8782e+08	1.43397e+08	1.10335e+08	1.85456e+08	1.33654e+08	1.55148e+08	1.05923e+08	2.07836e+08	9.65355e+07	1.29186e+08	9.96607e+07	1.37326e+08	3.52143e+07	1.83459e+08	1.73256e+08	1.72122e+08	1.22112e+08	2.2144e+08	1.07364e+08	9.849e+07	6.76233e+07	2.07005e+08	2.17414e+08
LPC O-17:0	4.25394e+06	6.71041e+06	6.8092e+06	3.74086e+06	5.73861e+06	3.96018e+06	8.60424e+06	5.85818e+06	1.04102e+07	7.31042e+06	9.28748e+06	4.54833e+06	4.58415e+06	8.7968e+06	1.92248e+07	3.75491e+06	3.9164e+06	6.51696e+06	3.79563e+06	3.47383e+06	4.35402e+06	7.65413e+06	4.1027e+06	1.35521e+07	6.78656e+06	4.68973e+06	5.54046e+06	8.17487e+06	5.49825e+06	7.78321e+06	9.90325e+06	4.38081e+06	8.37974e+06	4.99935e+06	4.1117e+06	4.26686e+06	8.99723e+06	8.93695e+06	1.18482e+07	2.78229e+07	5.72162e+06	3.95841e+06	3.88654e+06	3.66386e+06	4.16348e+06	1.20571e+07	4.51683e+06	9.65101e+06	8.11693e+06
PC O-36:8	2.48494e+06	2.58741e+06	3.33365e+06	2.66829e+06	2.78461e+06	2.81124e+06	2.45918e+06	2.26141e+06	2.23913e+06	2.34735e+06	2.64631e+06	2.55937e+06	2.58361e+06	2.67516e+06	2.48793e+06	2.56491e+06	2.39139e+06	2.67574e+06	2.84855e+06	2.40933e+06	2.42046e+06	2.10226e+06	3.0198e+06	2.95237e+06	2.40059e+06	2.05215e+06	2.42523e+06	2.13136e+06	2.20269e+06	2.39963e+06	1.97533e+06	2.11369e+06	2.16455e+06	2.8646e+06	2.37054e+06	2.23026e+06	2.3198e+06	2.58126e+06	2.14832e+06	2.61576e+06	2.45785e+06	2.24308e+06	2.50318e+07	2.55251e+06	2.35684e+06	2.76735e+06	2.49854e+06	2.40778e+06	2.82308e+06
Quercetin-3β-D-glucoside	1.27757e+07	1.23931e+07	1.13267e+07	5.15975e+06	1.0922e+07	1.5754e+07	1.18854e+07	1.23866e+07	2.43309e+07	1.5261e+07	1.81993e+07	1.43657e+07	1.35426e+07	1.37262e+07	1.40086e+07	1.46407e+07	1.15555e+07	1.26646e+07	1.0952e+07	8.37201e+06	9.84632e+06	1.15542e+07	8.74477e+06	6.027e+06	5.57728e+06	1.44151e+07	9.75902e+06	1.05563e+07	7.06362e+06	1.66389e+07	8.02775e+06	1.11733e+07	8.92428e+06	1.0078e+07	1.0895e+07	7.4568e+06	1.51299e+07	1.8876e+07	9.531e+06	1.12721e+07	7.94111e+06	1.01429e+07	6.30453e+06	1.11386e+07	1.13945e+07	8.67738e+06	7.08408e+06	1.41087e+07	1.10799e+07
Isorhapontigenin	1.10776e+06	8.07719e+06	2.38189e+06	3.75007e+06	1.03111e+06	2.51873e+06	2.07019e+06	1.6801e+06	890935	2.02025e+06	1.4624e+06	1.04797e+06	4.20454e+06	5.1884e+06	2.45974e+06	3.24846e+06	1.88393e+06	1.58419e+06	2.99475e+06	2.03301e+06	5.446e+06	835504	1.52943e+07	7.17905e+06	4.15285e+06	985679	3.24514e+06	5.67211e+06	2.01787e+06	1.44307e+06	2.84456e+06	2.64857e+06	2.68435e+06	1.14745e+06	2.96924e+06	7.74615e+06	4.49486e+06	5.28403e+06	2.27432e+06	2.63409e+06	3.15548e+06	2.40027e+06	2.23456e+06	1.4998e+06	1.31925e+07	3.28116e+06	2.90751e+06	1.15291e+06	4.27602e+06
4-Hydroxyisoleucine	1.66927e+08	1.00306e+08	1.29156e+08	1.05147e+08	1.26073e+08	1.05441e+08	5.34762e+07	1.13374e+08	1.59919e+08	1.2142e+08	1.20622e+08	1.27201e+08	1.24969e+08	1.12802e+08	1.06093e+08	1.16516e+08	1.27314e+08	1.22729e+08	1.04952e+08	1.19255e+08	9.96902e+07	1.71735e+08	1.15981e+08	1.38484e+08	1.0907e+08	1.1097e+08	1.0238e+08	1.31567e+08	1.04632e+08	1.4505e+08	1.05199e+08	1.36141e+08	1.04666e+08	1.43682e+08	1.3371e+08	1.19836e+08	1.02632e+08	1.43858e+08	1.24188e+08	1.31178e+08	1.11168e+08	1.19803e+08	8.18248e+07	2.00748e+08	1.06834e+08	1.31489e+08	1.09335e+08	1.1291e+08	1.06291e+08
5-Hydroxytryptophol	7.89186e+06	2.36669e+07	2.36493e+07	2.17553e+07	7.97717e+06	1.23266e+07	1.81993e+07	1.82659e+07	1.16289e+07	1.65603e+07	2.23566e+07	7.98796e+06	2.13915e+07	2.2916e+07	1.86864e+07	1.32948e+07	1.61558e+07	1.52695e+07	1.63759e+07	1.07946e+07	1.85455e+07	6.73463e+06	2.74716e+07	1.79813e+07	2.15078e+07	1.55081e+07	1.36317e+07	1.80108e+07	1.38254e+07	3.85628e+06	9.73934e+06	1.7318e+07	1.35799e+07	1.35999e+07	2.59691e+07	2.14974e+07	1.54146e+07	2.69872e+07	1.0458e+07	1.28066e+07	8.1517e+06	1.48738e+07	8.80326e+06	8.05772e+06	9.02887e+06	2.27272e+07	2.89649e+07	1.13456e+07	1.56279e+07
LPC 16:0-SN1	9.75105e+06	1.53619e+07	1.39836e+07	2.46708e+07	3.89543e+07	3.90562e+07	1.98631e+07	2.66021e+07	2.23196e+07	2.68394e+07	2.71212e+07	3.65952e+07	1.54975e+07	3.58764e+07	2.45048e+07	1.70281e+07	3.95793e+07	3.15629e+07	2.7144e+07	3.81771e+07	5.03483e+07	3.09223e+07	2.94066e+07	4.41684e+07	3.22072e+07	3.48594e+07	3.65346e+07	4.78853e+07	3.06245e+07	4.96196e+07	4.64855e+07	4.32291e+07	3.70522e+07	3.94459e+07	3.32835e+07	3.62601e+07	3.26168e+07	4.41204e+07	4.47806e+07	5.41786e+07	5.04589e+07	3.56012e+07	3.04361e+07	3.04479e+07	2.03232e+07	3.89275e+07	4.30229e+07	4.68221e+07	3.96976e+07
PC 18:1_18:2	1.81037e+07	1.40867e+07	1.67843e+07	1.83705e+07	6.27539e+06	7.89437e+06	1.33097e+07	1.36532e+07	6.62861e+06	1.9011e+07	1.75656e+07	1.35279e+07	1.47985e+07	1.39339e+07	8.67579e+06	1.35969e+07	4.53132e+06	1.48901e+07	1.33132e+07	6.32985e+06	8.27687e+06	1.30809e+07	8.65889e+06	1.52112e+07	1.83657e+07	9.03657e+06	1.46576e+07	1.78747e+07	2.06117e+07	1.55966e+07	1.55231e+07	2.34421e+07	1.13096e+07	1.36811e+07	1.36244e+07	1.68197e+07	1.09015e+07	8.27088e+06	1.12175e+07	1.21698e+07	4.48591e+06	1.29929e+07	1.30282e+07	6.64306e+06	1.29537e+07	1.2324e+07	1.90349e+07	1.65933e+07	1.03787e+07
L-Lysine	9.36219e+07	9.82556e+07	8.63976e+07	7.45737e+07	1.14494e+08	8.75016e+07	1.08569e+08	8.34558e+07	1.1002e+08	1.10323e+08	1.21722e+08	1.35143e+08	1.06443e+08	1.0274e+08	1.04646e+08	8.89332e+07	1.07789e+08	6.65532e+07	9.79656e+07	6.81177e+07	5.27568e+07	9.24177e+07	1.17735e+08	9.03197e+07	7.94893e+07	7.18356e+07	9.14137e+07	7.84412e+07	1.01924e+08	1.06364e+08	7.02513e+07	9.51227e+07	9.28607e+07	6.47891e+07	1.11856e+08	8.46664e+07	8.76274e+07	1.22637e+08	1.16311e+08	7.49028e+07	1.0398e+08	1.05603e+08	4.84577e+07	1.07371e+08	1.17924e+08	1.0602e+08	7.68909e+07	1.06393e+08	1.09466e+08
1-Caffeoylquinic Acid	7.45086e+06	5.68678e+06	4.68912e+06	4.0613e+06	9.62671e+06	9.55526e+06	6.55794e+06	6.4853e+06	906388	5.30054e+06	1.10279e+07	1.4978e+07	1.6101e+07	4.90485e+06	8.34849e+06	3.05447e+06	6.22192e+06	7.70438e+06	9.21692e+06	5.11049e+06	6.17099e+06	9.81993e+06	1.35065e+07	6.91865e+06	2.48187e+06	7.10251e+06	7.766e+06	6.02166e+06	4.60927e+06	9.68532e+06	2.92261e+06	1.10379e+07	1.25853e+07	9.67074e+06	7.6513e+06	2.89975e+06	6.96955e+06	5.98137e+06	3.28525e+06	9.23502e+06	8.52325e+06	3.86326e+06	4.6338e+06	7.51501e+06	5.02541e+06	5.80626e+06	3.23426e+06	7.08614e+06	1.05471e+07
D-Sphingosine	1.56024e+07	7.6052e+06	1.1825e+07	8.66706e+06	1.09571e+07	8.03482e+06	1.03791e+07	1.16967e+07	8.12338e+06	1.49448e+07	1.50419e+07	8.00736e+06	1.0659e+07	5.78342e+06	2.47376e+06	5.0289e+06	9.89184e+06	6.5914e+06	1.328e+07	1.17849e+07	4.70147e+06	2.50627e+07	1.3311e+07	1.67466e+07	1.01936e+07	1.17376e+07	1.02027e+07	9.04001e+06	1.55343e+07	7.64697e+06	9.46159e+06	1.85299e+07	1.3691e+07	1.0013e+07	1.82312e+07	5.9195e+06	7.88814e+06	1.12809e+07	1.22282e+07	9.57258e+06	9.87205e+06	7.76651e+06	4.44036e+06	2.11965e+07	1.97229e+07	3.12402e+07	9.40316e+06	6.17051e+06	9.52685e+06
(2E,4E)-N-[2-(4-hydroxyphenyl)ethyl]dodeca-2,4-dienamide	7.94698e+06	2.60716e+07	4.29955e+06	1.11439e+07	2.25658e+06	6.49119e+06	8.65926e+06	1.81183e+06	2.33213e+06	1.20024e+07	7.75068e+06	1.79581e+06	1.01969e+07	1.50952e+07	1.19098e+07	6.06828e+06	1.08474e+07	1.45638e+07	4.86583e+06	8.54326e+06	3.9857e+06	2.82634e+06	1.65476e+07	8.96324e+06	7.65408e+06	1.73986e+06	8.97994e+06	2.01806e+06	1.78298e+06	1.95809e+06	6.354e+06	5.55118e+06	3.9408e+06	1.93664e+06	1.07858e+07	8.5576e+06	8.64649e+06	4.6302e+06	1.13755e+07	2.22156e+07	7.30719e+06	1.26502e+07	8.09782e+06	5.07515e+06	1.95296e+07	5.73279e+06	1.59462e+07	2.51274e+06	1.09739e+07
Cer 8:0;3O/15:1;(2OH)	7.59558e+06	1.22888e+06	1.66726e+06	1.341e+06	1.28659e+06	2.64518e+06	1.34511e+06	1.19076e+06	2.77304e+06	1.28527e+06	1.37095e+06	1.14491e+06	1.08729e+06	2.79868e+06	1.1854e+06	1.22541e+06	1.45137e+06	1.60824e+06	1.40294e+06	1.23037e+06	1.20497e+07	3.1228e+06	1.3371e+06	1.26152e+06	1.19798e+06	1.21947e+06	7.2735e+06	1.52026e+07	1.13775e+06	3.00418e+06	1.16491e+06	1.29474e+06	1.23327e+06	1.31138e+06	1.26313e+06	1.01919e+06	1.06804e+06	1.80692e+06	1.3647e+06	3.57354e+06	1.20714e+06	2.82218e+06	7.25482e+06	1.34283e+06	1.19159e+06	1.44683e+06	1.12267e+06	1.26024e+06	9.34568e+06
Methyl nicotinate	3.15978e+06	1.56478e+06	1.8589e+06	3.71503e+06	4.02603e+06	4.22654e+06	5.88883e+06	2.09316e+06	4.75054e+06	2.38314e+06	5.70749e+06	9.36962e+06	1.91098e+06	3.17775e+06	4.71483e+06	3.02099e+06	2.45221e+06	2.43756e+06	1.47281e+06	4.02195e+06	2.14981e+06	1.97973e+06	1.57838e+06	2.81672e+06	6.6418e+06	4.60031e+06	5.73073e+06	5.48422e+06	1.40026e+06	2.08342e+06	4.83226e+06	3.29788e+06	3.25683e+06	4.37972e+06	1.68491e+06	2.72826e+06	4.80111e+06	5.51147e+06	1.76601e+06	3.62652e+06	1.43821e+06	3.60306e+06	2.40735e+06	2.43136e+06	1.66783e+06	1.86646e+06	3.54767e+06	5.82063e+06	7.0019e+06
PC 16:1_16:1	1.94282e+08	2.09513e+08	1.07502e+08	2.2444e+08	1.55769e+08	1.28733e+08	7.34436e+07	2.24336e+08	1.94537e+08	1.70075e+08	9.4601e+07	1.72193e+08	1.97649e+08	2.14954e+08	2.36229e+08	2.54068e+08	2.08139e+08	2.85554e+08	1.90399e+08	3.67817e+08	1.48192e+08	3.9195e+08	1.33598e+08	7.94415e+07	2.20442e+08	2.38575e+08	2.08778e+08	1.51982e+08	3.78249e+08	2.72676e+08	2.61283e+08	1.20731e+08	2.17065e+08	1.6995e+08	2.20005e+08	1.3487e+08	2.20745e+08	1.57078e+07	9.78375e+07	2.55716e+08	2.62312e+08	2.76876e+08	2.70862e+08	1.34132e+08	2.09275e+08	2.40913e+07	2.12829e+08	3.85701e+08	1.44768e+08
FPK	2.62023e+06	2.28967e+06	3.03307e+06	2.2511e+06	2.24571e+06	2.02839e+06	2.5263e+06	1.88172e+06	977947	2.38201e+06	2.52943e+06	2.39517e+06	2.06496e+06	2.16304e+06	1.71316e+06	1.88391e+06	2.08578e+06	1.74325e+06	2.21763e+06	1.9384e+06	2.31307e+06	1.95576e+06	2.46536e+06	2.64473e+06	1.63186e+07	2.06564e+06	1.81581e+06	2.48801e+06	2.1063e+06	2.52126e+06	2.22769e+06	2.06855e+06	2.06331e+06	2.46818e+06	2.2308e+06	2.94814e+06	1.94001e+06	2.5972e+06	2.54328e+06	1.97124e+06	1.97238e+06	2.01502e+06	2.66987e+07	2.75152e+06	2.32305e+06	2.91455e+06	2.30769e+06	2.46446e+06	2.3049e+06
2-Hydroxybenzothiazole	1.40361e+06	1.00354e+06	1.37016e+06	984577	930666	943220	1.12276e+06	880594	791602	1.0127e+06	1.16012e+06	1.22853e+06	1.48414e+06	1.17249e+06	1.65833e+06	1.16452e+06	688204	628244	930128	926010	1.16772e+06	850054	1.19546e+06	1.20091e+06	1.035e+06	848327	1.38379e+06	1.40933e+06	1.33979e+06	2.74959e+06	1.44193e+06	1.1413e+06	1.598e+06	1.41604e+06	912025	2.61993e+06	806877	1.24569e+06	934769	1.67949e+06	922478	987309	1.03355e+07	1.2412e+06	1.10799e+06	1.06122e+06	955254	856440	1.39666e+06
DL-Panthenol	7.0757e+06	4.65089e+06	2.64464e+06	2.87344e+06	3.33019e+06	3.20596e+06	2.2696e+06	4.72319e+06	4.26089e+06	3.21846e+06	2.64677e+06	3.38112e+06	6.53436e+06	9.08205e+06	7.56084e+06	7.77605e+06	5.89233e+06	4.5176e+06	1.26155e+07	3.00483e+06	5.46993e+06	6.14385e+06	2.55125e+06	4.1434e+06	6.47229e+06	8.16923e+06	7.98299e+06	4.69226e+06	6.31739e+06	6.59425e+06	5.56398e+06	5.70766e+06	5.21925e+06	8.85545e+06	2.60043e+06	1.10458e+07	4.50554e+06	8.76396e+06	5.69158e+06	8.64435e+06	8.49711e+06	1.04978e+07	1.15066e+07	1.11994e+07	5.31524e+06	1.08973e+07	6.71003e+06	9.85488e+06	1.00203e+07
(+/-)5(6)-EET Ethanolamide	1.7413e+06	1.84911e+06	2.37546e+06	2.12543e+06	1.88042e+06	1.91536e+06	1.69432e+06	1.58044e+06	1.69502e+06	1.77567e+06	1.63331e+06	1.86367e+06	1.45789e+06	1.82919e+06	1.67935e+06	1.83308e+06	1.6795e+06	1.80351e+06	1.65321e+07	1.84533e+06	1.52498e+06	1.24995e+06	1.77519e+06	2.03962e+06	1.64304e+06	1.30934e+06	1.57005e+06	1.84296e+06	1.56747e+06	1.48793e+06	1.36703e+06	1.51239e+06	1.28036e+06	1.76215e+06	1.56232e+06	1.44959e+06	1.66273e+06	1.90734e+06	1.63648e+06	1.57492e+06	1.644e+06	1.55579e+06	1.87253e+06	1.68075e+06	1.63318e+06	2.03441e+06	1.60244e+06	1.531e+06	1.98268e+06
4-Nitrosodiphenylamine	1.63237e+06	1.27978e+06	1.1096e+06	3.00883e+06	1.21704e+06	756847	952699	1.39905e+06	986032	1.87011e+06	1.29295e+06	1.01226e+06	3.04849e+06	3.28685e+06	6.13686e+06	6.48825e+06	2.38735e+06	1.32409e+06	918858	824566	1.36146e+06	1.66597e+06	965365	4.61787e+06	7.78613e+06	2.70172e+06	752136	1.3898e+06	1.59963e+06	1.07684e+06	1.90211e+06	2.32068e+06	1.19677e+06	2.99091e+06	946220	7.21778e+06	7.00287e+06	8.4983e+06	737882	1.82838e+06	903351	1.66607e+06	1.19018e+06	1.8854e+06	1.84232e+06	4.338e+06	1.16507e+07	2.44211e+06	753714
4-Hydroxyretinoic Acid	1.31364e+07	5.85364e+06	3.99975e+06	8.63638e+06	7.90531e+06	4.72522e+06	1.4154e+07	3.59409e+06	2.89728e+06	9.62049e+06	1.2134e+07	4.57992e+06	4.92759e+06	5.78594e+06	3.19323e+06	1.24904e+07	1.70762e+07	7.51054e+06	5.53364e+06	8.43745e+06	7.27574e+06	1.77639e+07	9.54132e+06	6.93204e+06	8.11053e+06	5.52316e+06	1.22034e+07	9.78611e+06	4.10883e+06	3.16415e+06	9.27479e+06	1.36462e+07	1.1321e+07	6.95986e+06	6.74523e+06	1.49011e+07	6.61816e+06	9.2476e+06	1.34526e+07	1.86745e+07	7.18429e+06	8.0275e+06	5.29302e+06	1.85605e+07	8.41812e+06	8.34482e+06	7.23566e+06	6.49707e+06	6.11655e+06
Ethyl oleate	1.99919e+07	2.00432e+07	1.7941e+07	1.7765e+07	1.36341e+07	1.14004e+07	1.75705e+07	1.59822e+07	6.09854e+06	1.71137e+07	1.78101e+07	2.2692e+07	1.83894e+07	1.71525e+07	2.12555e+07	1.3085e+07	1.63623e+07	1.88548e+07	1.49533e+07	1.23115e+07	8.53564e+06	1.57966e+07	1.56363e+07	2.24408e+07	1.57491e+07	1.28376e+07	1.49588e+07	1.84534e+07	2.30215e+07	2.46539e+07	3.85241e+07	1.80433e+07	2.56923e+07	1.2828e+07	1.59305e+07	1.90975e+07	1.80284e+07	1.60367e+07	1.97229e+07	2.67365e+07	1.42046e+07	1.78558e+07	1.76934e+07	1.25384e+07	2.05967e+07	3.05256e+07	1.45077e+07	1.82984e+07	1.49161e+07
PC O-40:10	1.50141e+07	1.23658e+07	9.29582e+06	1.54037e+07	1.31693e+07	1.22282e+07	1.18462e+07	1.34635e+07	1.50047e+07	2.6078e+07	2.90215e+06	1.48272e+07	1.5243e+07	8.08455e+06	4.2067e+06	2.32064e+07	6.23342e+06	1.89822e+07	1.55e+07	2.15398e+07	8.80922e+06	1.59068e+07	1.47084e+07	4.15958e+06	1.74541e+07	2.61005e+07	1.70705e+07	7.98072e+06	1.67417e+07	9.66282e+06	1.76765e+07	3.56391e+06	8.24169e+06	1.57462e+07	1.69595e+07	3.82158e+06	2.1341e+07	4.62686e+06	3.1626e+06	1.33299e+07	1.45682e+07	1.67869e+07	1.99082e+07	1.01063e+07	1.06766e+07	5.04325e+06	9.52827e+06	2.15415e+07	1.31121e+07
[truncated: 126 more rows]
[truncated: 20 more columns]
